# Supplementary material for: Smooth Muscle Cell Genome Browser: Enabling the Identification of Novel Serum Response Factor Target Genes
Source: PLoS One. 2015 Aug 4;10(8):e0133751. doi: 10.1371/journal.pone.0133751 (PMC4524680; doi:10.1371/journal.pone.0133751)
Supplement: S1 Table — (XLSX) [file pone.0133751.s010.xlsx]

## Sheet: Sheet1
S1 Table. Summary of SMC transcriptomes obtained from RNA-seq.
Sample	Total read	Mapped read	Known gene	Total isoform	Average isoform
Jejunum tissue	238246980	184746380	15920	53337	3.35031
Jejunal SMC	150702388	139478151	15418	46299	3.00292
Colon tissue	212744016	164801684	16367	55345	3.3815
Colonic SMC	151445926	139645488	15188	47275	3.11265
