# Supplementary material for: Smooth Muscle Cell Genome Browser: Enabling the Identification of Novel Serum Response Factor Target Genes
Source: PLoS One. 2015 Aug 4;10(8):e0133751. doi: 10.1371/journal.pone.0133751 (PMC4524680; doi:10.1371/journal.pone.0133751)
Supplement: S2 Table — (XLSX) [file pone.0133751.s011.xlsx]

## Sheet: Sheet1
S2 Table. Expression levels of transcriptional variants in jejunal SMCs.
Transciptional variant								Gene expression (FPKM)
Tracking_id	Class_code	Nearest_ref_ID	Gene_ID	Gene_short_name	TSS_ID	Locus	Length	Jejunum	JSMC
TCONS_00004262	j	NM_001011874	XLOC_000741	Xkr4	TSS3211	chr1:3189753-3661805	12543	1.34401	0.204324
TCONS_00015256	j	NM_011283	XLOC_000743	Rp1	TSS3218	chr1:4251604-4399322	1377	0.113872	0.0551219
TCONS_00015255	j	NM_001195662	XLOC_000743	Rp1	TSS3217	chr1:4251604-4399322	580	0.220071	0.0817987
TCONS_00015257	j	NM_011283	XLOC_000743	Rp1	TSS3219	chr1:4251604-4399322	7465	0.0410242	0.0242752
TCONS_00015968	j	NM_011441	XLOC_000744	Sox17	TSS3222	chr1:4481008-4486808	2700	0	0
TCONS_00004263	j	NM_011441	XLOC_000744	Sox17	TSS3221	chr1:4481008-4486808	3711	0.0464351	0.0262903
TCONS_00018617	j	NM_011441	XLOC_000744	Sox17	TSS3221	chr1:4481008-4486808	1837	0.0247718	0
TCONS_00015967	j	NM_011441	XLOC_000744	Sox17	TSS3222	chr1:4481008-4486808	3077	0.0624919	0
TCONS_00005308	j	NM_011441	XLOC_000744	Sox17	TSS3220	chr1:4481008-4486808	2335	0.614733	0.125172
TCONS_00015258	j	NM_011441	XLOC_000744	Sox17	TSS3221	chr1:4481008-4486808	2393	0.115223	1.28507e-05
TCONS_00007382	j	NM_011441	XLOC_000744	Sox17	TSS3221	chr1:4481008-4486808	2582	0	0
TCONS_00004264	j	NM_011441	XLOC_000744	Sox17	TSS3221	chr1:4481008-4486808	1254	0.080697	0.0142735
TCONS_00001378	j	NM_011441	XLOC_000744	Sox17	TSS3221	chr1:4481008-4486808	4788	0.0329872	0.00991746
TCONS_00016698	j	NM_001177658	XLOC_000745	Mrpl15	TSS3223	chr1:4685543-4775821	2770	0.615364	0.488424
TCONS_00001384	j	NM_001177658	XLOC_000745	Mrpl15	TSS3223	chr1:4685543-4775821	662	0.0857192	0.311739
TCONS_00001382	=	NM_025300	XLOC_000745	Mrpl15	TSS3223	chr1:4685543-4775821	1918	0.44375	1.83974
TCONS_00001381	=	NM_001177658	XLOC_000745	Mrpl15	TSS3223	chr1:4685543-4775821	4203	0.0771318	0
TCONS_00001380	j	NM_001177658	XLOC_000745	Mrpl15	TSS3223	chr1:4685543-4775821	1461	9.08673	9.72367
TCONS_00016697	j	NM_001177658	XLOC_000745	Mrpl15	TSS3223	chr1:4685543-4775821	1215	0	0.951565
TCONS_00004265	j	NM_001177658	XLOC_000745	Mrpl15	TSS3223	chr1:4685543-4775821	2523	0.119304	0
TCONS_00015970	j	NM_001177658	XLOC_000745	Mrpl15	TSS3223	chr1:4685543-4775821	522	6.24644	7.8161
TCONS_00001383	=	NR_033530	XLOC_000745	Mrpl15	TSS3223	chr1:4685543-4775821	1763	0	0.177748
TCONS_00015259	j	NM_001177658	XLOC_000745	Mrpl15	TSS3223	chr1:4685543-4775821	2207	0.0670646	0
TCONS_00000001	=	NM_008866	XLOC_000001	Lypla1	TSS1	chr1:4797973-4836816	2433	43.0327	27.7297
TCONS_00000002	=	NM_001159750	XLOC_000002	Tcea1	TSS2	chr1:4847774-4890176	2668	4.62121	3.63651
TCONS_00000004	=	NM_001159751	XLOC_000002	Tcea1	TSS3	chr1:4847774-4890176	2564	0.0455253	0.354297
TCONS_00000003	=	NM_011541	XLOC_000002	Tcea1	TSS2	chr1:4847774-4890176	2671	26.7436	26.8598
TCONS_00001386	=	NM_021374	XLOC_000746	Rgs20	TSS3226	chr1:4893923-5060366	2463	0.172266	0.149226
TCONS_00001388	j	NM_001177795	XLOC_000746	Rgs20	TSS3230	chr1:4893923-5060366	1619	0	0.00952073
TCONS_00017621	j	NM_001177795	XLOC_000746	Rgs20	TSS3228	chr1:4893923-5060366	1757	0	0
TCONS_00015260	j	NM_001177795	XLOC_000746	Rgs20	TSS3229	chr1:4893923-5060366	1608	0.288749	0.0239923
TCONS_00006761	j	NM_133826	XLOC_000003	Atp6v1h	TSS9	chr1:5073173-5152630	1232	4.76746	0.171786
TCONS_00015702	j	NM_133826	XLOC_000003	Atp6v1h	TSS5	chr1:5073173-5152630	1753	0	0
TCONS_00005999	j	NM_133826	XLOC_000003	Atp6v1h	TSS5	chr1:5073173-5152630	1783	8.98729	2.80441
TCONS_00000005	=	NM_133826	XLOC_000003	Atp6v1h	TSS5	chr1:5073173-5152630	1976	13.9172	15.2008
TCONS_00006000	j	NM_133826	XLOC_000003	Atp6v1h	TSS5	chr1:5073173-5152630	1678	0	0.102428
TCONS_00000006	j	NM_133826	XLOC_000003	Atp6v1h	TSS7	chr1:5073173-5152630	1873	1.87328	1.81262
TCONS_00015017	j	NM_133826	XLOC_000003	Atp6v1h	TSS6	chr1:5073173-5152630	1813	0.803459	0.10676
TCONS_00017295	j	NM_133826	XLOC_000003	Atp6v1h	TSS5	chr1:5073173-5152630	1769	0.808312	1.98101
TCONS_00003917	j	NM_133826	XLOC_000003	Atp6v1h	TSS8	chr1:5073173-5152630	1326	0	0
TCONS_00015018	j	NM_001204371	XLOC_000004	Oprk1	TSS11	chr1:5574175-5596289	4477	0.748065	0
TCONS_00003918	j	NM_001204371	XLOC_000004	Oprk1	TSS13	chr1:5574175-5596289	4576	0.564273	0
TCONS_00000007	=	NM_001204371	XLOC_000004	Oprk1	TSS11	chr1:5574175-5596289	4707	1.18894	0
TCONS_00006001	j	NM_001204371	XLOC_000004	Oprk1	TSS10	chr1:5574175-5596289	4660	0.562815	0.0544799
TCONS_00000009	j	NM_001204371	XLOC_000004	Oprk1	TSS12	chr1:5574175-5596289	4784	0.0860651	0
TCONS_00000008	=	NM_011011	XLOC_000004	Oprk1	TSS11	chr1:5574175-5596289	4677	1.90963	0.0783343
TCONS_00006006	j	NM_009826	XLOC_000005	Rb1cc1	TSS21	chr1:6199454-6266185	5195	0	0
TCONS_00000011	=	NM_009826	XLOC_000005	Rb1cc1	TSS21	chr1:6199454-6266185	7046	12.9612	8.13508
TCONS_00003919	j	NM_009826	XLOC_000005	Rb1cc1	TSS22	chr1:6199454-6266185	4864	0.174192	0.127852
TCONS_00017297	j	NM_009826	XLOC_000005	Rb1cc1	TSS16	chr1:6199454-6266185	10717	0.433121	0.498489
TCONS_00016416	j	NM_001195732	XLOC_000006	Fam150a	TSS26	chr1:6349180-6385238	1073	0	0.433956
TCONS_00003920	j	NM_001195732	XLOC_000006	Fam150a	TSS25	chr1:6349180-6385238	1685	0.0429893	0.291725
TCONS_00000013	=	NM_001195732	XLOC_000006	Fam150a	TSS26	chr1:6349180-6385238	858	0.064922	2.6591
TCONS_00015019	j	NM_173868	XLOC_000007	St18	TSS30	chr1:6477738-6853079	5669	0.338025	0
TCONS_00000014	=	NM_173868	XLOC_000007	St18	TSS29	chr1:6477738-6853079	5862	0.108412	0
TCONS_00018334	j	NM_173868	XLOC_000007	St18	TSS27	chr1:6477738-6853079	2273	0	0.0354257
TCONS_00003921	j	NM_173868	XLOC_000007	St18	TSS28	chr1:6477738-6853079	8009	0.1542	0
TCONS_00006765	j	NM_173868	XLOC_000007	St18	TSS32	chr1:6477738-6853079	3351	0.151492	0.0843221
TCONS_00006764	j	NM_173868	XLOC_000007	St18	TSS31	chr1:6477738-6853079	4760	0	0
TCONS_00006763	j	NM_173868	XLOC_000007	St18	TSS29	chr1:6477738-6853079	1882	0	0
TCONS_00004952	j	NM_183028	XLOC_000009	Pcmtd1	TSS35	chr1:7079000-7163709	6433	0.906023	0.823654
TCONS_00000015	=	NM_183028	XLOC_000009	Pcmtd1	TSS34	chr1:7079000-7163709	5232	22.2435	13.0391
TCONS_00015704	j	NM_183028	XLOC_000009	Pcmtd1	TSS39	chr1:7079000-7163709	4269	4.2887	3.4608
TCONS_00015261	j	NM_027671	XLOC_000748	Sntg1	TSS3232	chr1:8349829-9290203	7175	0.124535	1.57896e-05
TCONS_00004266	j	NM_027671	XLOC_000748	Sntg1	TSS3232	chr1:8349829-9290203	6935	0	0
TCONS_00015262	j	NM_027671	XLOC_000748	Sntg1	TSS3232	chr1:8349829-9290203	7100	0.377068	0.00428312
TCONS_00007384	j	NM_027671	XLOC_000748	Sntg1	TSS3233	chr1:8349829-9290203	2793	0.243871	0.0291036
TCONS_00007385	j	NM_027671	XLOC_000748	Sntg1	TSS3234	chr1:8349829-9290203	2568	0.0227568	0
TCONS_00015971	j	NM_027671	XLOC_000748	Sntg1	TSS3234	chr1:8349829-9290203	4204	0.0934279	0
TCONS_00000017	=	NM_021511	XLOC_000011	Rrs1	TSS41	chr1:9492268-9537536	2048	4.68109	7.04535
TCONS_00015705	j	NM_175236	XLOC_000012	Adhfe1	TSS49	chr1:9538126-9621353	1079	1.86069	1.30771
TCONS_00015972	j	NR_015470	XLOC_000750	2610203C22Rik	TSS3236	chr1:9538126-9621353	3255	0.181224	0.219737
TCONS_00016417	j	NM_175236	XLOC_000012	Adhfe1	TSS43	chr1:9538126-9621353	1748	1.21363	1.91423
TCONS_00006007	j	NM_175236	XLOC_000012	Adhfe1	TSS42	chr1:9538126-9621353	1134	2.25748	1.52793
TCONS_00004953	j	NM_175236	XLOC_000012	Adhfe1	TSS42	chr1:9538126-9621353	2889	0.122227	0.208705
TCONS_00000019	=	NR_027664	XLOC_000012	Adhfe1	TSS42	chr1:9538126-9621353	3098	0.436924	0.264751
TCONS_00000018	=	NM_175236	XLOC_000012	Adhfe1	TSS42	chr1:9538126-9621353	3139	0	0.223279
TCONS_00001393	=	NR_015470	XLOC_000750	2610203C22Rik	TSS3236	chr1:9538126-9621353	3804	0.290891	0.271145
TCONS_00000021	=	NM_178399	XLOC_000013	3110035E14Rik	TSS52	chr1:9538126-9621353	3187	0.0297102	0.0170634
TCONS_00015020	j	NM_175236	XLOC_000012	Adhfe1	TSS42	chr1:9538126-9621353	1873	0.077111	0
TCONS_00005309	j	NM_008651	XLOC_000751	Mybl1	TSS3239	chr1:9657490-9690446	3340	0.000116712	0.166182
TCONS_00005312	j	NM_008651	XLOC_000751	Mybl1	TSS3241	chr1:9657490-9690446	4880	0.231849	0
TCONS_00001396	=	NM_008651	XLOC_000751	Mybl1	TSS3245	chr1:9657490-9690446	5115	0.322154	0.185975
TCONS_00005310	j	NM_008651	XLOC_000751	Mybl1	TSS3240	chr1:9657490-9690446	4035	0	0
TCONS_00004269	j	NM_008651	XLOC_000751	Mybl1	TSS3241	chr1:9657490-9690446	4789	0.0838773	0.522509
TCONS_00001395	j	NM_008651	XLOC_000751	Mybl1	TSS3246	chr1:9657490-9690446	3343	0.0109099	0
TCONS_00001394	j	NM_008651	XLOC_000751	Mybl1	TSS3246	chr1:9657490-9690446	3046	0	0.0316681
TCONS_00007387	j	NM_008651	XLOC_000751	Mybl1	TSS3244	chr1:9657490-9690446	2837	0.300028	0.216527
TCONS_00000022	=	NR_040462	XLOC_000014	1700034P13Rik	TSS55	chr1:9708053-9761337	1494	0.462006	0.302428
TCONS_00001398	=	NM_173443	XLOC_000752	Vcpip1	TSS3249	chr1:9708053-9761337	10054	6.75759	4.71571
TCONS_00006768	j	NM_133220	XLOC_000015	Sgk3	TSS57	chr1:9788210-9892649	1546	2.32228	0.50794
TCONS_00017302	j	NM_133220	XLOC_000015	Sgk3	TSS61	chr1:9788210-9892649	2098	1.07178	0.615469
TCONS_00000024	=	NM_177547	XLOC_000015	Sgk3	TSS56	chr1:9788210-9892649	5408	0.0353312	0.0655593
TCONS_00016419	j	NM_133220	XLOC_000015	Sgk3	TSS59	chr1:9788210-9892649	972	0	0.256883
TCONS_00017301	j	NM_133220	XLOC_000015	Sgk3	TSS60	chr1:9788210-9892649	2426	1.30537	2.99858e-05
TCONS_00000023	=	NM_133220	XLOC_000015	Sgk3	TSS56	chr1:9788210-9892649	5515	0.582532	0.220117
TCONS_00006009	j	NM_177722	XLOC_000016	6030422M02Rik	TSS63	chr1:9898718-9931358	2483	0.0412509	0.112244
TCONS_00006769	j	NM_177722	XLOC_000016	6030422M02Rik	TSS64	chr1:9898718-9931358	2524	0	0.000133037
TCONS_00000028	j	NM_177722	XLOC_000016	6030422M02Rik	TSS65	chr1:9898718-9931358	1545	0	0
TCONS_00001399	=	NR_024067	XLOC_000753	Snhg6	TSS3250	chr1:9932105-9934284	407	13.3587	29.1616
TCONS_00005313	j	NR_024067	XLOC_000753	Snhg6	TSS3250	chr1:9932105-9934284	417	1.96646	4.00983
TCONS_00005314	j	NR_024067	XLOC_000753	Snhg6	TSS3250	chr1:9932105-9934284	511	0.129346	0.207566
TCONS_00007388	j	NR_024067	XLOC_000753	Snhg6	TSS3251	chr1:9932105-9934284	1076	0	0
TCONS_00001400	j	NR_024067	XLOC_000753	Snhg6	TSS3251	chr1:9932105-9934284	1275	0.850223	0.912396
TCONS_00001405	=	NM_027033	XLOC_000756	Lrrc67	TSS3257	chr1:9958706-9999211	784	0.000175937	0
TCONS_00001404	=	NM_145692	XLOC_000756	Lrrc67	TSS3257	chr1:9958706-9999211	1407	0.0238375	0.018417
TCONS_00015974	j	NM_013715	XLOC_000757	Cops5	TSS3260	chr1:10014695-10028009	443	5.14205	5.17653
TCONS_00015975	j	NM_013715	XLOC_000757	Cops5	TSS3259	chr1:10014695-10028009	1203	8.53205	6.74327
TCONS_00001407	=	NM_013715	XLOC_000757	Cops5	TSS3259	chr1:10014695-10028009	1239	33.5624	31.7194
TCONS_00000029	=	NM_026493	XLOC_000017	Cspp1	TSS66	chr1:10028298-10126849	4354	3.0572	4.08277
TCONS_00015977	j	NM_001102430	XLOC_000758	Arfgef1	TSS3262	chr1:10127587-10224377	7247	1.99844	1.03274
TCONS_00001408	=	NM_001102430	XLOC_000758	Arfgef1	TSS3264	chr1:10127587-10224377	7412	9.06111	4.34332
TCONS_00015976	j	NM_001102430	XLOC_000758	Arfgef1	TSS3261	chr1:10127587-10224377	3806	3.02557	1.7221
TCONS_00007390	j	NM_001102430	XLOC_000758	Arfgef1	TSS3263	chr1:10127587-10224377	3531	5.08153	3.99029
TCONS_00016700	j	NM_177834	XLOC_000759	Cpa6	TSS3266	chr1:10314774-10710024	999	0.167472	0.205413
TCONS_00015264	j	NM_177834	XLOC_000759	Cpa6	TSS3265	chr1:10314774-10710024	1760	0.194747	1.73483e-05
TCONS_00001409	=	NM_177834	XLOC_000759	Cpa6	TSS3265	chr1:10314774-10710024	1930	0.445642	0.615921
TCONS_00000030	=	NM_029525	XLOC_000018	Prex2	TSS67	chr1:10983545-11293763	11054	2.18189	0.0537374
TCONS_00018339	j	NM_029525	XLOC_000018	Prex2	TSS68	chr1:10983545-11293763	10764	0	0.0400406
TCONS_00000031	=	NM_001033636	XLOC_000018	Prex2	TSS69	chr1:10983545-11293763	6537	0.585018	0.112697
TCONS_00000035	=	NM_001160371	XLOC_000019	A830018L16Rik	TSS72	chr1:11404070-11965983	6168	0.0357527	0.0131954
TCONS_00016420	j	NM_001160369	XLOC_000019	A830018L16Rik	TSS72	chr1:11404070-11965983	6642	0	0.0728227
TCONS_00000034	=	NM_001160370	XLOC_000019	A830018L16Rik	TSS72	chr1:11404070-11965983	6815	0.53573	0.0498961
TCONS_00000036	=	NM_001160369	XLOC_000019	A830018L16Rik	TSS72	chr1:11404070-11965983	2789	0.239671	0
TCONS_00000033	j	NM_001160369	XLOC_000019	A830018L16Rik	TSS71	chr1:11404070-11965983	1789	0.0613133	0
TCONS_00015706	j	NM_001160369	XLOC_000019	A830018L16Rik	TSS72	chr1:11404070-11965983	1621	0	0.0597247
TCONS_00006770	j	NM_001160369	XLOC_000019	A830018L16Rik	TSS72	chr1:11404070-11965983	1711	0.121363	0
TCONS_00000041	j	NM_001198565	XLOC_000020	Sulf1	TSS75	chr1:12682510-12851265	5063	0.908581	0.000577158
TCONS_00006771	j	NM_001198565	XLOC_000020	Sulf1	TSS76	chr1:12682510-12851265	4212	0.000304845	0.211419
TCONS_00004957	j	NM_001198565	XLOC_000020	Sulf1	TSS77	chr1:12682510-12851265	3057	4.31282	0.595007
TCONS_00000040	=	NM_172294	XLOC_000020	Sulf1	TSS74	chr1:12682510-12851265	6046	0.991795	0.368211
TCONS_00000039	=	NM_001198566	XLOC_000020	Sulf1	TSS73	chr1:12682510-12851265	4530	3.03679	0.269513
TCONS_00000038	=	NM_001198565	XLOC_000020	Sulf1	TSS73	chr1:12682510-12851265	4625	11.2234	1.10103
TCONS_00007392	j	NM_172841	XLOC_000761	Slco5a1	TSS3273	chr1:12856579-12982822	2207	0.0166825	0.108749
TCONS_00001412	=	NM_172841	XLOC_000761	Slco5a1	TSS3273	chr1:12856579-12982822	8511	0	5.98522e-05
TCONS_00015265	j	NM_172841	XLOC_000761	Slco5a1	TSS3271	chr1:12856579-12982822	6213	0.167767	0.322947
TCONS_00001411	j	NM_172841	XLOC_000761	Slco5a1	TSS3270	chr1:12856579-12982822	6205	0	0
TCONS_00004271	j	NM_172841	XLOC_000761	Slco5a1	TSS3268	chr1:12856579-12982822	8604	0.324786	0.345911
TCONS_00007391	j	NM_172841	XLOC_000761	Slco5a1	TSS3272	chr1:12856579-12982822	7171	0	0
TCONS_00018621	j	NM_001081209	XLOC_000762	Prdm14	TSS3275	chr1:13103390-13117244	1321	0	0
TCONS_00007393	j	NM_001081209	XLOC_000762	Prdm14	TSS3276	chr1:13103390-13117244	1786	0	0.0345714
TCONS_00004272	j	NM_008678	XLOC_000763	Ncoa2	TSS3283	chr1:13129199-13364164	8181	0	0.589289
TCONS_00007395	j	NM_008678	XLOC_000763	Ncoa2	TSS3280	chr1:13129199-13364164	6863	1.29196	1.53196
TCONS_00005315	j	NM_008678	XLOC_000763	Ncoa2	TSS3281	chr1:13129199-13364164	7725	0.391401	0.110285
TCONS_00017622	j	NM_008678	XLOC_000763	Ncoa2	TSS3283	chr1:13129199-13364164	8193	2.96876	0.735523
TCONS_00001417	=	NM_008678	XLOC_000763	Ncoa2	TSS3286	chr1:13129199-13364164	8213	3.57189	1.68733
TCONS_00015979	j	NM_008678	XLOC_000763	Ncoa2	TSS3284	chr1:13129199-13364164	8340	1.1292	0.678317
TCONS_00016703	j	NM_008678	XLOC_000763	Ncoa2	TSS3286	chr1:13129199-13364164	8273	1.23445	1.85494
TCONS_00001416	=	NM_001077695	XLOC_000763	Ncoa2	TSS3286	chr1:13129199-13364164	8006	0.629134	0.0462607
TCONS_00016702	j	NM_008678	XLOC_000763	Ncoa2	TSS3284	chr1:13129199-13364164	7827	0.754775	1.01381
TCONS_00005316	j	NM_008678	XLOC_000763	Ncoa2	TSS3282	chr1:13129199-13364164	8175	0.200935	0.137194
TCONS_00016701	j	NM_008678	XLOC_000763	Ncoa2	TSS3285	chr1:13129199-13364164	7959	0.250989	0.479434
TCONS_00007396	j	NM_028173	XLOC_000764	Tram1	TSS3289	chr1:13554782-13579945	2174	2.4444	1.89101
TCONS_00005317	j	NM_028173	XLOC_000764	Tram1	TSS3288	chr1:13554782-13579945	2584	0	1.46314
TCONS_00007397	j	NM_028173	XLOC_000764	Tram1	TSS3288	chr1:13554782-13579945	2539	0.361575	0
TCONS_00001418	=	NM_028173	XLOC_000764	Tram1	TSS3287	chr1:13554782-13579945	2888	20.0133	10.8913
TCONS_00004273	j	NM_028173	XLOC_000764	Tram1	TSS3290	chr1:13554782-13579945	2547	2.25237	0.0270733
TCONS_00001420	=	NM_145381	XLOC_000765	Lactb2	TSS3291	chr1:13606537-13650602	11251	1.93015	1.37642
TCONS_00000042	=	NM_001011873	XLOC_000021	Xkr9	TSS78	chr1:13658733-13695809	6049	0	0
TCONS_00001421	=	NR_004447	XLOC_000766	Gm5523	TSS3293	chr1:13775689-13782857	1245	0.57008	0.320745
TCONS_00001424	j	NM_010164	XLOC_000767	Eya1	TSS3295	chr1:14158820-14300327	3932	0.264871	0
TCONS_00005318	j	NM_010164	XLOC_000767	Eya1	TSS3294	chr1:14158820-14300327	4217	0.12637	0
TCONS_00006280	j	NM_010164	XLOC_000767	Eya1	TSS3294	chr1:14158820-14300327	4345	0.436016	0.477471
TCONS_00005320	j	NM_010164	XLOC_000767	Eya1	TSS3294	chr1:14158820-14300327	4389	0.273767	0
TCONS_00004274	j	NM_010164	XLOC_000767	Eya1	TSS3294	chr1:14158820-14300327	4286	0.174278	0.000926966
TCONS_00015980	j	NM_010164	XLOC_000767	Eya1	TSS3296	chr1:14158820-14300327	3513	0.308821	0.367557
TCONS_00005319	j	NM_010164	XLOC_000767	Eya1	TSS3294	chr1:14158820-14300327	4374	0.310029	0
TCONS_00007398	j	NM_010164	XLOC_000767	Eya1	TSS3294	chr1:14158820-14300327	4664	0.0886799	0
TCONS_00001425	=	NM_010164	XLOC_000767	Eya1	TSS3294	chr1:14158820-14300327	4330	0.120663	0.00876661
TCONS_00001423	j	NM_010164	XLOC_000767	Eya1	TSS3295	chr1:14158820-14300327	4025	0.175756	0
TCONS_00015266	j	NM_010827	XLOC_000768	Msc	TSS3297	chr1:14743276-14765899	2466	0.0418851	0.0916145
TCONS_00018622	j	NM_010827	XLOC_000768	Msc	TSS3299	chr1:14743276-14765899	1025	0.0554603	0.0463243
TCONS_00001427	=	NM_010827	XLOC_000768	Msc	TSS3297	chr1:14743276-14765899	1715	0.14059	0
TCONS_00004958	=	NM_001098528	XLOC_000026	Kcnb2	TSS92	chr1:15275275-15713832	8231	0	0.835101
TCONS_00000048	j	NM_001098528	XLOC_000026	Kcnb2	TSS90	chr1:15275275-15713832	17012	1.83551	1.03866
TCONS_00015021	j	NM_001098528	XLOC_000026	Kcnb2	TSS90	chr1:15275275-15713832	16081	0.162621	0
TCONS_00003924	j	NM_001098528	XLOC_000026	Kcnb2	TSS91	chr1:15275275-15713832	14971	2.07137	0
TCONS_00000051	=	NM_009352	XLOC_000027	Terf1	TSS105	chr1:15795045-15883134	1633	3.5397	1.789
TCONS_00006779	j	NM_009352	XLOC_000027	Terf1	TSS104	chr1:15795045-15883134	1948	0.224529	0.265848
TCONS_00005321	j	NM_001033288	XLOC_000770	Gm106	TSS3305	chr1:15795045-15883134	935	1.5838	0.987666
TCONS_00015711	j	NM_009352	XLOC_000027	Terf1	TSS106	chr1:15795045-15883134	1156	0.331337	0.0283022
TCONS_00001430	=	NM_001033288	XLOC_000770	Gm106	TSS3302	chr1:15795045-15883134	11998	0.594183	0.18125
TCONS_00004959	j	NM_009352	XLOC_000027	Terf1	TSS105	chr1:15795045-15883134	1635	0.234461	0.20624
TCONS_00018623	j	NM_001033288	XLOC_000770	Gm106	TSS3304	chr1:15795045-15883134	3145	0.721492	0.656096
TCONS_00015022	j	NM_009352	XLOC_000027	Terf1	TSS107	chr1:15795045-15883134	943	0.240565	0.183929
TCONS_00001433	=	NM_001243238	XLOC_000771	4930444P10Rik	TSS3308	chr1:16056059-16083122	717	0.0743586	0
TCONS_00001434	=	NM_011291	XLOC_000772	Rpl7	TSS3309	chr1:16091375-16094514	934	373.036	376.995
TCONS_00000057	=	NM_133832	XLOC_000028	Rdh10	TSS125	chr1:16094720-16123804	4710	4.82193	2.86841
TCONS_00004276	j	NM_025303	XLOC_000773	Stau2	TSS3311	chr1:16218890-16509738	3438	0.488092	0.166875
TCONS_00001437	j	NM_025303	XLOC_000773	Stau2	TSS3312	chr1:16218890-16509738	2952	3.28491	0.835752
TCONS_00015268	j	NM_025303	XLOC_000773	Stau2	TSS3311	chr1:16218890-16509738	3243	0.10023	0
TCONS_00006281	j	NM_025303	XLOC_000773	Stau2	TSS3311	chr1:16218890-16509738	3569	1.38115	1.05633
TCONS_00001436	=	NM_025303	XLOC_000773	Stau2	TSS3310	chr1:16218890-16509738	2890	0.411651	0.00140533
TCONS_00001435	=	NM_001111272	XLOC_000773	Stau2	TSS3310	chr1:16218890-16509738	2759	2.25815	1.57748
TCONS_00006282	j	NM_025773	XLOC_000775	Ube2w	TSS3316	chr1:16553660-16609368	508	8.24494	4.68404
TCONS_00001438	=	NM_025773	XLOC_000775	Ube2w	TSS3316	chr1:16553660-16609368	2354	12.6298	8.88025
TCONS_00006283	j	NM_025773	XLOC_000775	Ube2w	TSS3316	chr1:16553660-16609368	1109	4.84582	4.30444
TCONS_00001440	j	NM_026456	XLOC_000776	Tceb1	TSS3319	chr1:16631742-16647200	2142	4.84789	4.115
TCONS_00001441	=	NM_026456	XLOC_000776	Tceb1	TSS3318	chr1:16631742-16647200	2080	23.2585	21.9229
TCONS_00005323	j	NM_026456	XLOC_000776	Tceb1	TSS3318	chr1:16631742-16647200	1926	1.53114	1.02259
TCONS_00001439	j	NM_026456	XLOC_000776	Tceb1	TSS3318	chr1:16631742-16647200	1902	1.52039	0
TCONS_00000060	=	NM_027415	XLOC_000030	Tmem70	TSS127	chr1:16655271-16668356	1729	22.0854	23.2006
TCONS_00006782	j	NM_026392	XLOC_000030	Tmem70	TSS128	chr1:16655271-16668356	1472	1.08447	0
TCONS_00000059	=	NM_026392	XLOC_000030	Tmem70	TSS127	chr1:16655271-16668356	1732	1.54966	2.49079
TCONS_00015716	j	NM_016923	XLOC_000031	Ly96	TSS132	chr1:16677781-16700014	565	0.0574631	0
TCONS_00000062	=	NM_001159711	XLOC_000031	Ly96	TSS134	chr1:16677781-16700014	549	0.418785	0
TCONS_00018342	j	NM_016923	XLOC_000031	Ly96	TSS133	chr1:16677781-16700014	418	0.115882	0
TCONS_00000061	j	NM_016923	XLOC_000031	Ly96	TSS130	chr1:16677781-16700014	938	0.0909624	0
TCONS_00006783	j	NM_016923	XLOC_000031	Ly96	TSS134	chr1:16677781-16700014	1080	0.144564	0
TCONS_00004965	j	NM_016923	XLOC_000031	Ly96	TSS129	chr1:16677781-16700014	861	1.65707	1.74881
TCONS_00004278	j	NM_020604	XLOC_000777	Jph1	TSS3321	chr1:16954619-17088065	4283	1.01706	0.526563
TCONS_00007401	j	NM_020604	XLOC_000777	Jph1	TSS3322	chr1:16954619-17088065	2767	0.322496	0.424729
TCONS_00001443	=	NM_020604	XLOC_000777	Jph1	TSS3321	chr1:16954619-17088065	4807	1.20008	2.22806
TCONS_00001442	j	NM_020604	XLOC_000777	Jph1	TSS3321	chr1:16954619-17088065	4481	0.315137	0.368261
TCONS_00006016	j	NM_010267	XLOC_000032	Gdap1	TSS136	chr1:17135443-17154365	3685	0.0424275	0
TCONS_00000063	=	NM_010267	XLOC_000032	Gdap1	TSS135	chr1:17135443-17154365	3937	5.75882	0.38503
TCONS_00015717	j	NM_010267	XLOC_000032	Gdap1	TSS135	chr1:17135443-17154365	3913	0.107652	0
TCONS_00000065	j	NM_053191	XLOC_000033	Pi15	TSS138	chr1:17591981-17621115	6564	0.343114	0.641885
TCONS_00015718	j	NM_053191	XLOC_000033	Pi15	TSS139	chr1:17591981-17621115	6290	0	0
TCONS_00000064	=	NM_053191	XLOC_000033	Pi15	TSS137	chr1:17591981-17621115	6923	1.12174	1.14082
TCONS_00003927	j	NM_031402	XLOC_000034	Crispld1	TSS142	chr1:17717174-17761823	9186	0.0623531	0.0356333
TCONS_00000067	=	NM_031402	XLOC_000034	Crispld1	TSS142	chr1:17717174-17761823	9644	0.423119	0.0756964
TCONS_00000066	j	NM_031402	XLOC_000034	Crispld1	TSS143	chr1:17717174-17761823	1348	0.369231	0
TCONS_00000068	j	NM_031402	XLOC_000034	Crispld1	TSS145	chr1:17717174-17761823	3588	0	0.135382
TCONS_00006017	j	NM_031402	XLOC_000034	Crispld1	TSS141	chr1:17717174-17761823	3798	0.291462	0
TCONS_00006018	j	NM_031402	XLOC_000034	Crispld1	TSS144	chr1:17717174-17761823	3411	0	0.115001
TCONS_00016427	j	NM_031402	XLOC_000034	Crispld1	TSS143	chr1:17717174-17761823	1606	3.60858e-05	0.257744
TCONS_00001451	j	NM_153179	XLOC_000783	Pkhd1	TSS3330	chr1:20047859-20608138	2423	0	0
TCONS_00007404	j	NM_153179	XLOC_000783	Pkhd1	TSS3333	chr1:20047859-20608138	1435	0	0
TCONS_00001450	j	NM_153179	XLOC_000783	Pkhd1	TSS3329	chr1:20047859-20608138	1465	0	0
TCONS_00001454	=	NM_008563	XLOC_000785	Mcm3	TSS3335	chr1:20793094-20810294	2886	2.35385	2.16819
TCONS_00017628	j	NM_008563	XLOC_000785	Mcm3	TSS3336	chr1:20793094-20810294	2114	0.0245216	0.231862
TCONS_00000082	=	NM_027974	XLOC_000040	Efhc1	TSS171	chr1:20878729-20985994	2208	0.746432	0.273626
TCONS_00015023	j	NM_028829	XLOC_000040	Paqr8	TSS166	chr1:20878729-20985994	5011	6.73663	5.28604
TCONS_00015025	j	NM_027974	XLOC_000040	Efhc1	TSS171	chr1:20878729-20985994	2630	0.134982	0
TCONS_00000084	j	NM_027974	XLOC_000040	Efhc1	TSS180	chr1:20878729-20985994	5218	0.0718312	0.018822
TCONS_00006789	j	NM_028829	XLOC_000040	Paqr8	TSS165	chr1:20878729-20985994	5646	0.384005	0.408292
TCONS_00006788	j	NM_027974	XLOC_000040	Efhc1	TSS164	chr1:20878729-20985994	7642	0	0
TCONS_00001455	=	NR_040492	XLOC_000786	6720483E21Rik	TSS3337	chr1:20878729-20985994	1120	0.035301	0.0156117
TCONS_00000081	j	NM_028829	XLOC_000040	Paqr8	TSS162	chr1:20878729-20985994	6143	2.4293	2.3358
TCONS_00016429	j	NM_027974	XLOC_000040	Efhc1	TSS171	chr1:20878729-20985994	2282	0.0900712	0.226743
TCONS_00004280	j	NR_040492	XLOC_000786	6720483E21Rik	TSS3337	chr1:20878729-20985994	1342	0	0.0943392
TCONS_00006019	j	NM_027974	XLOC_000040	Efhc1	TSS171	chr1:20878729-20985994	2202	0	0.0742643
TCONS_00007406	j	NM_133252	XLOC_000788	Tram2	TSS3340	chr1:20986142-21069306	5914	0.0327064	0
TCONS_00016704	j	NM_133252	XLOC_000788	Tram2	TSS3342	chr1:20986142-21069306	6379	0.0720758	0.415302
TCONS_00017629	j	NM_133252	XLOC_000788	Tram2	TSS3343	chr1:20986142-21069306	5876	0.20386	0.18417
TCONS_00001457	=	NM_133252	XLOC_000788	Tram2	TSS3341	chr1:20986142-21069306	6631	4.92312	2.78453
TCONS_00018626	j	NM_133252	XLOC_000788	Tram2	TSS3344	chr1:20986142-21069306	6030	0	0.000145122
TCONS_00000089	=	NM_029398	XLOC_000043	Tmem14a	TSS192	chr1:21208662-21342280	1112	6.84725	4.49011
TCONS_00018343	j	NM_001077353	XLOC_000043	Gsta3	TSS196	chr1:21208662-21342280	858	0	0.186056
TCONS_00000092	=	NM_010356	XLOC_000043	Gsta3	TSS196	chr1:21208662-21342280	1355	1.387	0
TCONS_00017630	j	NR_002858	XLOC_000790	Gm4956	TSS3349	chr1:21208662-21342280	953	0.245397	0.0681938
TCONS_00007409	j	NR_002858	XLOC_000790	Gm4956	TSS3351	chr1:21208662-21342280	933	0.0233451	0
TCONS_00018627	j	NR_002858	XLOC_000790	Gm4956	TSS3347	chr1:21208662-21342280	1695	0.292764	0.0300371
TCONS_00005325	j	NR_002858	XLOC_000790	Gm4956	TSS3346	chr1:21208662-21342280	1163	0.802059	0.0440895
TCONS_00007408	j	NR_002858	XLOC_000790	Gm4956	TSS3350	chr1:21208662-21342280	1566	0.0226523	0
TCONS_00001458	=	NR_002858	XLOC_000790	Gm4956	TSS3346	chr1:21208662-21342280	1148	5.11238	0.193692
TCONS_00000091	=	NM_001077353	XLOC_000043	Gsta3	TSS196	chr1:21208662-21342280	1450	0.23077	0
TCONS_00003931	j	NM_001077353	XLOC_000043	Gsta3	TSS192	chr1:21208662-21342280	1468	0.798091	0
TCONS_00005324	j	NR_002858	XLOC_000790	Gm4956	TSS3346	chr1:21208662-21342280	2882	0.372584	0
TCONS_00016431	j	NM_001077353	XLOC_000043	Gsta3	TSS197	chr1:21208662-21342280	1250	0.106428	0.148633
TCONS_00000088	j	NM_029398	XLOC_000043	Tmem14a	TSS192	chr1:21208662-21342280	1344	1.11062	1.2104
TCONS_00000096	=	NM_001113187	XLOC_000046	Khdc1b	TSS205	chr1:21373636-21376465	2247	0.00434488	0
TCONS_00001461	=	NM_023872	XLOC_000793	Kcnq5	TSS3363	chr1:21388467-21952647	6923	0.208171	0.555086
TCONS_00001459	j	NM_001160139	XLOC_000793	Kcnq5	TSS3357	chr1:21388467-21952647	5161	0.614693	0.000769859
TCONS_00005326	j	NM_001160139	XLOC_000793	Kcnq5	TSS3356	chr1:21388467-21952647	6028	1.14684	0.563159
TCONS_00004284	j	NM_001160139	XLOC_000793	Kcnq5	TSS3365	chr1:21388467-21952647	7520	0.816637	0.21295
TCONS_00015982	j	NM_001160139	XLOC_000793	Kcnq5	TSS3361	chr1:21388467-21952647	6363	1.36382	0.000150804
TCONS_00001462	j	NM_001160139	XLOC_000793	Kcnq5	TSS3364	chr1:21388467-21952647	7166	0	0
TCONS_00006285	j	NM_001160139	XLOC_000793	Kcnq5	TSS3355	chr1:21388467-21952647	5141	0.116812	0.611715
TCONS_00001460	=	NM_001160139	XLOC_000793	Kcnq5	TSS3363	chr1:21388467-21952647	6980	0	0
TCONS_00017632	j	NM_001160139	XLOC_000793	Kcnq5	TSS3359	chr1:21388467-21952647	5567	0.087389	0
TCONS_00001465	=	NM_001012624	XLOC_000794	Rims1	TSS3373	chr1:22275990-22812563	3727	0	0
TCONS_00004285	j	NM_053270	XLOC_000794	Rims1	TSS3367	chr1:22275990-22812563	3296	0.291132	0
TCONS_00007413	j	NM_053270	XLOC_000794	Rims1	TSS3369	chr1:22275990-22812563	3308	0	0
TCONS_00001466	=	NM_001012625	XLOC_000794	Rims1	TSS3373	chr1:22275990-22812563	3574	0	0.0804101
TCONS_00006286	j	NM_053270	XLOC_000794	Rims1	TSS3370	chr1:22275990-22812563	3236	83.2541	65.344
TCONS_00016706	j	NM_053270	XLOC_000794	Rims1	TSS3371	chr1:22275990-22812563	2791	0	1.29029
TCONS_00001467	=	NM_053270	XLOC_000794	Rims1	TSS3373	chr1:22275990-22812563	4066	0.0909072	0
TCONS_00015269	j	NM_053270	XLOC_000794	Rims1	TSS3372	chr1:22275990-22812563	2777	0.185117	0
TCONS_00001463	j	NM_053270	XLOC_000794	Rims1	TSS3368	chr1:22275990-22812563	3817	39.3273	31.6984
TCONS_00001464	=	NM_001012623	XLOC_000794	Rims1	TSS3373	chr1:22275990-22812563	3799	0.165435	0
TCONS_00001470	=	NM_001081079	XLOC_000796	Ogfrl1	TSS3375	chr1:23373262-23390014	4844	5.81574	5.98377
TCONS_00001471	j	NM_001081079	XLOC_000796	Ogfrl1	TSS3375	chr1:23373262-23390014	4847	3.07177	2.06975
TCONS_00000101	=	NM_172124	XLOC_000050	B3gat2	TSS214	chr1:23768764-23929208	4355	0.298929	0.268869
TCONS_00018628	j	NM_028534	XLOC_000797	Smap1	TSS3378	chr1:23768764-23929208	1975	0.170035	0
TCONS_00015984	j	NM_028534	XLOC_000797	Smap1	TSS3376	chr1:23768764-23929208	960	9.43447	8.3748
TCONS_00001472	=	NM_028534	XLOC_000797	Smap1	TSS3377	chr1:23768764-23929208	2259	14.8766	13.595
TCONS_00006287	j	NM_028534	XLOC_000797	Smap1	TSS3379	chr1:23768764-23929208	1644	2.19086	0.233218
TCONS_00004286	j	NM_028534	XLOC_000797	Smap1	TSS3377	chr1:23768764-23929208	2421	4.60566	1.22761
TCONS_00001473	=	NM_026503	XLOC_000798	1110058L19Rik	TSS3380	chr1:24002777-24012479	667	13.3119	10.5526
TCONS_00001476	j	NM_026604	XLOC_000799	Fam135a	TSS3393	chr1:24017596-24107329	4586	0.437135	0.627766
TCONS_00015270	j	NM_026604	XLOC_000799	Fam135a	TSS3382	chr1:24017596-24107329	5192	0.140291	0
TCONS_00007417	j	NM_026604	XLOC_000799	Fam135a	TSS3383	chr1:24017596-24107329	6159	0.4029	0.180714
TCONS_00001477	j	NM_026604	XLOC_000799	Fam135a	TSS3381	chr1:24017596-24107329	5886	0	0.116586
TCONS_00015986	j	NM_026604	XLOC_000799	Fam135a	TSS3385	chr1:24017596-24107329	5183	0	0
TCONS_00007414	j	NM_026604	XLOC_000799	Fam135a	TSS3388	chr1:24017596-24107329	5905	0.482599	0.427186
TCONS_00015985	j	NM_026604	XLOC_000799	Fam135a	TSS3384	chr1:24017596-24107329	4797	0.166862	0
TCONS_00001478	j	NM_026604	XLOC_000799	Fam135a	TSS3381	chr1:24017596-24107329	8098	0.21968	0.557467
TCONS_00016707	j	NM_026604	XLOC_000799	Fam135a	TSS3386	chr1:24017596-24107329	3635	0.570307	1.53952
TCONS_00001479	j	NM_026604	XLOC_000799	Fam135a	TSS3381	chr1:24017596-24107329	6135	0	0.283179
TCONS_00006288	j	NM_026604	XLOC_000799	Fam135a	TSS3386	chr1:24017596-24107329	4436	0.504739	0.00111286
TCONS_00007416	j	NM_026604	XLOC_000799	Fam135a	TSS3390	chr1:24017596-24107329	7985	0.0307952	0
TCONS_00004287	j	NM_026604	XLOC_000799	Fam135a	TSS3389	chr1:24017596-24107329	4906	0.349423	0
TCONS_00007415	j	NM_026604	XLOC_000799	Fam135a	TSS3386	chr1:24017596-24107329	7029	0.0729114	0
TCONS_00001474	=	NM_026604	XLOC_000799	Fam135a	TSS3381	chr1:24017596-24107329	6467	0.672743	0.489856
TCONS_00006289	j	NM_026604	XLOC_000799	Fam135a	TSS3387	chr1:24017596-24107329	5143	0.253415	0.493914
TCONS_00017634	j	NM_026604	XLOC_000799	Fam135a	TSS3381	chr1:24017596-24107329	4934	2.32322	0.98731
TCONS_00004289	j	NM_026604	XLOC_000799	Fam135a	TSS3383	chr1:24017596-24107329	5648	0	0.523058
TCONS_00000103	j	NM_007740	XLOC_000051	Col9a1	TSS216	chr1:24184448-24259613	3338	0.62662	0
TCONS_00006801	j	NM_007740	XLOC_000051	Col9a1	TSS220	chr1:24184448-24259613	1124	0.450812	0.0921262
TCONS_00003935	j	NM_007740	XLOC_000051	Col9a1	TSS219	chr1:24184448-24259613	1728	0.0567853	0
TCONS_00003934	j	NM_007740	XLOC_000051	Col9a1	TSS217	chr1:24184448-24259613	3107	0	0.135379
TCONS_00015027	j	NM_007740	XLOC_000051	Col9a1	TSS218	chr1:24184448-24259613	2070	0.209869	0.0362738
TCONS_00007418	j	NM_007733	XLOC_000800	Col19a1	TSS3396	chr1:24264521-24594276	8206	0	0
TCONS_00018345	j	NM_026719	XLOC_000052	Lmbrd1	TSS221	chr1:24685382-24823146	1727	3.39917	2.05532
TCONS_00018346	j	NM_026719	XLOC_000052	Lmbrd1	TSS221	chr1:24685382-24823146	1663	1.12628	0.107777
TCONS_00000104	=	NM_026719	XLOC_000052	Lmbrd1	TSS221	chr1:24685382-24823146	5392	13.7103	7.37105
TCONS_00001483	j	NM_175642	XLOC_000801	Bai3	TSS3401	chr1:25124320-25887090	2863	1.72928	0
TCONS_00018629	j	NM_175642	XLOC_000801	Bai3	TSS3404	chr1:25124320-25887090	5462	0	0.0306937
TCONS_00015271	j	NM_175642	XLOC_000801	Bai3	TSS3405	chr1:25124320-25887090	5640	0.879994	0
TCONS_00001484	j	NM_175642	XLOC_000801	Bai3	TSS3402	chr1:25124320-25887090	2924	0.535511	0
TCONS_00001486	=	NM_175642	XLOC_000801	Bai3	TSS3404	chr1:25124320-25887090	5522	0.192745	6.89335e-06
TCONS_00001485	j	NM_175642	XLOC_000801	Bai3	TSS3403	chr1:25124320-25887090	3629	0	0.0720924
TCONS_00004292	j	NM_175642	XLOC_000801	Bai3	TSS3406	chr1:25124320-25887090	5612	0.242911	0
TCONS_00007420	j	NM_175642	XLOC_000801	Bai3	TSS3404	chr1:25124320-25887090	3732	0	0
TCONS_00007419	j	NM_175642	XLOC_000801	Bai3	TSS3400	chr1:25124320-25887090	2801	0	0
TCONS_00007423	j	NM_001081080	XLOC_000805	Phf3	TSS3413	chr1:30859134-30930741	4053	1.71741	2.57716
TCONS_00015988	j	NM_001081080	XLOC_000805	Phf3	TSS3412	chr1:30859134-30930741	7612	0.539836	0
TCONS_00015987	j	NM_001081080	XLOC_000805	Phf3	TSS3412	chr1:30859134-30930741	5718	0.665613	0.504344
TCONS_00006291	j	NM_001081080	XLOC_000805	Phf3	TSS3412	chr1:30859134-30930741	7697	0.0843148	1.24146
TCONS_00018630	j	NM_001081080	XLOC_000805	Phf3	TSS3417	chr1:30859134-30930741	7527	1.22138	0.71226
TCONS_00004293	j	NM_001081080	XLOC_000805	Phf3	TSS3412	chr1:30859134-30930741	7931	7.2914	3.98995
TCONS_00005329	j	NM_001081080	XLOC_000805	Phf3	TSS3415	chr1:30859134-30930741	4401	2.33091	1.21415
TCONS_00001490	=	NM_001081080	XLOC_000805	Phf3	TSS3416	chr1:30859134-30930741	7561	0.00199385	0.589674
TCONS_00001491	j	NM_001081080	XLOC_000805	Phf3	TSS3414	chr1:30859134-30930741	4560	0.609627	1.00734
TCONS_00018631	j	NR_002688	XLOC_000806	Gm13363	TSS3419	chr1:30997145-31006600	3987	0.252443	0
TCONS_00001493	=	NM_011200	XLOC_000806	Ptp4a1	TSS3421	chr1:30997145-31006600	4129	14.8493	4.54369
TCONS_00015989	j	NR_002688	XLOC_000806	Gm13363	TSS3420	chr1:30997145-31006600	3477	0.635859	0.536675
TCONS_00001492	j	NR_002688	XLOC_000806	Gm13363	TSS3418	chr1:30997145-31006600	3349	6.59731	11.5535
TCONS_00001494	=	NR_002688	XLOC_000806	Gm13363	TSS3421	chr1:30997145-31006600	2784	30.7722	24.4746
TCONS_00000105	=	NM_153601	XLOC_000053	Lgsn	TSS222	chr1:31197922-31279501	1903	0	0.0220333
TCONS_00000109	=	NM_133235	XLOC_000056	Khdrbs2	TSS225	chr1:32229579-32742354	2209	0.70732	1.1318
TCONS_00000108	j	NM_133235	XLOC_000056	Khdrbs2	TSS225	chr1:32229579-32742354	1409	0.368671	0
TCONS_00003936	j	NM_133235	XLOC_000056	Khdrbs2	TSS225	chr1:32229579-32742354	1222	0.228026	0
TCONS_00006024	j	NM_133235	XLOC_000056	Khdrbs2	TSS225	chr1:32229579-32742354	995	0.256845	0.292638
TCONS_00006802	j	NM_133235	XLOC_000056	Khdrbs2	TSS225	chr1:32229579-32742354	1810	0	0.00130807
TCONS_00001502	=	NM_008922	XLOC_000825	Prim2	TSS3447	chr1:33510655-33728052	1937	3.47147	4.12675
TCONS_00016708	j	NM_008922	XLOC_000825	Prim2	TSS3447	chr1:33510655-33728052	1934	0.280851	0.334903
TCONS_00016437	j	NM_008999	XLOC_000067	Rab23	TSS247	chr1:33776740-33800112	2537	1.11947	6.39474
TCONS_00000115	=	NM_001159729	XLOC_000067	Rab23	TSS248	chr1:33776740-33800112	4209	0.137559	0.747656
TCONS_00000114	=	NM_008999	XLOC_000067	Rab23	TSS246	chr1:33776740-33800112	4321	7.18777	12.0345
TCONS_00015725	j	NM_008999	XLOC_000067	Rab23	TSS248	chr1:33776740-33800112	4101	0	0
TCONS_00018632	j	NM_145392	XLOC_000826	Bag2	TSS3450	chr1:33802328-33814595	1781	0.295158	0.730181
TCONS_00001503	=	NM_145392	XLOC_000826	Bag2	TSS3448	chr1:33802328-33814595	1815	31.423	87.6314
TCONS_00017635	j	NM_145392	XLOC_000826	Bag2	TSS3448	chr1:33802328-33814595	1705	4.3469	10.8075
TCONS_00007438	j	NM_145392	XLOC_000826	Bag2	TSS3449	chr1:33802328-33814595	1644	0.659876	1.98838
TCONS_00017636	j	NM_133817	XLOC_000827	Zfp451	TSS3451	chr1:33818240-33871407	6121	0.750676	0.558938
TCONS_00015994	j	NM_133817	XLOC_000827	Zfp451	TSS3451	chr1:33818240-33871407	3533	0.67563	1.00304
TCONS_00001505	j	NM_133817	XLOC_000827	Zfp451	TSS3451	chr1:33818240-33871407	12750	1.36527	0.905691
TCONS_00001504	=	NM_133817	XLOC_000827	Zfp451	TSS3453	chr1:33818240-33871407	3650	2.93085	1.42518
TCONS_00015993	j	NM_133817	XLOC_000827	Zfp451	TSS3452	chr1:33818240-33871407	832	1.0771	1.01844
TCONS_00006296	j	NM_133817	XLOC_000827	Zfp451	TSS3451	chr1:33818240-33871407	3966	0.670682	1.29417
TCONS_00001506	=	NM_001161816	XLOC_000828	Gm15455	TSS3454	chr1:33892743-33895759	3016	0.332894	0.383698
TCONS_00007439	j	NM_177235	XLOC_000829	Bend6	TSS3455	chr1:33908849-33964617	2431	0.208075	0.0531516
TCONS_00001507	j	NM_177235	XLOC_000829	Bend6	TSS3457	chr1:33908849-33964617	2173	0.185086	0.26167
TCONS_00004294	j	NM_177235	XLOC_000829	Bend6	TSS3456	chr1:33908849-33964617	2434	0.523972	0
TCONS_00015995	j	NM_177235	XLOC_000829	Bend6	TSS3456	chr1:33908849-33964617	2226	0	3.74837e-06
TCONS_00001508	=	NM_177235	XLOC_000829	Bend6	TSS3458	chr1:33908849-33964617	2292	1.11876	0
TCONS_00018349	j	NM_134448	XLOC_000068	Dst	TSS262	chr1:33965043-34366766	6411	16.1025	14.2407
TCONS_00015726	j	NM_134448	XLOC_000068	Dst	TSS264	chr1:33965043-34366766	1957	15.0416	34.064
TCONS_00000121	j	NM_134448	XLOC_000068	Dst	TSS265	chr1:33965043-34366766	1969	6.7232	5.62917
TCONS_00006028	j	NM_134448	XLOC_000068	Dst	TSS251	chr1:33965043-34366766	24122	2.96841	0.536889
TCONS_00004972	j	NM_134448	XLOC_000068	Dst	TSS258	chr1:33965043-34366766	8495	4.82052	11.1779
TCONS_00017313	j	NM_134448	XLOC_000068	Dst	TSS255	chr1:33965043-34366766	11329	4.26167	1.88175
TCONS_00018348	j	NM_134448	XLOC_000068	Dst	TSS257	chr1:33965043-34366766	12958	0.359473	0
TCONS_00006029	j	NM_134448	XLOC_000068	Dst	TSS258	chr1:33965043-34366766	10000	1.471	1.18423
TCONS_00017316	j	NM_134448	XLOC_000068	Dst	TSS261	chr1:33965043-34366766	7596	0.191048	0.232314
TCONS_00006812	j	NM_134448	XLOC_000068	Dst	TSS258	chr1:33965043-34366766	9692	3.15605	0.425747
TCONS_00018347	j	NM_134448	XLOC_000068	Dst	TSS256	chr1:33965043-34366766	13030	4.83914	1.34973
TCONS_00000118	j	NM_134448	XLOC_000068	Dst	TSS252	chr1:33965043-34366766	23364	3.86825	2.21281
TCONS_00015030	j	NM_134448	XLOC_000068	Dst	TSS258	chr1:33965043-34366766	9312	4.77041	4.30712
TCONS_00017317	j	NM_134448	XLOC_000068	Dst	TSS262	chr1:33965043-34366766	6562	0.0499401	0.162132
TCONS_00016439	j	NM_134448	XLOC_000068	Dst	TSS258	chr1:33965043-34366766	9153	0.216654	0.173827
TCONS_00003941	j	NM_178601	XLOC_000069	Imp4	TSS272	chr1:34493514-34506227	5650	0.21805	0
TCONS_00006814	j	NM_178601	XLOC_000069	Imp4	TSS269	chr1:34493514-34506227	6721	0.0231781	0.0572485
TCONS_00005330	j	NM_027159	XLOC_000832	Ccdc115	TSS3463	chr1:34493514-34506227	1082	1.19403	0.689422
TCONS_00001511	=	NM_027159	XLOC_000832	Ccdc115	TSS3462	chr1:34493514-34506227	1705	5.67584	8.12337
TCONS_00000122	=	NM_178601	XLOC_000069	Imp4	TSS270	chr1:34493514-34506227	6103	3.38908	3.70891
TCONS_00015728	j	NM_011206	XLOC_000070	Ptpn18	TSS277	chr1:34513918-34532603	1501	0.0655661	0.19237
TCONS_00006031	j	NM_011206	XLOC_000070	Ptpn18	TSS280	chr1:34513918-34532603	1139	0.0130306	0
TCONS_00003942	j	NM_011206	XLOC_000070	Ptpn18	TSS284	chr1:34513918-34532603	414	0.0555661	0.0297535
TCONS_00000124	=	NM_011206	XLOC_000070	Ptpn18	TSS277	chr1:34513918-34532603	1573	0.0770591	6.07523e-06
TCONS_00015031	j	NM_011206	XLOC_000070	Ptpn18	TSS283	chr1:34513918-34532603	687	1.53189	0.285521
TCONS_00006817	j	NM_011206	XLOC_000070	Ptpn18	TSS281	chr1:34513918-34532603	986	0	0
TCONS_00006818	j	NM_011206	XLOC_000070	Ptpn18	TSS282	chr1:34513918-34532603	939	2.10833e-05	0
TCONS_00007440	j	NM_009356	XLOC_000834	Prss40	TSS3465	chr1:34607757-34618157	2631	0	0
TCONS_00000128	=	NM_213727	XLOC_000073	Fam123c	TSS293	chr1:34635917-34648779	5075	0.234814	0
TCONS_00015032	j	NM_213727	XLOC_000073	Fam123c	TSS292	chr1:34635917-34648779	4564	0.405723	0.0201089
TCONS_00000129	=	NM_183019	XLOC_000075	Arhgef4	TSS299	chr1:34858566-34869599	2714	2.04478	0.498399
TCONS_00006297	j	NM_001160235	XLOC_000837	Fam168b	TSS3473	chr1:34870062-34899895	4759	4.33547	0
TCONS_00001515	=	NM_001160235	XLOC_000837	Fam168b	TSS3472	chr1:34870062-34899895	5059	1.95254	3.34325
TCONS_00001516	=	NM_001160236	XLOC_000837	Fam168b	TSS3472	chr1:34870062-34899895	5044	4.08838	5.21826
TCONS_00001517	=	NM_174997	XLOC_000837	Fam168b	TSS3472	chr1:34870062-34899895	5023	39.7198	30.7994
TCONS_00003944	j	NM_145516	XLOC_000076	Plekhb2	TSS302	chr1:34906803-34936432	3340	17.3305	17.9791
TCONS_00000130	=	NM_145516	XLOC_000076	Plekhb2	TSS301	chr1:34906803-34936432	3317	75.119	77.7745
TCONS_00015035	j	NM_015818	XLOC_000078	Hs6st1	TSS308	chr1:36125244-36163291	2981	2.38022	0.00565096
TCONS_00000132	=	NM_015818	XLOC_000078	Hs6st1	TSS306	chr1:36125244-36163291	3719	4.08151	2.04055
TCONS_00000133	j	NM_015818	XLOC_000078	Hs6st1	TSS307	chr1:36125244-36163291	2971	2.38425	2.43449
TCONS_00006298	j	NM_198899	XLOC_000838	Uggt1	TSS3474	chr1:36196872-36301147	6143	4.50368	2.93068
TCONS_00016709	j	NM_198899	XLOC_000838	Uggt1	TSS3474	chr1:36196872-36301147	4642	0.618219	1.45311
TCONS_00018633	j	NM_198899	XLOC_000838	Uggt1	TSS3474	chr1:36196872-36301147	5423	0.452106	0
TCONS_00005331	j	NM_198899	XLOC_000838	Uggt1	TSS3476	chr1:36196872-36301147	4749	0	0
TCONS_00001519	j	NM_198899	XLOC_000838	Uggt1	TSS3477	chr1:36196872-36301147	2083	4.99834	6.6092
TCONS_00001518	=	NM_198899	XLOC_000838	Uggt1	TSS3474	chr1:36196872-36301147	9029	5.68425	3.96378
TCONS_00007446	j	NM_198899	XLOC_000838	Uggt1	TSS3475	chr1:36196872-36301147	5260	0	0
TCONS_00007447	j	NM_153408	XLOC_000839	Neurl3	TSS3478	chr1:36321346-36332319	2703	0.00568064	0
TCONS_00018634	j	NM_153408	XLOC_000839	Neurl3	TSS3484	chr1:36321346-36332319	2979	0.0809313	0.0756983
TCONS_00015273	j	NM_153408	XLOC_000839	Neurl3	TSS3481	chr1:36321346-36332319	2535	0.113386	0.092563
TCONS_00004297	j	NM_153408	XLOC_000839	Neurl3	TSS3480	chr1:36321346-36332319	2163	0.217077	0
TCONS_00015996	j	NM_153408	XLOC_000839	Neurl3	TSS3479	chr1:36321346-36332319	2840	0.381426	0.284395
TCONS_00000136	=	NM_001172206	XLOC_000079	Arid5a	TSS310	chr1:36364577-36390346	5696	0.0399792	0
TCONS_00000138	=	NR_033310	XLOC_000079	Arid5a	TSS310	chr1:36364577-36390346	5578	0.21384	1.23447
TCONS_00006825	j	NM_001172205	XLOC_000079	Arid5a	TSS311	chr1:36364577-36390346	6607	0.0230522	0.146995
TCONS_00015036	j	NM_001172205	XLOC_000079	Arid5a	TSS310	chr1:36364577-36390346	9447	0.142313	0.235214
TCONS_00004975	j	NM_001172205	XLOC_000079	Arid5a	TSS313	chr1:36364577-36390346	6023	0	0.160117
TCONS_00000135	=	NM_001172205	XLOC_000079	Arid5a	TSS310	chr1:36364577-36390346	5699	0.577999	2.85194
TCONS_00007449	j	NM_172652	XLOC_000840	4632411B12Rik	TSS3488	chr1:36390947-36426026	5046	0.734015	1.35496
TCONS_00001524	=	NM_172652	XLOC_000840	4632411B12Rik	TSS3489	chr1:36390947-36426026	4663	13.2548	12.7115
TCONS_00007448	j	NM_172652	XLOC_000840	4632411B12Rik	TSS3487	chr1:36390947-36426026	4503	0.554088	0.666741
TCONS_00004299	j	NM_172652	XLOC_000840	4632411B12Rik	TSS3489	chr1:36390947-36426026	4652	2.29937	0.784788
TCONS_00007450	j	NM_001013374	XLOC_000841	Lman2l	TSS3492	chr1:36475494-36502094	6290	0.0386326	0.0596622
TCONS_00017640	j	NM_001013374	XLOC_000841	Lman2l	TSS3490	chr1:36475494-36502094	5690	0.0369387	0.0509693
TCONS_00001526	=	NM_001013374	XLOC_000841	Lman2l	TSS3490	chr1:36475494-36502094	6770	2.88428	3.50813
TCONS_00015274	j	NM_001013374	XLOC_000841	Lman2l	TSS3490	chr1:36475494-36502094	5874	0.0156892	0
TCONS_00004300	j	NM_001013374	XLOC_000841	Lman2l	TSS3490	chr1:36475494-36502094	6713	2.21484	0.624833
TCONS_00017641	j	NM_001013374	XLOC_000841	Lman2l	TSS3490	chr1:36475494-36502094	6687	0.123275	0.112633
TCONS_00016443	j	NM_033570	XLOC_000080	Cnnm4	TSS326	chr1:36528441-36565621	4645	0.0389034	0.329167
TCONS_00000141	=	NM_033570	XLOC_000080	Cnnm4	TSS326	chr1:36528441-36565621	4582	1.71817	1.24401
TCONS_00003948	j	NM_033570	XLOC_000080	Cnnm4	TSS327	chr1:36528441-36565621	3201	0.825443	0.896615
TCONS_00000143	=	NM_053186	XLOC_000081	Cnnm3	TSS329	chr1:36568720-36585562	5184	3.59145	2.65483
TCONS_00015733	j	NM_001039551	XLOC_000081	Cnnm3	TSS329	chr1:36568720-36585562	4215	0.951487	1.25727
TCONS_00000144	j	NM_001039551	XLOC_000081	Cnnm3	TSS329	chr1:36568720-36585562	5952	0.369288	0.578097
TCONS_00004301	j	NM_153502	XLOC_000843	Ankrd23	TSS3495	chr1:36586974-36604233	3209	0	0
TCONS_00004302	j	NM_153502	XLOC_000843	Ankrd23	TSS3495	chr1:36586974-36604233	5974	0.116969	2.71998
TCONS_00007451	j	NM_153502	XLOC_000843	Ankrd23	TSS3499	chr1:36586974-36604233	3879	0.0660125	0.194017
TCONS_00005334	j	NM_153502	XLOC_000843	Ankrd23	TSS3498	chr1:36586974-36604233	2892	0	0.0466025
TCONS_00001527	j	NM_153502	XLOC_000843	Ankrd23	TSS3497	chr1:36586974-36604233	5849	0.80921	2.36398
TCONS_00018636	j	NM_153502	XLOC_000843	Ankrd23	TSS3495	chr1:36586974-36604233	2996	0	0
TCONS_00016710	j	NM_153502	XLOC_000843	Ankrd23	TSS3495	chr1:36586974-36604233	4140	1.8197	3.09771
TCONS_00015275	j	NM_153502	XLOC_000843	Ankrd23	TSS3495	chr1:36586974-36604233	3289	0.164972	0.365639
TCONS_00004303	j	NM_153502	XLOC_000843	Ankrd23	TSS3495	chr1:36586974-36604233	5933	0.265791	0.435904
TCONS_00001528	j	NM_153502	XLOC_000843	Ankrd23	TSS3497	chr1:36586974-36604233	7908	0.19631	0.0181313
TCONS_00015998	j	NM_153502	XLOC_000843	Ankrd23	TSS3496	chr1:36586974-36604233	2294	0	0.0333906
TCONS_00015276	j	NM_001126047	XLOC_000844	Sema4c	TSS3501	chr1:36605486-36740028	3498	2.31573	0
TCONS_00005336	j	NM_001126047	XLOC_000844	Sema4c	TSS3505	chr1:36605486-36740028	3402	0.043465	0.0596537
TCONS_00017643	j	NM_001126047	XLOC_000844	Sema4c	TSS3510	chr1:36605486-36740028	4623	0.0637166	0.0780433
TCONS_00015999	j	NM_001126046	XLOC_000844	Fam178b	TSS3503	chr1:36605486-36740028	800	0.36747	0.72389
TCONS_00007452	j	NM_001126047	XLOC_000844	Sema4c	TSS3502	chr1:36605486-36740028	4936	0	0
TCONS_00001533	j	NM_001126046	XLOC_000844	Fam178b	TSS3503	chr1:36605486-36740028	1265	0.106907	0.196371
TCONS_00001535	=	NM_001126046	XLOC_000844	Fam178b	TSS3519	chr1:36605486-36740028	2282	0.0215582	0.10284
TCONS_00001534	=	NM_027957	XLOC_000844	Fam178b	TSS3516	chr1:36605486-36740028	905	0	0
TCONS_00016713	j	NM_001126046	XLOC_000844	Fam178b	TSS3503	chr1:36605486-36740028	801	0.470608	0.954972
TCONS_00006303	j	NM_001126046	XLOC_000844	Fam178b	TSS3516	chr1:36605486-36740028	752	0.265254	0.64609
TCONS_00018638	j	NM_001126047	XLOC_000844	Sema4c	TSS3512	chr1:36605486-36740028	3869	0	0.206709
TCONS_00001530	=	NM_001126047	XLOC_000844	Sema4c	TSS3501	chr1:36605486-36740028	3805	2.53519	3.92628
TCONS_00005338	j	NM_001126047	XLOC_000844	Sema4c	TSS3502	chr1:36605486-36740028	5691	2.53718	2.41865
TCONS_00017645	j	NM_001126047	XLOC_000844	Sema4c	TSS3501	chr1:36605486-36740028	5218	0.559554	0.715973
TCONS_00017644	j	NM_001126047	XLOC_000844	Sema4c	TSS3500	chr1:36605486-36740028	3453	0.0449092	0.179097
TCONS_00015277	j	NM_001126047	XLOC_000844	Sema4c	TSS3503	chr1:36605486-36740028	7474	0.053277	0
TCONS_00005337	j	NM_001126047	XLOC_000844	Sema4c	TSS3506	chr1:36605486-36740028	3550	0.0376728	0.0583695
TCONS_00001531	j	NM_001126047	XLOC_000844	Sema4c	TSS3500	chr1:36605486-36740028	3512	0.00143401	0
TCONS_00006301	j	NM_001126047	XLOC_000844	Sema4c	TSS3509	chr1:36605486-36740028	3105	1.24496	3.11562
TCONS_00005335	j	NM_001126047	XLOC_000844	Sema4c	TSS3504	chr1:36605486-36740028	3069	0.245309	0.959094
TCONS_00001532	j	NM_001126046	XLOC_000844	Fam178b	TSS3503	chr1:36605486-36740028	1034	0	0.11757
TCONS_00017650	j	NM_001126046	XLOC_000844	Fam178b	TSS3503	chr1:36605486-36740028	667	0	0
TCONS_00017648	j	NM_001126046	XLOC_000844	Fam178b	TSS3517	chr1:36605486-36740028	736	0.0386664	0
TCONS_00017646	j	NM_001126047	XLOC_000844	Sema4c	TSS3501	chr1:36605486-36740028	3104	0	0.000192377
TCONS_00016711	j	NM_001126047	XLOC_000844	Sema4c	TSS3507	chr1:36605486-36740028	3217	0.0138474	0.513422
TCONS_00006302	j	NM_001126046	XLOC_000844	Fam178b	TSS3503	chr1:36605486-36740028	627	0.147938	0.103354
TCONS_00000145	=	NM_009942	XLOC_000082	Cox5b	TSS332	chr1:36748331-36750233	569	240.34	275.903
TCONS_00016000	j	NM_146107	XLOC_000845	Actr1b	TSS3522	chr1:36754957-36766946	2462	2.10312	0
TCONS_00005340	j	NM_146107	XLOC_000845	Actr1b	TSS3521	chr1:36754957-36766946	2553	2.11632	3.16079
TCONS_00007453	j	NM_146107	XLOC_000845	Actr1b	TSS3524	chr1:36754957-36766946	3155	0.0446775	0
TCONS_00001537	j	NM_146107	XLOC_000845	Actr1b	TSS3523	chr1:36754957-36766946	3370	2.2102	6.10845
TCONS_00001538	=	NM_146107	XLOC_000845	Actr1b	TSS3523	chr1:36754957-36766946	3339	45.029	46.7086
TCONS_00017321	j	NM_009539	XLOC_000084	Zap70	TSS338	chr1:36818705-36840328	1119	0	0.0294253
TCONS_00000151	j	NM_009539	XLOC_000084	Zap70	TSS342	chr1:36818705-36840328	1047	0.0148672	0.00115129
TCONS_00003949	j	NM_009539	XLOC_000084	Zap70	TSS339	chr1:36818705-36840328	2384	0.14369	0.0931685
TCONS_00000148	=	NM_009539	XLOC_000084	Zap70	TSS338	chr1:36818705-36840328	2180	0.00424043	7.37305e-06
TCONS_00006830	j	NM_009539	XLOC_000084	Zap70	TSS342	chr1:36818705-36840328	1778	0	0.0426835
TCONS_00000149	j	NM_009539	XLOC_000084	Zap70	TSS340	chr1:36818705-36840328	2125	0.0450022	0
TCONS_00000150	j	NM_009539	XLOC_000084	Zap70	TSS341	chr1:36818705-36840328	2196	1.56864e-05	0
TCONS_00001540	=	NM_018872	XLOC_000846	Tmem131	TSS3527	chr1:36843577-36997334	6548	21.026	20.7169
TCONS_00005341	j	NM_018872	XLOC_000846	Tmem131	TSS3529	chr1:36843577-36997334	6999	8.82742	8.52554
TCONS_00016001	j	NM_018872	XLOC_000846	Tmem131	TSS3528	chr1:36843577-36997334	6802	3.08181	1.75965
TCONS_00001539	j	NM_018872	XLOC_000846	Tmem131	TSS3525	chr1:36843577-36997334	5043	10.6032	7.94099
TCONS_00016714	j	NM_018872	XLOC_000846	Tmem131	TSS3526	chr1:36843577-36997334	4479	2.45035	9.25292
TCONS_00007454	j	NM_018872	XLOC_000846	Tmem131	TSS3530	chr1:36843577-36997334	3904	2.09224	3.77913
TCONS_00017327	j	NM_009918	XLOC_000086	Cnga3	TSS375	chr1:37274902-37322010	2927	0.0799362	0.000193136
TCONS_00015040	j	NM_009918	XLOC_000086	Cnga3	TSS370	chr1:37274902-37322010	5322	0.280788	0
TCONS_00003954	j	NM_009918	XLOC_000086	Cnga3	TSS370	chr1:37274902-37322010	5370	0.514436	0
TCONS_00004982	j	NM_009918	XLOC_000086	Cnga3	TSS371	chr1:37274902-37322010	3852	0.112717	0
TCONS_00003955	j	NM_009918	XLOC_000086	Cnga3	TSS370	chr1:37274902-37322010	5262	0.32295	0.0442441
TCONS_00006835	j	NM_009918	XLOC_000086	Cnga3	TSS376	chr1:37274902-37322010	4051	0.0491156	0
TCONS_00015739	j	NM_009918	XLOC_000086	Cnga3	TSS370	chr1:37274902-37322010	5335	0	0
TCONS_00000159	=	NM_009918	XLOC_000086	Cnga3	TSS372	chr1:37274902-37322010	3498	0.307786	0.0408276
TCONS_00000160	j	NM_009918	XLOC_000086	Cnga3	TSS373	chr1:37274902-37322010	3763	0	0
TCONS_00004983	j	NM_030266	XLOC_000089	Inpp4a	TSS388	chr1:37356730-37467582	5794	2.37419	2.21761
TCONS_00000164	=	NM_172971	XLOC_000089	Inpp4a	TSS389	chr1:37356730-37467582	2997	1.1827	0.388502
TCONS_00015043	j	NM_030266	XLOC_000089	Inpp4a	TSS388	chr1:37356730-37467582	5639	6.66163	3.34584
TCONS_00000163	=	NM_030266	XLOC_000089	Inpp4a	TSS388	chr1:37356730-37467582	5688	6.05214	2.31512
TCONS_00006041	j	NM_030266	XLOC_000089	Inpp4a	TSS388	chr1:37356730-37467582	5672	12.692	14.4104
TCONS_00016002	j	NM_198006	XLOC_000849	6330578E17Rik	TSS3533	chr1:37473929-37486948	3661	1.24681	0.000430425
TCONS_00001541	=	NM_198006	XLOC_000849	6330578E17Rik	TSS3534	chr1:37473929-37486948	3862	19.6815	14.8639
TCONS_00004991	j	NM_026123	XLOC_000090	Unc50	TSS402	chr1:37487016-37495969	1073	0.266859	1.17368
TCONS_00000168	j	NM_026123	XLOC_000090	Unc50	TSS402	chr1:37487016-37495969	1273	1.07598	1.39865
TCONS_00000169	=	NM_026123	XLOC_000090	Unc50	TSS402	chr1:37487016-37495969	1412	9.4993	9.99742
TCONS_00000167	j	NM_026123	XLOC_000090	Unc50	TSS402	chr1:37487016-37495969	987	12.1039	8.5489
TCONS_00000170	j	NM_026123	XLOC_000090	Unc50	TSS403	chr1:37487016-37495969	1703	1.66471	1.90352
TCONS_00001543	j	NM_173870	XLOC_000850	Mgat4a	TSS3535	chr1:37496021-37597894	7266	8.06075	2.65034
TCONS_00017652	j	NM_173870	XLOC_000850	Mgat4a	TSS3536	chr1:37496021-37597894	5615	6.67243	4.09903
TCONS_00005342	j	NM_173870	XLOC_000850	Mgat4a	TSS3535	chr1:37496021-37597894	7253	2.25944	0.221143
TCONS_00006304	j	NM_173870	XLOC_000850	Mgat4a	TSS3535	chr1:37496021-37597894	7189	0.087843	0
TCONS_00015279	j	NM_173870	XLOC_000850	Mgat4a	TSS3535	chr1:37496021-37597894	7416	2.43307	1.49157
TCONS_00001544	=	NR_024017	XLOC_000851	4930594C11Rik	TSS3539	chr1:37496021-37597894	2755	0.00677832	0.0104286
TCONS_00016717	j	NM_173870	XLOC_000850	Mgat4a	TSS3535	chr1:37496021-37597894	7127	0.0737142	0.513149
TCONS_00016004	j	NM_173870	XLOC_000850	Mgat4a	TSS3538	chr1:37496021-37597894	7045	0.246371	0
TCONS_00016005	j	NM_028096	XLOC_000852	2010300C02Rik	TSS3547	chr1:37668520-37776656	4802	0.145324	0
TCONS_00005344	j	NM_028096	XLOC_000852	2010300C02Rik	TSS3543	chr1:37668520-37776656	5026	0.116977	0.0479543
TCONS_00015280	j	NM_028096	XLOC_000852	2010300C02Rik	TSS3540	chr1:37668520-37776656	1120	1.00473	0.392775
TCONS_00001545	j	NM_028096	XLOC_000852	2010300C02Rik	TSS3544	chr1:37668520-37776656	3874	0.0381187	0.225354
TCONS_00018639	j	NM_028096	XLOC_000852	2010300C02Rik	TSS3543	chr1:37668520-37776656	5178	0.0330045	0
TCONS_00017653	j	NM_028096	XLOC_000852	2010300C02Rik	TSS3545	chr1:37668520-37776656	4569	0	0
TCONS_00001546	=	NM_028096	XLOC_000852	2010300C02Rik	TSS3547	chr1:37668520-37776656	4361	1.13529	0.206476
TCONS_00007456	j	NM_028096	XLOC_000852	2010300C02Rik	TSS3541	chr1:37668520-37776656	1762	0.0151528	0.0661638
TCONS_00005345	j	NM_028096	XLOC_000852	2010300C02Rik	TSS3547	chr1:37668520-37776656	4364	0.24599	0.0719589
TCONS_00007462	j	NM_207228	XLOC_000853	Tsga10	TSS3551	chr1:37811426-37922240	2971	0.473281	0.233514
TCONS_00007461	j	NM_207228	XLOC_000853	Tsga10	TSS3553	chr1:37811426-37922240	5529	0.104575	0.201487
TCONS_00006307	j	NM_207228	XLOC_000853	Tsga10	TSS3551	chr1:37811426-37922240	1786	0	0.0949862
TCONS_00016007	j	NM_207228	XLOC_000853	Tsga10	TSS3550	chr1:37811426-37922240	2743	0.0294392	0
TCONS_00007460	j	NM_207228	XLOC_000853	Tsga10	TSS3549	chr1:37811426-37922240	3391	0.0573181	0.0334492
TCONS_00005346	j	NM_207228	XLOC_000853	Tsga10	TSS3550	chr1:37811426-37922240	2401	0	9.05609e-05
TCONS_00018641	j	NM_207228	XLOC_000853	Tsga10	TSS3551	chr1:37811426-37922240	2256	0.0440567	0.0731625
TCONS_00006305	j	NM_207228	XLOC_000853	Tsga10	TSS3550	chr1:37811426-37922240	4114	0	0
TCONS_00004307	j	NM_207228	XLOC_000853	Tsga10	TSS3549	chr1:37811426-37922240	3493	0.132872	0
TCONS_00016719	j	NM_207228	XLOC_000853	Tsga10	TSS3549	chr1:37811426-37922240	1385	0.139189	0.0613931
TCONS_00001548	j	NM_207228	XLOC_000853	Tsga10	TSS3549	chr1:37811426-37922240	3992	0.16827	0.180603
TCONS_00016718	j	NM_207228	XLOC_000853	Tsga10	TSS3549	chr1:37811426-37922240	3421	0	0.363595
TCONS_00015283	j	NM_207228	XLOC_000853	Tsga10	TSS3551	chr1:37811426-37922240	1631	0.198815	0
TCONS_00007459	j	NM_207228	XLOC_000853	Tsga10	TSS3551	chr1:37811426-37922240	3441	0.0354074	0
TCONS_00017655	j	NM_207228	XLOC_000853	Tsga10	TSS3550	chr1:37811426-37922240	3423	1.01584	0.436968
TCONS_00007458	j	NM_207228	XLOC_000853	Tsga10	TSS3550	chr1:37811426-37922240	3775	0.0168783	0
TCONS_00001549	j	NM_207228	XLOC_000853	Tsga10	TSS3554	chr1:37811426-37922240	4127	0	0
TCONS_00016006	j	NM_207228	XLOC_000853	Tsga10	TSS3551	chr1:37811426-37922240	4320	0.127509	0
TCONS_00006306	j	NM_207228	XLOC_000853	Tsga10	TSS3549	chr1:37811426-37922240	2581	0.057927	0.546823
TCONS_00000172	j	NM_001037918	XLOC_000091	Lipt1	TSS406	chr1:37928742-37955178	10871	0.0610976	0.000119373
TCONS_00016009	j	NM_026913	XLOC_000854	Mitd1	TSS3557	chr1:37928742-37955178	1230	0.143249	0.0593365
TCONS_00001550	=	NM_026913	XLOC_000854	Mitd1	TSS3557	chr1:37928742-37955178	1229	3.07372	2.43749
TCONS_00003959	j	NM_027098	XLOC_000092	Mrpl30	TSS409	chr1:37928742-37955178	508	7.29962	6.36031
TCONS_00018361	j	NM_001037918	XLOC_000091	Lipt1	TSS406	chr1:37928742-37955178	10609	0.0645513	0.132768
TCONS_00000171	=	NM_001037918	XLOC_000091	Lipt1	TSS405	chr1:37928742-37955178	8331	0.173611	0.164998
TCONS_00000173	=	NM_027098	XLOC_000092	Mrpl30	TSS409	chr1:37928742-37955178	691	33.1103	46.9639
TCONS_00016450	j	NM_001037918	XLOC_000091	Lipt1	TSS405	chr1:37928742-37955178	1870	1.09217	1.06375
TCONS_00001551	j	NM_026913	XLOC_000854	Mitd1	TSS3558	chr1:37928742-37955178	5579	0.194879	0.259922
TCONS_00001554	=	NM_172054	XLOC_000857	Txndc9	TSS3566	chr1:38040166-38054594	4596	3.22668	2.28063
TCONS_00004308	j	NM_172054	XLOC_000857	Txndc9	TSS3567	chr1:38040166-38054594	958	16.034	15.7734
TCONS_00007466	j	NM_172054	XLOC_000857	Txndc9	TSS3565	chr1:38040166-38054594	5236	0.248829	0.17937
TCONS_00004309	j	NM_172054	XLOC_000857	Txndc9	TSS3564	chr1:38040166-38054594	5627	0.730683	0.421422
TCONS_00004994	j	NM_198303	XLOC_000094	Eif5b	TSS413	chr1:38054719-38186507	3594	0.0128534	0
TCONS_00000176	=	NM_198303	XLOC_000094	Eif5b	TSS413	chr1:38054719-38186507	7797	8.50889	8.63981
TCONS_00001555	=	NM_019570	XLOC_000858	Rev1	TSS3568	chr1:38054719-38186507	4262	5.47979	5.06466
TCONS_00018362	j	NM_198303	XLOC_000094	Eif5b	TSS413	chr1:38054719-38186507	3747	7.3727	7.09226
TCONS_00000175	j	NM_198303	XLOC_000094	Eif5b	TSS412	chr1:38054719-38186507	4066	1.02573	0.696301
TCONS_00003960	j	NM_198303	XLOC_000094	Eif5b	TSS412	chr1:38054719-38186507	3768	0.02966	0
TCONS_00007468	j	NM_010678	XLOC_000859	Aff3	TSS3572	chr1:38229592-38721800	6291	0.728427	0.458277
TCONS_00001557	=	NM_010678	XLOC_000859	Aff3	TSS3572	chr1:38229592-38721800	6010	0.0883242	0.0336374
TCONS_00001558	j	NM_010678	XLOC_000859	Aff3	TSS3576	chr1:38229592-38721800	4456	0.272003	0.0746585
TCONS_00016720	j	NM_010678	XLOC_000859	Aff3	TSS3573	chr1:38229592-38721800	5884	0	0.137801
TCONS_00007467	j	NM_010678	XLOC_000859	Aff3	TSS3575	chr1:38229592-38721800	5825	3.23405e-05	0
TCONS_00016010	j	NM_010678	XLOC_000859	Aff3	TSS3571	chr1:38229592-38721800	5038	0.239187	0.0393484
TCONS_00018643	j	NM_010678	XLOC_000859	Aff3	TSS3572	chr1:38229592-38721800	5929	0.0740267	0
TCONS_00001559	j	NM_010678	XLOC_000859	Aff3	TSS3575	chr1:38229592-38721800	5801	0	0
TCONS_00004310	j	NM_010678	XLOC_000859	Aff3	TSS3577	chr1:38229592-38721800	5141	0.157311	0.0336421
TCONS_00004311	j	NM_010678	XLOC_000859	Aff3	TSS3572	chr1:38229592-38721800	6210	0.156752	0
TCONS_00001560	j	NM_001029878	XLOC_000860	Lonrf2	TSS3579	chr1:38850474-38893697	6898	1.74826	0.0770091
TCONS_00006309	j	NM_001029878	XLOC_000860	Lonrf2	TSS3580	chr1:38850474-38893697	5592	2.28445	8.06983e-06
TCONS_00004312	j	NM_001029878	XLOC_000860	Lonrf2	TSS3578	chr1:38850474-38893697	6879	0.319456	0.225557
TCONS_00005348	=	NM_001029878	XLOC_000860	Lonrf2	TSS3581	chr1:38850474-38893697	6060	0.538875	0.365903
TCONS_00001561	=	NM_145142	XLOC_000861	Chst10	TSS3582	chr1:38920712-38955005	3119	1.04632	0.24687
TCONS_00004313	j	NM_145142	XLOC_000861	Chst10	TSS3584	chr1:38920712-38955005	2577	0	0
TCONS_00016721	j	NM_145142	XLOC_000861	Chst10	TSS3582	chr1:38920712-38955005	3116	0	0.320629
TCONS_00018645	j	NM_145142	XLOC_000861	Chst10	TSS3585	chr1:38920712-38955005	1044	0.0358897	0.0639024
TCONS_00016011	j	NM_145142	XLOC_000861	Chst10	TSS3582	chr1:38920712-38955005	3234	0	0
TCONS_00018644	j	NM_145142	XLOC_000861	Chst10	TSS3583	chr1:38920712-38955005	2376	0.682068	0.375152
TCONS_00006310	j	NM_145142	XLOC_000861	Chst10	TSS3582	chr1:38920712-38955005	3116	0.221204	0
TCONS_00018364	j	NM_026850	XLOC_000096	Pdcl3	TSS418	chr1:39044633-39054160	736	4.32485	11.3025
TCONS_00018363	j	NM_026850	XLOC_000096	Pdcl3	TSS415	chr1:39044633-39054160	944	14.5152	13.1055
TCONS_00003961	j	NM_026850	XLOC_000096	Pdcl3	TSS416	chr1:39044633-39054160	689	19.1432	17.4746
TCONS_00004995	j	NM_026850	XLOC_000096	Pdcl3	TSS415	chr1:39044633-39054160	962	9.87531	19.9232
TCONS_00000178	=	NM_026850	XLOC_000096	Pdcl3	TSS415	chr1:39044633-39054160	1706	17.7568	26.2259
TCONS_00015045	j	NM_008719	XLOC_000097	Npas2	TSS422	chr1:39250814-39420587	3685	0.0626856	0
TCONS_00015044	j	NM_008719	XLOC_000097	Npas2	TSS421	chr1:39250814-39420587	3840	0.548183	1.62568
TCONS_00000179	j	NM_008719	XLOC_000097	Npas2	TSS419	chr1:39250814-39420587	4251	0.0600876	0.177207
TCONS_00006043	j	NM_008719	XLOC_000097	Npas2	TSS421	chr1:39250814-39420587	3687	0	0
TCONS_00000180	=	NM_008719	XLOC_000097	Npas2	TSS420	chr1:39250814-39420587	4180	0.0485352	0.0929957
TCONS_00006838	j	NM_008719	XLOC_000097	Npas2	TSS423	chr1:39250814-39420587	3201	0	0
TCONS_00000181	=	NM_053257	XLOC_000098	Rpl31	TSS425	chr1:39424695-39535592	1039	183.719	236.814
TCONS_00001566	=	NM_018775	XLOC_000863	Tbc1d8	TSS3588	chr1:39424695-39535592	4438	9.15871	8.30741
TCONS_00016453	j	NM_028043	XLOC_000099	D1Bwg0212e	TSS426	chr1:39584865-39603722	1625	1.12695	1.70942
TCONS_00000182	=	NM_028043	XLOC_000099	D1Bwg0212e	TSS426	chr1:39584865-39603722	3166	8.55047	7.74735
TCONS_00001568	=	NM_001033135	XLOC_000865	Rnf149	TSS3592	chr1:39604381-39634485	6000	0.0893508	0.208676
TCONS_00007469	j	NM_001033135	XLOC_000865	Rnf149	TSS3593	chr1:39604381-39634485	5957	0.230793	0.0615242
TCONS_00005349	j	NM_001033135	XLOC_000865	Rnf149	TSS3592	chr1:39604381-39634485	3639	2.21308	1.34918
TCONS_00016012	j	NM_001033135	XLOC_000865	Rnf149	TSS3592	chr1:39604381-39634485	2922	1.56017	1.22699
TCONS_00001570	=	NM_170597	XLOC_000866	Creg2	TSS3596	chr1:39675250-39708027	5799	3.50696	0.0565208
TCONS_00007470	j	NM_001145660	XLOC_000867	Rfx8	TSS3597	chr1:39722145-39777834	823	0.0403579	0.0639092
TCONS_00007471	j	NM_001145660	XLOC_000867	Rfx8	TSS3599	chr1:39722145-39777834	1963	0	0.0146866
TCONS_00001571	=	NM_001145660	XLOC_000867	Rfx8	TSS3598	chr1:39722145-39777834	2000	0.0476738	0.0519884
TCONS_00006311	j	NM_001177348	XLOC_000868	Gm3646	TSS3601	chr1:39859850-39862177	1564	0.0444221	0.109654
TCONS_00001572	=	NM_001177348	XLOC_000868	Gm3646	TSS3601	chr1:39859850-39862177	359	0.0199732	0.170366
TCONS_00015746	j	NM_008696	XLOC_000100	Map4k4	TSS430	chr1:39957486-40084813	3443	5.54097	6.55191
TCONS_00016454	j	NM_008696	XLOC_000100	Map4k4	TSS428	chr1:39957486-40084813	5376	1.06361	1.56002
TCONS_00000183	j	NM_008696	XLOC_000100	Map4k4	TSS428	chr1:39957486-40084813	5575	1.30826	0.856759
TCONS_00000184	=	NM_008696	XLOC_000100	Map4k4	TSS428	chr1:39957486-40084813	5620	2.53799	3.37383
TCONS_00015046	j	NM_008696	XLOC_000100	Map4k4	TSS427	chr1:39957486-40084813	7996	1.46218	0.797516
TCONS_00016455	j	NM_008696	XLOC_000100	Map4k4	TSS429	chr1:39957486-40084813	3603	1.84434	2.16035
TCONS_00006840	j	NM_008696	XLOC_000100	Map4k4	TSS428	chr1:39957486-40084813	7222	0	0.36638
TCONS_00003962	j	NM_008696	XLOC_000100	Map4k4	TSS428	chr1:39957486-40084813	5486	3.27059	0.000847688
TCONS_00006044	j	NM_008696	XLOC_000100	Map4k4	TSS428	chr1:39957486-40084813	5618	0.215461	0.215495
TCONS_00018366	j	NM_008696	XLOC_000100	Map4k4	TSS428	chr1:39957486-40084813	5739	0.584827	0.420819
TCONS_00018367	j	NM_008696	XLOC_000100	Map4k4	TSS428	chr1:39957486-40084813	5634	0.470507	0.166696
TCONS_00015745	j	NM_008696	XLOC_000100	Map4k4	TSS428	chr1:39957486-40084813	5302	1.82249	2.13065
TCONS_00001574	=	NR_037980	XLOC_000870	LOC100047133	TSS3604	chr1:40111467-40182070	858	0	0
TCONS_00000187	=	NM_010555	XLOC_000102	Il1r2	TSS433	chr1:40111467-40182070	1343	0.0511734	0.117672
TCONS_00004320	j	NR_037980	XLOC_000870	LOC100047133	TSS3604	chr1:40111467-40182070	2620	0.102235	0.0423167
TCONS_00004319	j	NR_037980	XLOC_000870	LOC100047133	TSS3604	chr1:40111467-40182070	3722	0.170916	0.10637
TCONS_00004317	j	NR_037980	XLOC_000870	LOC100047133	TSS3604	chr1:40111467-40182070	1213	0.0714196	0.100221
TCONS_00004997	j	NM_001123382	XLOC_000103	Il1r1	TSS442	chr1:40281884-40373045	4572	2.01632	0.819877
TCONS_00004996	j	NM_001123382	XLOC_000103	Il1r1	TSS441	chr1:40281884-40373045	5130	0.218513	0.301014
TCONS_00003963	j	NM_001123382	XLOC_000103	Il1r1	TSS441	chr1:40281884-40373045	4865	0.233224	0
TCONS_00006045	j	NM_001123382	XLOC_000103	Il1r1	TSS440	chr1:40281884-40373045	4631	0	1.21416
TCONS_00000188	=	NM_008362	XLOC_000103	Il1r1	TSS440	chr1:40281884-40373045	4739	0.374329	0.458827
TCONS_00004998	j	NM_001123382	XLOC_000103	Il1r1	TSS444	chr1:40281884-40373045	4319	0.156699	0.906103
TCONS_00000189	=	NM_001123382	XLOC_000103	Il1r1	TSS441	chr1:40281884-40373045	4808	0.956866	1.28935
TCONS_00015748	j	NM_001123382	XLOC_000103	Il1r1	TSS443	chr1:40281884-40373045	4643	0	0.000126302
TCONS_00003964	j	NM_001123382	XLOC_000103	Il1r1	TSS441	chr1:40281884-40373045	5331	0.618105	0.0648796
TCONS_00006845	j	NM_133193	XLOC_000104	Il1rl2	TSS453	chr1:40381324-40431975	3142	0.0447441	0.0805397
TCONS_00018371	j	NM_133193	XLOC_000104	Il1rl2	TSS448	chr1:40381324-40431975	4102	0.211755	0.0260461
TCONS_00017330	j	NM_133193	XLOC_000104	Il1rl2	TSS451	chr1:40381324-40431975	8844	0	0.010376
TCONS_00003965	j	NM_133193	XLOC_000104	Il1rl2	TSS445	chr1:40381324-40431975	8860	0.0552657	0.0103037
TCONS_00000190	=	NM_133193	XLOC_000104	Il1rl2	TSS446	chr1:40381324-40431975	4630	0.474448	0.138124
TCONS_00003968	j	NM_001025602	XLOC_000105	Il1rl1	TSS464	chr1:40461714-40557789	5576	0.0166978	0
TCONS_00003969	j	NM_008365	XLOC_000105	Il18r1	TSS473	chr1:40461714-40557789	4124	0.429187	0
TCONS_00006849	j	NM_008365	XLOC_000105	Il18r1	TSS470	chr1:40461714-40557789	6180	0.0109465	0.010083
TCONS_00000195	j	NM_008365	XLOC_000105	Il18r1	TSS471	chr1:40461714-40557789	4375	0.204991	0
TCONS_00015750	j	NM_008365	XLOC_000105	Il18r1	TSS471	chr1:40461714-40557789	4175	0	0
TCONS_00000198	=	NM_008365	XLOC_000105	Il18r1	TSS474	chr1:40461714-40557789	4158	0.241516	0
TCONS_00000192	=	NM_010743	XLOC_000105	Il1rl1	TSS465	chr1:40461714-40557789	3002	0	0
TCONS_00000197	=	NM_001161843	XLOC_000105	Il18r1	TSS472	chr1:40461714-40557789	1793	0.0445666	0
TCONS_00015749	j	NM_001025602	XLOC_000105	Il1rl1	TSS463	chr1:40461714-40557789	5112	0	0
TCONS_00015751	j	NM_008365	XLOC_000105	Il18r1	TSS474	chr1:40461714-40557789	1759	1.2621	0.119452
TCONS_00016456	j	NM_008365	XLOC_000105	Il18r1	TSS477	chr1:40461714-40557789	2835	0.632777	0.136961
TCONS_00003967	j	NM_001025602	XLOC_000105	Il1rl1	TSS462	chr1:40461714-40557789	5230	0.0808256	0
TCONS_00018376	j	NM_010553	XLOC_000106	Il18rap	TSS484	chr1:40572206-40608538	4792	0	0
TCONS_00006851	j	NM_010553	XLOC_000106	Il18rap	TSS484	chr1:40572206-40608538	2166	0	0
TCONS_00006852	j	NM_177084	XLOC_000107	Slc9a4	TSS488	chr1:40636939-40687576	2441	0	0
TCONS_00006853	j	NM_177084	XLOC_000107	Slc9a4	TSS490	chr1:40636939-40687576	1693	0	0
TCONS_00000201	=	NM_001033289	XLOC_000108	Slc9a2	TSS492	chr1:40738386-40826138	3493	8.95884e-06	0.0634749
TCONS_00015753	j	NM_001033289	XLOC_000108	Slc9a2	TSS491	chr1:40738386-40826138	3842	0.0224396	1.01192e-06
TCONS_00003970	j	NM_001033289	XLOC_000108	Slc9a2	TSS491	chr1:40738386-40826138	4049	0.136698	0
TCONS_00004321	j	NM_172499	XLOC_000872	Mfsd9	TSS3611	chr1:40827769-40847517	3110	0	0.14645
TCONS_00017659	j	NM_172499	XLOC_000872	Mfsd9	TSS3609	chr1:40827769-40847517	3136	0.355836	0.189171
TCONS_00005350	j	NM_172499	XLOC_000872	Mfsd9	TSS3612	chr1:40827769-40847517	3019	0.275386	0.139539
TCONS_00001576	=	NM_172499	XLOC_000872	Mfsd9	TSS3609	chr1:40827769-40847517	4271	0.195063	0
TCONS_00001575	j	NM_172499	XLOC_000872	Mfsd9	TSS3610	chr1:40827769-40847517	3380	0	0
TCONS_00018378	j	NM_001081198	XLOC_000109	Tmem182	TSS495	chr1:40862445-40913745	2368	0	0.0692342
TCONS_00000202	=	NM_001081198	XLOC_000109	Tmem182	TSS494	chr1:40862445-40913745	2729	0.0654198	0
TCONS_00017337	j	NM_001081198	XLOC_000109	Tmem182	TSS494	chr1:40862445-40913745	1142	0	0
TCONS_00006854	j	NM_001081198	XLOC_000109	Tmem182	TSS496	chr1:40862445-40913745	2606	0	0
TCONS_00001579	=	NR_027826	XLOC_000874	2610017I09Rik	TSS3615	chr1:42694403-42751670	546	0.0319323	0
TCONS_00016013	j	NR_027826	XLOC_000874	2610017I09Rik	TSS3614	chr1:42694403-42751670	578	0	0
TCONS_00001578	j	NR_027826	XLOC_000874	2610017I09Rik	TSS3615	chr1:42694403-42751670	499	0.0411207	0
TCONS_00000211	=	NM_023514	XLOC_000112	Mrps9	TSS509	chr1:42908077-42962858	1419	14.406	13.393
TCONS_00000212	j	NM_023514	XLOC_000112	Mrps9	TSS512	chr1:42908077-42962858	3752	0.271672	0.656712
TCONS_00000213	j	NM_053107	XLOC_000113	Gpr45	TSS519	chr1:43008800-43092294	4531	0.779469	0.0454087
TCONS_00000214	=	NM_053107	XLOC_000113	Gpr45	TSS520	chr1:43008800-43092294	3860	0.0128251	0.00447789
TCONS_00004322	j	NM_001013025	XLOC_000875	Tgfbrap1	TSS3624	chr1:43103898-43155467	5428	1.54287	0.692107
TCONS_00001584	=	NM_001013025	XLOC_000875	Tgfbrap1	TSS3625	chr1:43103898-43155467	5538	0.951305	1.29079
TCONS_00001583	j	NM_001013025	XLOC_000875	Tgfbrap1	TSS3618	chr1:43103898-43155467	5244	3.8114	4.30371
TCONS_00017660	j	NM_001013025	XLOC_000875	Tgfbrap1	TSS3619	chr1:43103898-43155467	5861	0.450027	1.03529
TCONS_00016014	j	NM_001013025	XLOC_000875	Tgfbrap1	TSS3620	chr1:43103898-43155467	3919	0.391747	0.641156
TCONS_00015284	j	NM_001013025	XLOC_000875	Tgfbrap1	TSS3622	chr1:43103898-43155467	5063	0.26882	0
TCONS_00015285	j	NM_001013025	XLOC_000875	Tgfbrap1	TSS3623	chr1:43103898-43155467	5049	0.390136	0.000176793
TCONS_00000215	=	NM_133818	XLOC_000114	AI597479	TSS525	chr1:43155554-43172806	3457	11.9397	8.37806
TCONS_00015756	j	NM_133818	XLOC_000114	AI597479	TSS525	chr1:43155554-43172806	3096	1.88076	3.11853
TCONS_00001586	=	NM_010212	XLOC_000876	Fhl2	TSS3630	chr1:43179914-43253583	1563	40.6868	47.7206
TCONS_00005352	j	NM_010212	XLOC_000876	Fhl2	TSS3628	chr1:43179914-43253583	1104	1.62887	6.06456
TCONS_00007477	j	NM_010212	XLOC_000876	Fhl2	TSS3630	chr1:43179914-43253583	1916	1.40691	3.56467
TCONS_00016015	j	NM_010212	XLOC_000876	Fhl2	TSS3627	chr1:43179914-43253583	848	9.17391	10.4285
TCONS_00005353	j	NM_010212	XLOC_000876	Fhl2	TSS3632	chr1:43179914-43253583	1750	0.15339	0
TCONS_00015757	j	NM_010879	XLOC_000116	Nck2	TSS528	chr1:43502595-43627364	2773	0.486301	0.366735
TCONS_00003978	j	NM_010879	XLOC_000116	Nck2	TSS529	chr1:43502595-43627364	2059	3.1732	2.00063
TCONS_00000217	=	NM_010879	XLOC_000116	Nck2	TSS528	chr1:43502595-43627364	2775	11.3409	12.3351
TCONS_00000222	=	NM_024283	XLOC_000117	1500015O10Rik	TSS541	chr1:43787300-43884831	8834	0.690087	0.875517
TCONS_00018646	j	NM_026430	XLOC_000878	Uxs1	TSS3638	chr1:43787300-43884831	1419	3.93837	1.76431
TCONS_00001588	j	NM_026430	XLOC_000878	Uxs1	TSS3636	chr1:43787300-43884831	1447	0.313477	0.598468
TCONS_00001589	=	NM_026430	XLOC_000878	Uxs1	TSS3637	chr1:43787300-43884831	1911	5.36984	7.1538
TCONS_00016724	j	NM_026430	XLOC_000878	Uxs1	TSS3635	chr1:43787300-43884831	1523	0.624283	1.03929
TCONS_00015759	j	NM_009418	XLOC_000118	Tpp2	TSS556	chr1:43989067-44060039	2169	2.93634	3.08173
TCONS_00003980	j	NM_009418	XLOC_000118	Tpp2	TSS555	chr1:43989067-44060039	3621	4.37661	2.08994
TCONS_00000224	j	NM_009418	XLOC_000118	Tpp2	TSS552	chr1:43989067-44060039	6508	0.109422	0.300419
TCONS_00005010	j	NM_009418	XLOC_000118	Tpp2	TSS551	chr1:43989067-44060039	5634	0.231997	0.247754
TCONS_00000225	=	NM_009418	XLOC_000118	Tpp2	TSS554	chr1:43989067-44060039	4649	8.12624	5.62325
TCONS_00001590	=	NM_001013799	XLOC_000880	A530098C11Rik	TSS3640	chr1:44066252-44076851	1086	0	0
TCONS_00016725	j	NM_029368	XLOC_000881	1700029F09Rik	TSS3644	chr1:44143461-44159488	1026	0.370661	0.967042
TCONS_00001593	j	NM_029368	XLOC_000881	1700029F09Rik	TSS3643	chr1:44143461-44159488	1321	1.61043	1.12248
TCONS_00001591	=	NM_029368	XLOC_000881	1700029F09Rik	TSS3641	chr1:44143461-44159488	1265	1.2995	0.787871
TCONS_00001594	j	NM_029368	XLOC_000881	1700029F09Rik	TSS3643	chr1:44143461-44159488	1379	0	0
TCONS_00016017	j	NM_029368	XLOC_000881	1700029F09Rik	TSS3641	chr1:44143461-44159488	862	0.293968	0
TCONS_00001592	j	NM_029368	XLOC_000881	1700029F09Rik	TSS3642	chr1:44143461-44159488	925	0.0487031	0
TCONS_00005354	j	NM_023645	XLOC_000882	Kdelc1	TSS3647	chr1:44163390-44201708	3493	0.959165	0.728102
TCONS_00000227	=	NM_144558	XLOC_000119	Bivm	TSS560	chr1:44163390-44201708	3571	2.476	2.69442
TCONS_00016726	j	NM_023645	XLOC_000882	Kdelc1	TSS3646	chr1:44163390-44201708	2019	1.89719	3.93474
TCONS_00018647	j	NM_023645	XLOC_000882	Kdelc1	TSS3647	chr1:44163390-44201708	3424	0.154352	0.0758634
TCONS_00001595	=	NM_023645	XLOC_000882	Kdelc1	TSS3645	chr1:44163390-44201708	2324	9.43047	10.1005
TCONS_00015760	j	NM_144558	XLOC_000119	Bivm	TSS559	chr1:44163390-44201708	3498	1.2886	0.000199037
TCONS_00006051	j	NM_011729	XLOC_000120	Ercc5	TSS566	chr1:44204588-44238105	1426	2.04276	2.40088
TCONS_00006862	j	NM_011729	XLOC_000120	Ercc5	TSS562	chr1:44204588-44238105	3636	0.0595207	0
TCONS_00003981	j	NM_011729	XLOC_000120	Ercc5	TSS563	chr1:44204588-44238105	3705	0.412329	0.78632
TCONS_00015050	j	NM_011729	XLOC_000120	Ercc5	TSS565	chr1:44204588-44238105	3194	0	0.410546
TCONS_00015761	j	NM_011729	XLOC_000120	Ercc5	TSS565	chr1:44204588-44238105	3371	0	0
TCONS_00018383	j	NM_011729	XLOC_000120	Ercc5	TSS564	chr1:44204588-44238105	3493	0.112151	0
TCONS_00000229	j	NM_011729	XLOC_000120	Ercc5	TSS562	chr1:44204588-44238105	3967	0.294695	0.983092
TCONS_00000228	=	NM_011729	XLOC_000120	Ercc5	TSS561	chr1:44204588-44238105	4010	4.11074	4.54488
TCONS_00006050	j	NM_011729	XLOC_000120	Ercc5	TSS565	chr1:44204588-44238105	2032	0.238558	0.087865
TCONS_00006048	j	NM_011729	XLOC_000120	Ercc5	TSS561	chr1:44204588-44238105	3799	0.326673	0.533078
TCONS_00000230	=	NM_028450	XLOC_000121	Gulp1	TSS567	chr1:44608515-44854106	2976	16.6555	10.9447
TCONS_00001597	=	NR_040602	XLOC_000884	4930521E06Rik	TSS3649	chr1:44608515-44854106	906	0.0434542	0.166863
TCONS_00007479	j	NR_040602	XLOC_000884	4930521E06Rik	TSS3650	chr1:44608515-44854106	2145	0	0
TCONS_00018384	j	NM_009930	XLOC_000123	Col3a1	TSS575	chr1:45368283-45406551	1515	45.5202	24.6751
TCONS_00000232	=	NM_009930	XLOC_000123	Col3a1	TSS573	chr1:45368283-45406551	5564	423.902	368.248
TCONS_00017349	j	NM_009930	XLOC_000123	Col3a1	TSS574	chr1:45368283-45406551	2235	78.4038	135.698
TCONS_00015051	j	NM_009930	XLOC_000123	Col3a1	TSS573	chr1:45368283-45406551	4776	30.3225	0.86018
TCONS_00015762	j	NM_009930	XLOC_000123	Col3a1	TSS576	chr1:45368283-45406551	1372	167.396	155.826
TCONS_00015052	j	NM_009930	XLOC_000123	Col3a1	TSS573	chr1:45368283-45406551	4784	0.325539	0
TCONS_00016727	j	NM_007737	XLOC_000885	Col5a2	TSS3652	chr1:45407773-45560397	5018	2.87486	11.1291
TCONS_00018648	j	NM_007737	XLOC_000885	Col5a2	TSS3652	chr1:45407773-45560397	4849	11.1216	12.7428
TCONS_00017662	j	NM_007737	XLOC_000885	Col5a2	TSS3654	chr1:45407773-45560397	5756	0.0310624	0
TCONS_00005356	j	NM_007737	XLOC_000885	Col5a2	TSS3657	chr1:45407773-45560397	4511	0.103991	0.990903
TCONS_00016020	j	NM_007737	XLOC_000885	Col5a2	TSS3652	chr1:45407773-45560397	5057	2.0865	1.8681
TCONS_00016019	j	NM_007737	XLOC_000885	Col5a2	TSS3652	chr1:45407773-45560397	5107	0	0.582496
TCONS_00016018	j	NM_007737	XLOC_000885	Col5a2	TSS3655	chr1:45407773-45560397	1306	0.295201	0.615789
TCONS_00005355	j	NM_007737	XLOC_000885	Col5a2	TSS3656	chr1:45407773-45560397	2016	5.48472	14.2388
TCONS_00001598	=	NM_007737	XLOC_000885	Col5a2	TSS3652	chr1:45407773-45560397	6615	37.3112	47.4016
TCONS_00017661	j	NM_007737	XLOC_000885	Col5a2	TSS3653	chr1:45407773-45560397	1924	25.3787	42.4184
TCONS_00006865	j	NM_028599	XLOC_000124	Wdr75	TSS578	chr1:45851815-45880470	3347	0.166972	0.500193
TCONS_00000234	=	NM_028599	XLOC_000124	Wdr75	TSS578	chr1:45851815-45880470	2612	5.19027	5.51898
TCONS_00006864	j	NM_028599	XLOC_000124	Wdr75	TSS578	chr1:45851815-45880470	2782	0.106145	0.358033
TCONS_00000233	j	NM_028599	XLOC_000124	Wdr75	TSS577	chr1:45851815-45880470	4080	0.174279	0.303044
TCONS_00006052	j	NM_028599	XLOC_000124	Wdr75	TSS581	chr1:45851815-45880470	2057	1.24854	1.23178
TCONS_00001599	=	NM_016917	XLOC_000887	Slc40a1	TSS3661	chr1:45964914-45983374	3380	4.08595	0.600359
TCONS_00001600	j	NM_016917	XLOC_000887	Slc40a1	TSS3662	chr1:45964914-45983374	2514	0	3.86157e-05
TCONS_00005357	j	NM_016917	XLOC_000887	Slc40a1	TSS3660	chr1:45964914-45983374	2562	0.552982	0.561621
TCONS_00001601	=	NM_001177356	XLOC_000888	Gm3852	TSS3664	chr1:46068391-46069108	717	0.0300613	0
TCONS_00003983	j	NM_001160386	XLOC_000126	Dnahc7b	TSS593	chr1:46123362-46841330	6225	0.0564784	0
TCONS_00016463	j	NM_001160386	XLOC_000126	Dnahc7b	TSS592	chr1:46123362-46841330	5905	0	0.292458
TCONS_00006869	j	NM_001160386	XLOC_000126	Dnahc7b	TSS587	chr1:46123362-46841330	9613	0	0
TCONS_00015053	j	NM_001160386	XLOC_000126	Dnahc7b	TSS584	chr1:46123362-46841330	12488	0.323938	0
TCONS_00017352	j	NM_001160386	XLOC_000126	Dnahc7b	TSS591	chr1:46123362-46841330	8694	0.0488402	0.12229
TCONS_00006870	j	NM_001160386	XLOC_000126	Dnahc7b	TSS594	chr1:46123362-46841330	3277	0.268697	0.578829
TCONS_00000237	j	NM_001160386	XLOC_000126	Dnahc7b	TSS588	chr1:46123362-46841330	8557	0	0.022446
TCONS_00016462	j	NM_001160386	XLOC_000126	Dnahc7b	TSS585	chr1:46123362-46841330	6826	0.0218515	0.261825
TCONS_00016461	j	NM_001160386	XLOC_000126	Dnahc7b	TSS584	chr1:46123362-46841330	12472	0.102004	0.188682
TCONS_00016731	j	NM_172653	XLOC_000890	Slc39a10	TSS3669	chr1:46864346-46944919	4412	0	0.488685
TCONS_00005358	j	NM_172653	XLOC_000890	Slc39a10	TSS3670	chr1:46864346-46944919	3884	0.00153365	0
TCONS_00017663	j	NM_172653	XLOC_000890	Slc39a10	TSS3666	chr1:46864346-46944919	5122	2.1187	0.974355
TCONS_00015286	j	NM_172653	XLOC_000890	Slc39a10	TSS3671	chr1:46864346-46944919	4908	0.796747	0.30774
TCONS_00001604	=	NM_172653	XLOC_000890	Slc39a10	TSS3672	chr1:46864346-46944919	5403	1.71959	0.232898
TCONS_00016730	j	NM_172653	XLOC_000890	Slc39a10	TSS3667	chr1:46864346-46944919	2835	2.71112	1.48504
TCONS_00000239	j	NM_019790	XLOC_000127	Tmeff2	TSS596	chr1:50984034-51244114	1883	2.29634	0.311153
TCONS_00000240	=	NM_019790	XLOC_000127	Tmeff2	TSS597	chr1:50984034-51244114	3339	4.89497	0.160585
TCONS_00000241	=	NM_138741	XLOC_000128	Sdpr	TSS598	chr1:51345969-51359804	3055	82.3036	65.0403
TCONS_00018650	j	NM_028696	XLOC_000891	Obfc2a	TSS3675	chr1:51521722-51536037	5976	0.0624797	0
TCONS_00016732	j	NM_028696	XLOC_000891	Obfc2a	TSS3675	chr1:51521722-51536037	2762	0.526434	0.639828
TCONS_00017664	j	NM_028696	XLOC_000891	Obfc2a	TSS3675	chr1:51521722-51536037	4228	0.193681	0.0513197
TCONS_00001607	=	NM_028696	XLOC_000891	Obfc2a	TSS3676	chr1:51521722-51536037	7505	0.132947	0.0660853
TCONS_00005359	j	NM_028696	XLOC_000891	Obfc2a	TSS3675	chr1:51521722-51536037	6762	0.0128827	0
TCONS_00015287	j	NM_028696	XLOC_000891	Obfc2a	TSS3675	chr1:51521722-51536037	1123	0.419698	0.0120176
TCONS_00001606	j	NM_028696	XLOC_000891	Obfc2a	TSS3674	chr1:51521722-51536037	8449	0.0343105	0.0592448
TCONS_00004328	j	NM_028696	XLOC_000891	Obfc2a	TSS3675	chr1:51521722-51536037	5070	0	0
TCONS_00007482	j	NM_028696	XLOC_000891	Obfc2a	TSS3676	chr1:51521722-51536037	5936	0	0
TCONS_00001609	=	NM_001161817	XLOC_000892	Myo1b	TSS3678	chr1:51806609-51972818	5041	0.373248	0.0950272
TCONS_00004330	j	NM_001161817	XLOC_000892	Myo1b	TSS3678	chr1:51806609-51972818	4867	0.438335	0.10787
TCONS_00001610	=	NM_010863	XLOC_000892	Myo1b	TSS3678	chr1:51806609-51972818	4954	2.39212	1.61971
TCONS_00001608	j	NM_001161817	XLOC_000892	Myo1b	TSS3677	chr1:51806609-51972818	1904	1.20832	1.07438
TCONS_00000243	=	NM_011487	XLOC_000129	Stat4	TSS599	chr1:52065087-52164028	2981	0.0191964	1.9264e-06
TCONS_00016464	j	NM_011487	XLOC_000129	Stat4	TSS600	chr1:52065087-52164028	1216	0.0436551	0.12995
TCONS_00000242	j	NM_011487	XLOC_000129	Stat4	TSS599	chr1:52065087-52164028	1867	0.0353317	0
TCONS_00000246	=	NM_001205313	XLOC_000130	Stat1	TSS602	chr1:52176281-52218709	5135	0.040682	0.0892483
TCONS_00005013	j	NM_009283	XLOC_000130	Stat1	TSS601	chr1:52176281-52218709	2702	1.15362	2.18764
TCONS_00006871	j	NM_009283	XLOC_000130	Stat1	TSS601	chr1:52176281-52218709	2693	1.11932	3.53498
TCONS_00003984	j	NM_009283	XLOC_000130	Stat1	TSS601	chr1:52176281-52218709	4051	6.58747	10.846
TCONS_00000245	=	NM_009283	XLOC_000130	Stat1	TSS601	chr1:52176281-52218709	5168	2.67259	2.17879
TCONS_00015055	j	NM_009283	XLOC_000130	Stat1	TSS601	chr1:52176281-52218709	2661	0	0.455421
TCONS_00001613	=	NM_001113383	XLOC_000893	Gls	TSS3680	chr1:52219951-52290076	4419	7.97192	5.46078
TCONS_00001611	=	NM_001081081	XLOC_000893	Gls	TSS3680	chr1:52219951-52290076	4973	13.9752	3.71642
TCONS_00007484	j	NM_001081081	XLOC_000893	Gls	TSS3682	chr1:52219951-52290076	3694	3.52839	4.41363
TCONS_00001612	j	NM_001081081	XLOC_000893	Gls	TSS3681	chr1:52219951-52290076	5168	1.46175	1.48495
TCONS_00005360	j	NM_008667	XLOC_000894	Nab1	TSS3686	chr1:52512692-52557461	3758	6.75796	5.10296
TCONS_00006314	j	NM_008667	XLOC_000894	Nab1	TSS3684	chr1:52512692-52557461	3410	4.51208	3.17508
TCONS_00001615	=	NM_008667	XLOC_000894	Nab1	TSS3684	chr1:52512692-52557461	5088	3.90973	2.39307
TCONS_00006057	j	NM_001142647	XLOC_000131	Tmem194b	TSS603	chr1:52687548-52711538	3279	0.252327	0
TCONS_00006873	j	NM_001142647	XLOC_000131	Tmem194b	TSS603	chr1:52687548-52711538	5535	0.127028	0.0214696
TCONS_00000247	j	NM_001142647	XLOC_000131	Tmem194b	TSS603	chr1:52687548-52711538	7312	0.143512	0.176722
TCONS_00005014	j	NM_001142647	XLOC_000131	Tmem194b	TSS604	chr1:52687548-52711538	7506	0.0599206	0
TCONS_00015056	j	NM_001142647	XLOC_000131	Tmem194b	TSS603	chr1:52687548-52711538	3095	0.231384	0
TCONS_00000249	=	NR_024590	XLOC_000131	Tmem194b	TSS603	chr1:52687548-52711538	3348	0.263173	0.163347
TCONS_00016466	j	NM_001142647	XLOC_000131	Tmem194b	TSS605	chr1:52687548-52711538	3293	0.0619827	0.371549
TCONS_00006874	j	NM_001142647	XLOC_000131	Tmem194b	TSS611	chr1:52687548-52711538	2682	0.299498	0.0728347
TCONS_00018389	j	NM_001142647	XLOC_000131	Tmem194b	TSS603	chr1:52687548-52711538	5135	0.0632567	0
TCONS_00015765	j	NM_001142647	XLOC_000131	Tmem194b	TSS607	chr1:52687548-52711538	3009	0	0
TCONS_00006872	j	NM_001142647	XLOC_000131	Tmem194b	TSS603	chr1:52687548-52711538	5405	3.76829e-05	0
TCONS_00017353	j	NM_001142647	XLOC_000131	Tmem194b	TSS603	chr1:52687548-52711538	4469	0.00879786	0.22653
TCONS_00000248	=	NM_001142647	XLOC_000131	Tmem194b	TSS603	chr1:52687548-52711538	3394	0.159157	0
TCONS_00018651	j	NM_133829	XLOC_000895	Mfsd6	TSS3687	chr1:52712993-52791152	4786	6.93055	2.86935
TCONS_00015288	j	NM_133829	XLOC_000895	Mfsd6	TSS3690	chr1:52712993-52791152	2782	2.30305	0.553799
TCONS_00001617	=	NM_178081	XLOC_000895	Mfsd6	TSS3688	chr1:52712993-52791152	3349	0.21825	0.135049
TCONS_00001616	=	NM_133829	XLOC_000895	Mfsd6	TSS3688	chr1:52712993-52791152	4770	7.39953	1.52245
TCONS_00004333	j	NM_133829	XLOC_000895	Mfsd6	TSS3689	chr1:52712993-52791152	4932	2.42289	0.1401
TCONS_00004332	j	NM_133829	XLOC_000895	Mfsd6	TSS3691	chr1:52712993-52791152	4578	0.91461	1.25073
TCONS_00007485	j	NM_008384	XLOC_000896	Inpp1	TSS3694	chr1:52842321-52874623	1987	1.18841	1.27418
TCONS_00001619	=	NM_008384	XLOC_000896	Inpp1	TSS3692	chr1:52842321-52874623	5534	2.09058	1.19384
TCONS_00006316	j	NM_008384	XLOC_000896	Inpp1	TSS3692	chr1:52842321-52874623	4697	0.282674	0.309113
TCONS_00016022	j	NM_008384	XLOC_000896	Inpp1	TSS3692	chr1:52842321-52874623	2330	0.426256	0
TCONS_00001618	j	NM_008384	XLOC_000896	Inpp1	TSS3693	chr1:52842321-52874623	7731	0.0456656	0.0898957
TCONS_00015289	j	NM_008384	XLOC_000896	Inpp1	TSS3695	chr1:52842321-52874623	2021	0.366732	0
TCONS_00006315	j	NM_008384	XLOC_000896	Inpp1	TSS3692	chr1:52842321-52874623	2266	0.000606339	0.672472
TCONS_00000251	=	NM_146108	XLOC_000133	Hibch	TSS627	chr1:52901739-53010433	6705	3.50606	2.09719
TCONS_00007486	j	NM_144953	XLOC_000897	1700019D03Rik	TSS3696	chr1:52901739-53010433	17753	0	0
TCONS_00016023	j	NM_144953	XLOC_000897	1700019D03Rik	TSS3697	chr1:52901739-53010433	3612	0.118545	0
TCONS_00001620	=	NM_144953	XLOC_000897	1700019D03Rik	TSS3697	chr1:52901739-53010433	18242	0.0806355	0.130833
TCONS_00005019	j	NM_146108	XLOC_000133	Hibch	TSS628	chr1:52901739-53010433	2109	0	0.676381
TCONS_00017665	j	NM_144953	XLOC_000897	1700019D03Rik	TSS3697	chr1:52901739-53010433	5538	0	0
TCONS_00000252	=	NM_010834	XLOC_000134	Mstn	TSS629	chr1:53118506-53124923	2682	0.0438792	0.0464576
TCONS_00017666	j	NM_153556	XLOC_000899	Pms1	TSS3703	chr1:53245382-53353862	2011	0.428041	0.402338
TCONS_00017667	j	NM_153556	XLOC_000899	Pms1	TSS3704	chr1:53245382-53353862	2671	0	0
TCONS_00004334	j	NM_153556	XLOC_000899	Pms1	TSS3702	chr1:53245382-53353862	3365	0.058445	0
TCONS_00005361	j	NM_153556	XLOC_000899	Pms1	TSS3706	chr1:53245382-53353862	1911	0.0520814	0
TCONS_00015291	j	NM_153556	XLOC_000899	Pms1	TSS3705	chr1:53245382-53353862	2942	0.21684	0.000152632
TCONS_00001622	=	NM_153556	XLOC_000899	Pms1	TSS3704	chr1:53245382-53353862	3031	0.467769	0.30321
TCONS_00000253	=	NM_145517	XLOC_000135	Ormdl1	TSS630	chr1:53353938-53367089	1846	4.67909	2.56074
TCONS_00006064	j	NM_028091	XLOC_000136	Osgepl1	TSS633	chr1:53369790-53387252	3035	0.346715	0.319277
TCONS_00015768	j	NM_028091	XLOC_000136	Osgepl1	TSS633	chr1:53369790-53387252	1257	1.16379	1.58011
TCONS_00000255	j	NM_028091	XLOC_000136	Osgepl1	TSS638	chr1:53369790-53387252	3202	0.115483	0.320432
TCONS_00000254	=	NM_028091	XLOC_000136	Osgepl1	TSS634	chr1:53369790-53387252	2283	0.670331	0.365409
TCONS_00006876	j	NM_028091	XLOC_000136	Osgepl1	TSS632	chr1:53369790-53387252	2126	2.92907	3.26115
TCONS_00003986	j	NM_028091	XLOC_000136	Osgepl1	TSS631	chr1:53369790-53387252	2246	0.159752	0
TCONS_00006877	j	NM_028091	XLOC_000136	Osgepl1	TSS645	chr1:53369790-53387252	814	4.24141	3.79774
TCONS_00006063	j	NM_028091	XLOC_000136	Osgepl1	TSS633	chr1:53369790-53387252	1154	0	0.908405
TCONS_00001624	=	NM_133728	XLOC_000901	Asnsd1	TSS3710	chr1:53401479-53409796	2362	10.3358	8.24019
TCONS_00007491	j	NM_133810	XLOC_000903	Stk17b	TSS3717	chr1:53812355-53842059	2532	0.228376	0
TCONS_00007492	j	NM_133810	XLOC_000903	Stk17b	TSS3718	chr1:53812355-53842059	3086	0.124146	0
TCONS_00015292	j	NM_133810	XLOC_000903	Stk17b	TSS3719	chr1:53812355-53842059	2320	2.90075	3.80645
TCONS_00016025	j	NM_133810	XLOC_000903	Stk17b	TSS3716	chr1:53812355-53842059	2543	3.65657	8.6933
TCONS_00006317	j	NM_133810	XLOC_000903	Stk17b	TSS3715	chr1:53812355-53842059	2958	0.420925	0.315396
TCONS_00001625	=	NM_133810	XLOC_000903	Stk17b	TSS3715	chr1:53812355-53842059	3278	23.9843	24.3241
TCONS_00016026	j	NM_001001883	XLOC_000904	Hecw2	TSS3722	chr1:53863717-54252018	11205	0	0
TCONS_00007494	j	NM_001001883	XLOC_000904	Hecw2	TSS3726	chr1:53863717-54252018	11248	0	0
TCONS_00015293	j	NM_001001883	XLOC_000904	Hecw2	TSS3724	chr1:53863717-54252018	11182	0.28473	5.9776e-05
TCONS_00001627	j	NM_001001883	XLOC_000904	Hecw2	TSS3722	chr1:53863717-54252018	11121	0.185957	0.203259
TCONS_00001626	j	NM_001001883	XLOC_000904	Hecw2	TSS3721	chr1:53863717-54252018	8802	0.210346	0.12097
TCONS_00001629	=	NM_172655	XLOC_000904	Hecw2	TSS3725	chr1:53863717-54252018	1130	0.283262	0.159901
TCONS_00007493	j	NM_001001883	XLOC_000904	Hecw2	TSS3723	chr1:53863717-54252018	10981	0	0
TCONS_00006318	j	NM_001001883	XLOC_000904	Hecw2	TSS3720	chr1:53863717-54252018	7198	0.0603195	0.0497548
TCONS_00017668	j	NM_001033194	XLOC_000905	Gtf3c3	TSS3727	chr1:54307526-54495850	3633	0.709752	0.997995
TCONS_00015294	j	NM_001033194	XLOC_000905	Gtf3c3	TSS3727	chr1:54307526-54495850	5553	4.72736	2.28088
TCONS_00006879	j	NM_030025	XLOC_000137	Ccdc150	TSS649	chr1:54307526-54495850	1394	0.011619	0.204997
TCONS_00005363	j	NM_001033194	XLOC_000905	Gtf3c3	TSS3729	chr1:54307526-54495850	3515	2.048	2.36588
TCONS_00015296	j	NM_001163314	XLOC_000906	Pgap1	TSS3734	chr1:54529713-54614526	10346	0.0468974	0.000109732
TCONS_00001632	=	NM_001163314	XLOC_000906	Pgap1	TSS3733	chr1:54529713-54614526	10611	3.07449	1.23724
TCONS_00007495	j	NM_001163314	XLOC_000906	Pgap1	TSS3732	chr1:54529713-54614526	8653	0.056088	0
TCONS_00018652	j	NM_001163314	XLOC_000906	Pgap1	TSS3731	chr1:54529713-54614526	8326	0.445139	0.416666
TCONS_00001634	=	NM_001081433	XLOC_000907	Ankrd44	TSS3736	chr1:54702183-54983231	6140	3.45176	1.67496
TCONS_00015297	j	NM_001081433	XLOC_000907	Ankrd44	TSS3736	chr1:54702183-54983231	7405	1.04038	0.302074
TCONS_00018653	j	NM_001081433	XLOC_000907	Ankrd44	TSS3736	chr1:54702183-54983231	9389	0.172801	0.151531
TCONS_00017669	j	NM_031179	XLOC_000908	Sf3b1	TSS3740	chr1:55042012-55084821	1897	31.3391	33.0349
TCONS_00017671	j	NM_031179	XLOC_000908	Sf3b1	TSS3737	chr1:55042012-55084821	4286	1.87952	0
TCONS_00007496	j	NM_031179	XLOC_000908	Sf3b1	TSS3739	chr1:55042012-55084821	6328	0.0805241	0.6349
TCONS_00001635	=	NM_031179	XLOC_000908	Sf3b1	TSS3737	chr1:55042012-55084821	6192	25.1395	20.1674
TCONS_00001637	j	NM_031179	XLOC_000908	Sf3b1	TSS3737	chr1:55042012-55084821	6013	6.12135	12.341
TCONS_00005365	j	NM_031179	XLOC_000908	Sf3b1	TSS3737	chr1:55042012-55084821	4314	9.0195	4.76619
TCONS_00001636	j	NM_031179	XLOC_000908	Sf3b1	TSS3738	chr1:55042012-55084821	4551	1.02249	2.56734
TCONS_00004336	j	NM_031179	XLOC_000908	Sf3b1	TSS3741	chr1:55042012-55084821	2910	0	0
TCONS_00006319	j	NM_031179	XLOC_000908	Sf3b1	TSS3737	chr1:55042012-55084821	5846	1.0765	0
TCONS_00016735	j	NM_031179	XLOC_000908	Sf3b1	TSS3737	chr1:55042012-55084821	5323	0	0.087812
TCONS_00007497	j	NM_031179	XLOC_000908	Sf3b1	TSS3739	chr1:55042012-55084821	4592	0	1.83532
TCONS_00000257	=	NM_001039710	XLOC_000138	Coq10b	TSS650	chr1:55109613-55129546	1733	35.5183	25.8243
TCONS_00000258	=	NM_026424	XLOC_000138	Coq10b	TSS650	chr1:55109613-55129546	1583	0.478235	1.15761
TCONS_00004337	j	NM_010477	XLOC_000909	Hspd1	TSS3742	chr1:55134676-55144988	2335	14.6267	11.8339
TCONS_00001638	=	NM_010477	XLOC_000909	Hspd1	TSS3743	chr1:55134676-55144988	2332	44.8406	38.4594
TCONS_00000259	=	NM_008303	XLOC_000139	Hspe1	TSS651	chr1:55144991-55148161	768	53.9928	71.1287
TCONS_00000260	=	NM_025283	XLOC_000140	Mobkl3	TSS652	chr1:55188088-55212589	2826	29.432	26.653
TCONS_00018655	j	NM_028713	XLOC_000910	Rftn2	TSS3744	chr1:55221372-55283886	1843	0.186727	0.0758171
TCONS_00016736	j	NM_028713	XLOC_000910	Rftn2	TSS3744	chr1:55221372-55283886	1934	0	0.347745
TCONS_00004338	j	NM_028713	XLOC_000910	Rftn2	TSS3744	chr1:55221372-55283886	2056	0.0859424	0
TCONS_00018654	j	NM_028713	XLOC_000910	Rftn2	TSS3744	chr1:55221372-55283886	2105	0.390698	0.132303
TCONS_00015298	j	NM_028713	XLOC_000910	Rftn2	TSS3746	chr1:55221372-55283886	2958	0.484725	0.0191995
TCONS_00015299	j	NM_028713	XLOC_000910	Rftn2	TSS3744	chr1:55221372-55283886	2137	0.141028	0
TCONS_00001639	=	NM_028713	XLOC_000910	Rftn2	TSS3745	chr1:55221372-55283886	3676	3.3517	1.89099
TCONS_00001641	=	NM_029267	XLOC_000911	Boll	TSS3748	chr1:55356912-55420313	1032	0.00068721	0
TCONS_00003991	j	NM_001114663	XLOC_000142	Plcl1	TSS672	chr1:55462773-55821580	5399	2.1653	2.14818
TCONS_00000264	=	NM_001114663	XLOC_000142	Plcl1	TSS669	chr1:55462773-55821580	6555	8.65025	7.36868
TCONS_00015061	j	NM_001114663	XLOC_000142	Plcl1	TSS671	chr1:55462773-55821580	2986	0.0952771	0
TCONS_00018396	j	NM_001114663	XLOC_000142	Plcl1	TSS669	chr1:55462773-55821580	3684	0.915006	0.108499
TCONS_00016473	j	NM_001114663	XLOC_000142	Plcl1	TSS670	chr1:55462773-55821580	2955	0	0.146578
TCONS_00017672	j	NM_139146	XLOC_000915	Satb2	TSS3759	chr1:56850824-57036992	4727	5.70048e-06	0
TCONS_00000266	=	NR_024326	XLOC_000146	9130024F11Rik	TSS686	chr1:56850824-57036992	1242	0.0401794	0
TCONS_00017673	j	NM_139146	XLOC_000915	Satb2	TSS3759	chr1:56850824-57036992	4966	0	0
TCONS_00004339	j	NM_139146	XLOC_000915	Satb2	TSS3757	chr1:56850824-57036992	5701	0.017271	0.119724
TCONS_00007499	j	NM_139146	XLOC_000915	Satb2	TSS3755	chr1:56850824-57036992	4115	0	0
TCONS_00007498	j	NM_139146	XLOC_000915	Satb2	TSS3754	chr1:56850824-57036992	3517	0.155029	0
TCONS_00001644	=	NM_139146	XLOC_000915	Satb2	TSS3756	chr1:56850824-57036992	5286	0.252931	0.0209277
TCONS_00001645	=	NR_037990	XLOC_000916	BC055402	TSS3760	chr1:57257488-57271840	3304	0	0
TCONS_00001646	=	NR_037999	XLOC_000917	4930558J18Rik	TSS3763	chr1:57416065-57434388	2052	0.0429902	9.59485e-07
TCONS_00017365	j	NM_028546	XLOC_000147	1700066M21Rik	TSS689	chr1:57434463-57442266	2792	0.70499	0.0706248
TCONS_00017366	j	NM_028546	XLOC_000147	1700066M21Rik	TSS689	chr1:57434463-57442266	2912	0.25778	0.143777
TCONS_00000268	j	NM_028546	XLOC_000147	1700066M21Rik	TSS688	chr1:57434463-57442266	3884	0.0793639	0
TCONS_00000267	=	NM_028546	XLOC_000147	1700066M21Rik	TSS687	chr1:57434463-57442266	3007	1.85417	1.76864
TCONS_00001649	j	NM_001037742	XLOC_000918	1110034B05Rik	TSS3766	chr1:57444192-57474935	13854	0.12666	0.22259
TCONS_00000270	=	NM_001081181	XLOC_000148	9430016H08Rik	TSS691	chr1:57444192-57474935	1325	8.50354	11.2622
TCONS_00001648	=	NR_004860	XLOC_000918	1110034B05Rik	TSS3765	chr1:57444192-57474935	1394	2.45849	3.68959
TCONS_00017674	j	NM_001037742	XLOC_000918	1110034B05Rik	TSS3766	chr1:57444192-57474935	11910	0.00396078	0.0509864
TCONS_00001647	=	NM_001037742	XLOC_000918	1110034B05Rik	TSS3765	chr1:57444192-57474935	1413	1.35275	1.14503
TCONS_00000271	j	NM_144882	XLOC_000149	Spats2l	TSS693	chr1:57831432-58005241	2058	3.1388	3.1965
TCONS_00000273	=	NM_001164566	XLOC_000149	Spats2l	TSS696	chr1:57831432-58005241	3743	2.70818	2.4887
TCONS_00000272	=	NM_144882	XLOC_000149	Spats2l	TSS694	chr1:57831432-58005241	3932	6.46074	5.70761
TCONS_00018404	j	NM_144882	XLOC_000149	Spats2l	TSS695	chr1:57831432-58005241	1691	0	0
TCONS_00004341	j	NM_001159864	XLOC_000919	Kctd18	TSS3769	chr1:58011944-58027366	2212	0.452355	0.616619
TCONS_00007503	j	NM_001159864	XLOC_000919	Kctd18	TSS3771	chr1:58011944-58027366	4917	0.00754496	0
TCONS_00001654	=	NM_001159865	XLOC_000919	Kctd18	TSS3768	chr1:58011944-58027366	2114	0.314326	0.164593
TCONS_00007504	j	NM_001159864	XLOC_000919	Kctd18	TSS3775	chr1:58011944-58027366	2777	0.0397273	0
TCONS_00004342	j	NM_001159864	XLOC_000919	Kctd18	TSS3768	chr1:58011944-58027366	2438	0.367394	0.0784377
TCONS_00001656	j	NM_001159864	XLOC_000919	Kctd18	TSS3768	chr1:58011944-58027366	2960	0.427619	0.536067
TCONS_00001653	=	NM_001159864	XLOC_000919	Kctd18	TSS3768	chr1:58011944-58027366	2615	1.39988	0.67433
TCONS_00016027	j	NM_001159864	XLOC_000919	Kctd18	TSS3767	chr1:58011944-58027366	2041	0	0
TCONS_00001652	=	NR_027630	XLOC_000919	Kctd18	TSS3767	chr1:58011944-58027366	2647	0	0.809289
TCONS_00017675	j	NM_001159864	XLOC_000919	Kctd18	TSS3772	chr1:58011944-58027366	4896	0.128269	0
TCONS_00001655	j	NM_001159864	XLOC_000919	Kctd18	TSS3773	chr1:58011944-58027366	2349	0.187843	0.420521
TCONS_00007502	j	NM_001159864	XLOC_000919	Kctd18	TSS3770	chr1:58011944-58027366	2182	0.144555	0.0881113
TCONS_00000275	=	NM_199007	XLOC_000150	Sgol2	TSS698	chr1:58042183-58083121	5314	0.472539	0.0929044
TCONS_00000274	=	NM_001177867	XLOC_000150	Sgol2	TSS697	chr1:58042183-58083121	4317	0.227898	0.180041
TCONS_00015062	j	NM_199007	XLOC_000150	Sgol2	TSS698	chr1:58042183-58083121	4596	0.0668067	0
TCONS_00018405	j	NM_199007	XLOC_000150	Sgol2	TSS698	chr1:58042183-58083121	4674	0	0
TCONS_00005023	j	NM_009676	XLOC_000151	Aox1	TSS706	chr1:58086752-58163307	2351	0.124202	0
TCONS_00006072	j	NM_009676	XLOC_000151	Aox1	TSS703	chr1:58086752-58163307	4876	0.0850756	0.322946
TCONS_00015064	j	NM_009676	XLOC_000151	Aox1	TSS701	chr1:58086752-58163307	3613	0.0789085	0.076772
TCONS_00015773	j	NM_009676	XLOC_000151	Aox1	TSS714	chr1:58086752-58163307	900	0.414427	0
TCONS_00018408	j	NM_009676	XLOC_000151	Aox1	TSS713	chr1:58086752-58163307	2095	0.266093	0.781881
TCONS_00000276	=	NM_009676	XLOC_000151	Aox1	TSS700	chr1:58086752-58163307	4382	0.0735232	0.08531
TCONS_00016474	j	NM_009676	XLOC_000151	Aox1	TSS700	chr1:58086752-58163307	4902	0	0.083393
TCONS_00018406	j	NM_009676	XLOC_000151	Aox1	TSS700	chr1:58086752-58163307	2918	0.13065	0.413707
TCONS_00005022	j	NM_009676	XLOC_000151	Aox1	TSS704	chr1:58086752-58163307	3557	0	0.00250052
TCONS_00015063	j	NM_009676	XLOC_000151	Aox1	TSS700	chr1:58086752-58163307	3138	0.527227	0.480992
TCONS_00000277	j	NM_009676	XLOC_000151	Aox1	TSS704	chr1:58086752-58163307	4243	0.144856	0.187026
TCONS_00006884	j	NM_009676	XLOC_000151	Aox1	TSS704	chr1:58086752-58163307	3995	0	0
TCONS_00015772	j	NM_009676	XLOC_000151	Aox1	TSS702	chr1:58086752-58163307	3355	0.220484	0.319692
TCONS_00003996	j	NM_023617	XLOC_000152	Aox3	TSS717	chr1:58169923-58257296	2720	0	0
TCONS_00015066	j	NM_023617	XLOC_000152	Aox3	TSS715	chr1:58169923-58257296	4249	0.0716272	0
TCONS_00006887	j	NM_023617	XLOC_000152	Aox3	TSS716	chr1:58169923-58257296	1180	0	0
TCONS_00006888	j	NM_023617	XLOC_000152	Aox3	TSS719	chr1:58169923-58257296	2318	0.00119303	0.00571679
TCONS_00000278	=	NM_023617	XLOC_000152	Aox3	TSS715	chr1:58169923-58257296	4360	0.105378	0
TCONS_00005026	j	NM_023617	XLOC_000152	Aox3	TSS718	chr1:58169923-58257296	3248	0.00197518	0
TCONS_00017369	j	NM_023617	XLOC_000152	Aox3	TSS720	chr1:58169923-58257296	1735	0.0880864	0
TCONS_00006886	j	NM_023617	XLOC_000152	Aox3	TSS715	chr1:58169923-58257296	1442	0.00113193	0
TCONS_00006890	j	NM_023631	XLOC_000153	Aox4	TSS721	chr1:58266355-58325440	2706	0	0
TCONS_00006892	j	NM_023631	XLOC_000153	Aox4	TSS724	chr1:58266355-58325440	1103	0	0
TCONS_00000279	=	NM_023631	XLOC_000153	Aox4	TSS722	chr1:58266355-58325440	4972	0.136117	0.0506144
TCONS_00017371	j	NM_001008419	XLOC_000154	Aox3l1	TSS726	chr1:58335169-58437065	4709	0.00971091	0
TCONS_00000280	=	NM_001008419	XLOC_000154	Aox3l1	TSS725	chr1:58335169-58437065	4776	0	0
TCONS_00000283	=	NM_025824	XLOC_000155	Bzw1	TSS732	chr1:58437745-58464211	3960	16.9056	15.5519
TCONS_00006073	j	NM_025824	XLOC_000155	Bzw1	TSS734	chr1:58437745-58464211	3574	21.4523	12.9802
TCONS_00001661	=	NR_027854	XLOC_000921	Clk1	TSS3783	chr1:58467101-58502476	3088	11.63	9.90897
TCONS_00001659	=	NM_001042634	XLOC_000921	Clk1	TSS3783	chr1:58467101-58502476	1830	14.3941	7.12308
TCONS_00007506	j	NM_001042634	XLOC_000921	Clk1	TSS3784	chr1:58467101-58502476	1160	3.78486	21.4401
TCONS_00006322	j	NM_027351	XLOC_000921	Ppil3	TSS3786	chr1:58467101-58502476	6586	0.25499	3.08605
TCONS_00005368	j	NM_001042634	XLOC_000921	Clk1	TSS3783	chr1:58467101-58502476	2131	5.84455	3.06991
TCONS_00005367	j	NM_001042634	XLOC_000921	Clk1	TSS3783	chr1:58467101-58502476	2615	1.26128	0.383999
TCONS_00001660	=	NR_027853	XLOC_000921	Clk1	TSS3783	chr1:58467101-58502476	1739	9.92537	7.68975
TCONS_00001663	=	NM_027374	XLOC_000921	Ppil3	TSS3787	chr1:58467101-58502476	1292	1.92244	0.0704961
TCONS_00001662	=	NM_027351	XLOC_000921	Ppil3	TSS3787	chr1:58467101-58502476	900	5.44288	3.48343
TCONS_00006321	j	NM_001042634	XLOC_000921	Clk1	TSS3785	chr1:58467101-58502476	4164	0.383897	10.881
TCONS_00000285	=	NM_022988	XLOC_000156	Nif3l1	TSS737	chr1:58504476-58519120	2106	4.74339	5.06419
TCONS_00001664	=	NM_008765	XLOC_000922	Orc2	TSS3788	chr1:58519614-58561763	3371	7.2229	5.58002
TCONS_00001665	=	NM_001025378	XLOC_000922	Orc2	TSS3789	chr1:58519614-58561763	1587	0.136327	0
TCONS_00000287	=	NM_025597	XLOC_000158	Ndufb3	TSS744	chr1:58579498-58652641	614	44.6481	38.0396
TCONS_00004347	j	NM_172513	XLOC_000923	Fam126b	TSS3792	chr1:58579498-58652641	8794	0.283664	0.194976
TCONS_00001667	=	NM_172513	XLOC_000923	Fam126b	TSS3793	chr1:58579498-58652641	8695	2.9219	1.15689
TCONS_00005369	j	NM_172513	XLOC_000923	Fam126b	TSS3791	chr1:58579498-58652641	10877	0.23436	0.259605
TCONS_00006323	j	NM_172513	XLOC_000923	Fam126b	TSS3793	chr1:58579498-58652641	8952	0.501698	0.189738
TCONS_00007507	j	NM_175370	XLOC_000924	Als2cr12	TSS3795	chr1:58713826-58752833	1879	0.0227053	0.0152499
TCONS_00001668	=	NM_175370	XLOC_000924	Als2cr12	TSS3794	chr1:58713826-58752833	1576	0.00406736	0
TCONS_00006897	j	NM_207653	XLOC_000160	Cflar	TSS752	chr1:58768324-58815726	6712	0	0
TCONS_00000290	=	NM_009805	XLOC_000160	Cflar	TSS754	chr1:58768324-58815726	2018	0.567156	0.376438
TCONS_00000291	=	NM_207653	XLOC_000160	Cflar	TSS754	chr1:58768324-58815726	6911	5.23234	3.58402
TCONS_00000292	j	NM_207653	XLOC_000160	Cflar	TSS757	chr1:58768324-58815726	5928	0.090336	0
TCONS_00000289	j	NM_207653	XLOC_000160	Cflar	TSS753	chr1:58768324-58815726	6681	0.972296	0.307873
TCONS_00006074	j	NM_207653	XLOC_000160	Cflar	TSS752	chr1:58768324-58815726	6738	1.3138	0.120208
TCONS_00016477	j	NM_207653	XLOC_000160	Cflar	TSS756	chr1:58768324-58815726	5815	5.13997	3.80831
TCONS_00006075	j	NM_009812	XLOC_000161	Casp8	TSS760	chr1:58852215-58904347	2288	0.0125304	0
TCONS_00015069	j	NM_009812	XLOC_000161	Casp8	TSS759	chr1:58852215-58904347	1829	0.205629	0.251814
TCONS_00000294	=	NM_009812	XLOC_000161	Casp8	TSS758	chr1:58852215-58904347	2585	1.62218	0.334596
TCONS_00005030	j	NM_009812	XLOC_000161	Casp8	TSS759	chr1:58852215-58904347	1769	0.550489	0.494755
TCONS_00000293	j	NM_009812	XLOC_000161	Casp8	TSS758	chr1:58852215-58904347	1861	0.926916	1.93048
TCONS_00001672	=	NM_172406	XLOC_000926	Trak2	TSS3803	chr1:58957292-59030326	6240	13.352	10.0042
TCONS_00007512	j	NM_172406	XLOC_000926	Trak2	TSS3807	chr1:58957292-59030326	3629	3.45916	0.83083
TCONS_00001671	j	NM_172406	XLOC_000926	Trak2	TSS3803	chr1:58957292-59030326	6234	0.724794	0
TCONS_00016739	j	NM_172406	XLOC_000926	Trak2	TSS3802	chr1:58957292-59030326	5146	1.15325	0.259365
TCONS_00007511	j	NM_172406	XLOC_000926	Trak2	TSS3806	chr1:58957292-59030326	3805	8.07766	2.07186
TCONS_00004348	j	NM_172406	XLOC_000926	Trak2	TSS3805	chr1:58957292-59030326	3909	0.0500108	1.04353
TCONS_00005031	j	NM_172656	XLOC_000162	Stradb	TSS765	chr1:59030414-59052126	1071	0.687477	0.297484
TCONS_00006076	j	NM_172656	XLOC_000162	Stradb	TSS765	chr1:59030414-59052126	1157	1.10396	2.01696
TCONS_00015775	j	NM_172656	XLOC_000162	Stradb	TSS765	chr1:59030414-59052126	2080	0.596748	0.454248
TCONS_00005032	j	NM_172656	XLOC_000162	Stradb	TSS766	chr1:59030414-59052126	2184	0.512879	0
TCONS_00000298	j	NM_172656	XLOC_000162	Stradb	TSS766	chr1:59030414-59052126	2612	0.182788	1.00376
TCONS_00000297	=	NM_172656	XLOC_000162	Stradb	TSS765	chr1:59030414-59052126	2317	5.33001	5.25121
TCONS_00015301	j	NM_001033449	XLOC_000929	Als2cr4	TSS3814	chr1:59157436-59177159	1502	0.678668	0.576975
TCONS_00001675	=	NM_001033449	XLOC_000929	Als2cr4	TSS3811	chr1:59157436-59177159	1868	1.11766	1.55989
TCONS_00001676	=	NM_001037812	XLOC_000929	Als2cr4	TSS3812	chr1:59157436-59177159	1823	6.84937	5.82872
TCONS_00015300	j	NM_001033449	XLOC_000929	Als2cr4	TSS3813	chr1:59157436-59177159	1004	0.979897	0
TCONS_00001678	=	NM_001164682	XLOC_000930	Mpp4	TSS3816	chr1:59177778-59294745	2982	0	0
TCONS_00001679	=	NM_001159948	XLOC_000930	Als2	TSS3817	chr1:59177778-59294745	6681	0	0.518775
TCONS_00017679	j	NM_001159948	XLOC_000930	Als2	TSS3819	chr1:59177778-59294745	6644	0.142607	0
TCONS_00001677	=	NM_145143	XLOC_000930	Mpp4	TSS3815	chr1:59177778-59294745	2345	0.0150276	0.0116387
TCONS_00001681	j	NM_001159948	XLOC_000930	Als2	TSS3818	chr1:59177778-59294745	6255	0.0718781	0.132467
TCONS_00001682	=	NM_146109	XLOC_000930	Als2	TSS3818	chr1:59177778-59294745	2963	0.166758	0.35709
TCONS_00001680	=	NM_028717	XLOC_000930	Als2	TSS3818	chr1:59177778-59294745	6512	2.75181	1.32116
TCONS_00006898	j	NM_001033373	XLOC_000163	Cdk15	TSS768	chr1:59313750-59409259	689	0	0
TCONS_00006899	j	NM_001033373	XLOC_000163	Cdk15	TSS770	chr1:59313750-59409259	1119	0	0
TCONS_00016480	j	NM_001033373	XLOC_000163	Cdk15	TSS769	chr1:59313750-59409259	773	0.105211	0.334333
TCONS_00000300	=	NM_008057	XLOC_000164	Fzd7	TSS775	chr1:59538754-59543799	4809	19.9605	13.3579
TCONS_00004004	j	NM_001013771	XLOC_000165	Gm973	TSS776	chr1:59572742-59693382	4118	0.0579551	0
TCONS_00004002	j	NM_001013771	XLOC_000165	Gm973	TSS778	chr1:59572742-59693382	1828	0	0
TCONS_00006902	j	NM_001013771	XLOC_000165	Gm973	TSS779	chr1:59572742-59693382	3485	0	0
TCONS_00016481	j	NM_001013771	XLOC_000165	Gm973	TSS778	chr1:59572742-59693382	3328	0	0.0631608
TCONS_00006077	j	NM_001013771	XLOC_000165	Gm973	TSS778	chr1:59572742-59693382	4122	0.0086828	0.0163888
TCONS_00000303	j	NM_001013771	XLOC_000165	Gm973	TSS779	chr1:59572742-59693382	3718	0.0767704	0
TCONS_00015776	j	NM_001013771	XLOC_000165	Gm973	TSS777	chr1:59572742-59693382	1935	0	0.0121489
TCONS_00015071	j	NM_001013771	XLOC_000165	Gm973	TSS779	chr1:59572742-59693382	3859	0.0653466	0.00944602
TCONS_00015072	j	NM_001013771	XLOC_000165	Gm973	TSS781	chr1:59572742-59693382	3036	0.21848	0.0938479
TCONS_00015777	j	NM_001013771	XLOC_000165	Gm973	TSS777	chr1:59572742-59693382	3497	0	0.0054239
TCONS_00015070	j	NM_001013771	XLOC_000165	Gm973	TSS779	chr1:59572742-59693382	3919	0.0984602	0
TCONS_00006079	j	NM_001013771	XLOC_000165	Gm973	TSS784	chr1:59572742-59693382	1543	0.231505	1.35393e-05
TCONS_00006904	j	NM_001013771	XLOC_000165	Gm973	TSS783	chr1:59572742-59693382	1583	0	0
TCONS_00006078	j	NM_001013771	XLOC_000165	Gm973	TSS780	chr1:59572742-59693382	2460	0.0880772	0.0346982
TCONS_00001683	=	NM_009460	XLOC_000932	Sumo1	TSS3821	chr1:59696277-59727678	1215	40.6264	25.1626
TCONS_00000306	j	NM_018868	XLOC_000167	Nop58	TSS787	chr1:59741807-59768355	1095	0.219278	0
TCONS_00015779	j	NM_018868	XLOC_000167	Nop58	TSS786	chr1:59741807-59768355	2136	0.939949	1.55072
TCONS_00000304	=	NM_018868	XLOC_000167	Nop58	TSS786	chr1:59741807-59768355	1976	9.77924	13.5287
TCONS_00000309	=	NM_007561	XLOC_000170	Bmpr2	TSS790	chr1:59818923-59935856	14203	17.164	8.11135
TCONS_00000308	j	NM_007561	XLOC_000170	Bmpr2	TSS790	chr1:59818923-59935856	14200	2.50696	1.58141
TCONS_00006905	j	NM_001037725	XLOC_000171	Fam117b	TSS795	chr1:59969849-60042214	4950	1.34897	0.66706
TCONS_00000310	=	NM_001037725	XLOC_000171	Fam117b	TSS794	chr1:59969849-60042214	5532	2.77984	1.38673
TCONS_00004006	j	NM_001037725	XLOC_000171	Fam117b	TSS796	chr1:59969849-60042214	3975	1.84971	0.599173
TCONS_00015302	j	NM_027407	XLOC_000933	Ica1l	TSS3826	chr1:60043945-60100299	3316	0.724755	0
TCONS_00016030	j	NM_027407	XLOC_000933	Ica1l	TSS3829	chr1:60043945-60100299	3350	0.137052	0
TCONS_00001686	=	NM_027407	XLOC_000933	Ica1l	TSS3825	chr1:60043945-60100299	3650	0.13153	0
TCONS_00016031	j	NM_027407	XLOC_000933	Ica1l	TSS3825	chr1:60043945-60100299	3699	0.371917	0
TCONS_00004350	j	NM_027407	XLOC_000933	Ica1l	TSS3830	chr1:60043945-60100299	3624	0.326587	0
TCONS_00018663	j	NM_027407	XLOC_000933	Ica1l	TSS3822	chr1:60043945-60100299	4022	0.102983	0
TCONS_00004349	j	NM_027407	XLOC_000933	Ica1l	TSS3826	chr1:60043945-60100299	2838	0.0389534	0
TCONS_00007514	j	NM_027407	XLOC_000933	Ica1l	TSS3825	chr1:60043945-60100299	3708	0.368039	0.145001
TCONS_00006906	j	NM_139150	XLOC_000172	Carf	TSS801	chr1:60127207-60210803	3848	0.563157	0.322365
TCONS_00018414	j	NM_139150	XLOC_000172	Carf	TSS799	chr1:60127207-60210803	5539	0.300484	0.462736
TCONS_00000311	=	NM_139150	XLOC_000172	Carf	TSS799	chr1:60127207-60210803	2604	0.697109	0.360314
TCONS_00016032	j	NM_001199060	XLOC_000934	Wdr12	TSS3831	chr1:60127207-60210803	1976	2.61057	2.80881
TCONS_00001689	=	NM_001199060	XLOC_000934	Wdr12	TSS3832	chr1:60127207-60210803	9483	0.209083	0.0736112
TCONS_00006080	j	NM_139150	XLOC_000172	Carf	TSS798	chr1:60127207-60210803	5405	0.267041	7.85896e-05
TCONS_00007515	j	NM_001199060	XLOC_000934	Wdr12	TSS3833	chr1:60127207-60210803	2468	0.554672	0.534777
TCONS_00001687	=	NM_021312	XLOC_000934	Wdr12	TSS3834	chr1:60127207-60210803	2928	1.16362	1.02374
TCONS_00005036	j	NM_139150	XLOC_000172	Carf	TSS800	chr1:60127207-60210803	6793	0	0
TCONS_00000312	=	NM_173444	XLOC_000173	Nbeal1	TSS806	chr1:60237204-60395271	15950	2.6315	1.48608
TCONS_00005037	j	NM_173444	XLOC_000173	Nbeal1	TSS812	chr1:60237204-60395271	11401	0.121793	0.615291
TCONS_00004008	j	NM_173444	XLOC_000173	Nbeal1	TSS815	chr1:60237204-60395271	9411	1.66879	0.618731
TCONS_00004007	j	NM_173444	XLOC_000173	Nbeal1	TSS807	chr1:60237204-60395271	15683	0.0499624	0
TCONS_00015783	j	NM_173444	XLOC_000173	Nbeal1	TSS810	chr1:60237204-60395271	15121	0	0
TCONS_00006082	j	NM_173444	XLOC_000173	Nbeal1	TSS814	chr1:60237204-60395271	9319	0	0.394315
TCONS_00016484	j	NM_173444	XLOC_000173	Nbeal1	TSS809	chr1:60237204-60395271	15302	0	0.13064
TCONS_00006907	j	NM_173444	XLOC_000173	Nbeal1	TSS811	chr1:60237204-60395271	12136	0.247167	6.93069e-05
TCONS_00000315	j	NM_173444	XLOC_000173	Nbeal1	TSS816	chr1:60237204-60395271	7836	3.79622	2.725
TCONS_00018415	j	NM_173444	XLOC_000173	Nbeal1	TSS807	chr1:60237204-60395271	8428	1.07031	0.397175
TCONS_00015073	j	NM_173444	XLOC_000173	Nbeal1	TSS807	chr1:60237204-60395271	8340	0.451522	0.381928
TCONS_00000316	=	NM_030013	XLOC_000174	Cyp20a1	TSS817	chr1:60399858-60444976	2520	12.4565	7.21799
TCONS_00006083	j	NM_030013	XLOC_000174	Cyp20a1	TSS817	chr1:60399858-60444976	2284	3.60132	5.21705
TCONS_00006325	j	NM_001045513	XLOC_000935	Raph1	TSS3838	chr1:60466462-60624104	9192	0.634301	0.0492176
TCONS_00015303	j	NM_001045513	XLOC_000935	Raph1	TSS3835	chr1:60466462-60624104	10025	0.0760097	0
TCONS_00000318	=	NM_001198571	XLOC_000175	Abi2	TSS819	chr1:60466462-60624104	5875	0.0527973	0
TCONS_00000317	=	NM_001198570	XLOC_000175	Abi2	TSS819	chr1:60466462-60624104	4804	0.882004	0.346586
TCONS_00006324	j	NM_001045513	XLOC_000935	Raph1	TSS3838	chr1:60466462-60624104	4409	0	0.429868
TCONS_00016033	j	NM_001045513	XLOC_000935	Raph1	TSS3839	chr1:60466462-60624104	9490	0.716987	0.000257922
TCONS_00000319	=	NM_198127	XLOC_000175	Abi2	TSS819	chr1:60466462-60624104	5773	12.151	6.58402
TCONS_00001690	=	NM_001045513	XLOC_000935	Raph1	TSS3838	chr1:60466462-60624104	9117	1.66282	0.218175
TCONS_00000320	j	NM_001198570	XLOC_000175	Abi2	TSS820	chr1:60466462-60624104	17723	0.76875	0.31487
TCONS_00007516	j	NM_001045513	XLOC_000935	Raph1	TSS3837	chr1:60466462-60624104	7140	0.0372705	0
TCONS_00016741	j	NM_001045513	XLOC_000935	Raph1	TSS3838	chr1:60466462-60624104	9413	0.108847	0.709034
TCONS_00017379	j	NM_007642	XLOC_000177	Cd28	TSS828	chr1:60803231-60830203	4337	0.066395	0
TCONS_00000322	=	NM_007642	XLOC_000177	Cd28	TSS827	chr1:60803231-60830203	4317	1.92901e-05	0
TCONS_00018418	j	NM_009843	XLOC_000178	Ctla4	TSS832	chr1:60965868-60972674	3535	0	0.00422114
TCONS_00006909	j	NM_017480	XLOC_000179	Icos	TSS837	chr1:61031889-61058194	4173	0.358094	0
TCONS_00015074	j	NM_017480	XLOC_000179	Icos	TSS839	chr1:61031889-61058194	3057	0.406412	0
TCONS_00005039	j	NM_017480	XLOC_000179	Icos	TSS835	chr1:61031889-61058194	3540	0	0
TCONS_00017382	j	NM_017480	XLOC_000179	Icos	TSS838	chr1:61031889-61058194	2959	0.0961912	0.0270027
TCONS_00004009	j	NM_017480	XLOC_000179	Icos	TSS834	chr1:61031889-61058194	3462	0.108561	0
TCONS_00004010	j	NR_040483	XLOC_000180	9530026F06Rik	TSS841	chr1:61435275-61452748	772	0	0
TCONS_00016486	j	NR_040483	XLOC_000180	9530026F06Rik	TSS840	chr1:61435275-61452748	733	0.175018	0.517888
TCONS_00000326	=	NR_040483	XLOC_000180	9530026F06Rik	TSS840	chr1:61435275-61452748	892	0.047427	0
TCONS_00006087	j	NM_001081050	XLOC_000181	Pard3b	TSS843	chr1:61685397-62688858	7972	0.0655946	0
TCONS_00006088	j	NM_001081050	XLOC_000181	Pard3b	TSS844	chr1:61685397-62688858	5000	3.29324	3.82266
TCONS_00000327	=	NM_001081050	XLOC_000181	Pard3b	TSS842	chr1:61685397-62688858	8392	7.30834	4.90696
TCONS_00000334	j	NM_001077403	XLOC_000182	Nrp2	TSS848	chr1:62749036-62865266	3773	28.1324	25.6306
TCONS_00000332	=	NM_001077405	XLOC_000182	Nrp2	TSS847	chr1:62749036-62865266	6673	18.2924	14.281
TCONS_00000329	=	NM_001077407	XLOC_000182	Nrp2	TSS846	chr1:62749036-62865266	7759	1.5124	2.3565
TCONS_00000330	=	NM_001077403	XLOC_000182	Nrp2	TSS847	chr1:62749036-62865266	6739	2.5726	2.79648
TCONS_00000331	=	NM_001077404	XLOC_000182	Nrp2	TSS847	chr1:62749036-62865266	6724	29.9014	22.5771
TCONS_00000333	=	NM_010939	XLOC_000182	Nrp2	TSS847	chr1:62749036-62865266	6688	2.39544	0.311302
TCONS_00000328	=	NM_001077406	XLOC_000182	Nrp2	TSS847	chr1:62749036-62865266	4711	3.52807	1.00442
TCONS_00001693	=	NM_001081436	XLOC_000941	Ino80d	TSS3852	chr1:63094292-63160841	13438	0.919381	0.27347
TCONS_00004352	j	NM_001114609	XLOC_000941	Ino80d	TSS3848	chr1:63094292-63160841	13675	3.12165	3.10571
TCONS_00004351	j	NM_001114609	XLOC_000941	Ino80d	TSS3851	chr1:63094292-63160841	13547	0.390121	0
TCONS_00016034	j	NM_001114609	XLOC_000941	Ino80d	TSS3849	chr1:63094292-63160841	13262	0	6.87439e-05
TCONS_00001694	=	NM_001114609	XLOC_000941	Ino80d	TSS3852	chr1:63094292-63160841	13529	0.00158259	0.226928
TCONS_00001695	=	NM_001160038	XLOC_000943	Ndufs1	TSS3855	chr1:63161015-63227060	2927	1.05343	2.92006
TCONS_00000336	=	NM_018796	XLOC_000183	Eef1b2	TSS880	chr1:63161015-63227060	1933	63.5872	77.0925
TCONS_00001697	=	NM_001160040	XLOC_000943	Ndufs1	TSS3855	chr1:63161015-63227060	2823	12.3602	6.17473
TCONS_00001696	=	NM_001160039	XLOC_000943	Ndufs1	TSS3855	chr1:63161015-63227060	2769	3.34635	8.12918
TCONS_00000335	j	NM_018796	XLOC_000183	Eef1b2	TSS864	chr1:63161015-63227060	713	30.6448	42.0069
TCONS_00001698	=	NM_145518	XLOC_000943	Ndufs1	TSS3855	chr1:63161015-63227060	2665	35.8299	17.1519
TCONS_00005044	j	NM_018796	XLOC_000183	Eef1b2	TSS881	chr1:63161015-63227060	611	19.6087	23.1567
TCONS_00016035	j	NM_146250	XLOC_000944	Gpr1	TSS3856	chr1:63229194-63261151	1605	0.0804776	8.02443e-06
TCONS_00001699	=	NM_146250	XLOC_000944	Gpr1	TSS3856	chr1:63229194-63261151	1603	0.405254	0.0425163
TCONS_00000338	j	NM_028673	XLOC_000185	Zdbf2	TSS883	chr1:63319632-63361153	12649	0.2249	0.000254599
TCONS_00006910	j	NM_028673	XLOC_000185	Zdbf2	TSS887	chr1:63319632-63361153	11765	0.113157	0
TCONS_00005046	j	NM_028673	XLOC_000185	Zdbf2	TSS884	chr1:63319632-63361153	12518	0.00865405	0.286159
TCONS_00015078	j	NM_028673	XLOC_000185	Zdbf2	TSS885	chr1:63319632-63361153	12497	0.12351	0
TCONS_00015077	j	NM_028673	XLOC_000185	Zdbf2	TSS884	chr1:63319632-63361153	12641	0.186065	0
TCONS_00015792	j	NM_028673	XLOC_000185	Zdbf2	TSS884	chr1:63319632-63361153	12538	0.215985	0
TCONS_00006096	j	NM_028673	XLOC_000185	Zdbf2	TSS884	chr1:63319632-63361153	10564	0.547298	0.425877
TCONS_00017383	j	NM_028673	XLOC_000185	Zdbf2	TSS884	chr1:63319632-63361153	12654	0.084158	0
TCONS_00004014	j	NM_028673	XLOC_000185	Zdbf2	TSS888	chr1:63319632-63361153	12190	0.000309687	0.160829
TCONS_00000341	=	NM_001177600	XLOC_000186	Adam23	TSS890	chr1:63492320-63643089	2878	0.254902	0.0919617
TCONS_00015793	j	NM_011780	XLOC_000186	Adam23	TSS889	chr1:63492320-63643089	2888	0.741705	0
TCONS_00000342	=	NM_011780	XLOC_000186	Adam23	TSS890	chr1:63492320-63643089	6656	8.46715	0.551793
TCONS_00015794	j	NM_172422	XLOC_000187	Fastkd2	TSS893	chr1:63777057-63799959	2034	0	0
TCONS_00005047	j	NM_172422	XLOC_000187	Fastkd2	TSS893	chr1:63777057-63799959	3738	0.182627	0
TCONS_00017386	j	NM_172422	XLOC_000187	Fastkd2	TSS895	chr1:63777057-63799959	1506	0.111619	0.349946
TCONS_00016497	j	NM_172422	XLOC_000187	Fastkd2	TSS893	chr1:63777057-63799959	2171	2.11758	1.16269
TCONS_00017384	j	NM_172422	XLOC_000187	Fastkd2	TSS893	chr1:63777057-63799959	2188	0	0
TCONS_00000344	j	NM_172422	XLOC_000187	Fastkd2	TSS892	chr1:63777057-63799959	4395	0.0926842	0.482115
TCONS_00006097	j	NM_172422	XLOC_000187	Fastkd2	TSS893	chr1:63777057-63799959	2505	0.814295	1.83632
TCONS_00017385	j	NM_172422	XLOC_000187	Fastkd2	TSS893	chr1:63777057-63799959	3940	0.288057	0.247411
TCONS_00000345	=	NM_172422	XLOC_000187	Fastkd2	TSS893	chr1:63777057-63799959	3205	2.36633	1.10918
TCONS_00000346	=	NR_027824	XLOC_000188	Gm13749	TSS897	chr1:64011300-64015666	1432	0	0.0323052
TCONS_00004353	j	NM_033563	XLOC_000947	Klf7	TSS3863	chr1:64075972-64168839	6800	0.218676	0.270049
TCONS_00001702	=	NM_033563	XLOC_000947	Klf7	TSS3862	chr1:64075972-64168839	7725	8.51975	5.38014
TCONS_00016746	j	NM_033563	XLOC_000947	Klf7	TSS3862	chr1:64075972-64168839	7106	0	0.220975
TCONS_00001703	j	NM_033563	XLOC_000947	Klf7	TSS3862	chr1:64075972-64168839	7390	0.43897	0.519767
TCONS_00015304	j	NM_033563	XLOC_000947	Klf7	TSS3863	chr1:64075972-64168839	7126	0.181362	0
TCONS_00001706	j	NM_025964	XLOC_000948	Mettl21a	TSS3867	chr1:64579377-64667518	5653	0.248945	0.100555
TCONS_00000350	=	NM_133828	XLOC_000191	Creb1	TSS901	chr1:64579377-64667518	8379	6.68431	4.10844
TCONS_00007524	j	NM_025964	XLOC_000948	Mettl21a	TSS3865	chr1:64579377-64667518	6456	1.14692	1.29066
TCONS_00000348	=	NM_001037726	XLOC_000191	Creb1	TSS901	chr1:64579377-64667518	8257	0.581016	0.5203
TCONS_00006328	j	NM_025964	XLOC_000948	Mettl21a	TSS3866	chr1:64579377-64667518	2105	3.8104	3.37158
TCONS_00001705	j	NM_025964	XLOC_000948	Mettl21a	TSS3866	chr1:64579377-64667518	2324	0.132428	0.0970391
TCONS_00001704	=	NM_025964	XLOC_000948	Mettl21a	TSS3866	chr1:64579377-64667518	2666	0.970567	0.899675
TCONS_00000349	=	NM_009952	XLOC_000191	Creb1	TSS901	chr1:64579377-64667518	8421	1.46004	0.427293
TCONS_00001707	=	NR_038009	XLOC_000949	2810408I11Rik	TSS3869	chr1:64726442-64737233	713	0.155472	0.0821506
TCONS_00004017	j	NM_001097644	XLOC_000193	Ccnyl1	TSS905	chr1:64737403-64772537	3135	0.561522	0.0364128
TCONS_00000351	=	NM_001097644	XLOC_000193	Ccnyl1	TSS906	chr1:64737403-64772537	2925	2.53445	3.45372
TCONS_00005049	j	NM_001097644	XLOC_000193	Ccnyl1	TSS907	chr1:64737403-64772537	2689	0.127056	0
TCONS_00005048	j	NM_001097644	XLOC_000193	Ccnyl1	TSS905	chr1:64737403-64772537	3063	0	0
TCONS_00000352	j	NM_001097644	XLOC_000193	Ccnyl1	TSS909	chr1:64737403-64772537	3638	0.304383	0.454239
TCONS_00015795	j	NM_001097644	XLOC_000193	Ccnyl1	TSS905	chr1:64737403-64772537	3113	0.226713	0.435925
TCONS_00004016	j	NM_001097644	XLOC_000193	Ccnyl1	TSS904	chr1:64737403-64772537	3339	0.202389	0.193962
TCONS_00004018	j	NM_001097644	XLOC_000193	Ccnyl1	TSS908	chr1:64737403-64772537	2392	1.44237	1.47215
TCONS_00001709	=	NM_022721	XLOC_000950	Fzd5	TSS3870	chr1:64777131-64784329	6914	4.82295	3.71665
TCONS_00001708	=	NM_001042659	XLOC_000950	Fzd5	TSS3870	chr1:64777131-64784329	6807	1.63103	2.58112
TCONS_00015305	j	NM_022721	XLOC_000950	Fzd5	TSS3870	chr1:64777131-64784329	6809	0.151211	0
TCONS_00007526	j	NM_001039493	XLOC_000952	Plekhm3	TSS3877	chr1:64835531-65003398	6207	1.11628	0.719773
TCONS_00001713	=	NM_001039493	XLOC_000952	Plekhm3	TSS3874	chr1:64835531-65003398	8562	1.75145	1.23607
TCONS_00001714	j	NM_001039493	XLOC_000952	Plekhm3	TSS3874	chr1:64835531-65003398	8805	2.55859	0.560875
TCONS_00018666	j	NM_001039493	XLOC_000952	Plekhm3	TSS3875	chr1:64835531-65003398	7627	0.0269667	0
TCONS_00001716	=	NM_007777	XLOC_000954	Cryge	TSS3879	chr1:65095130-65097737	642	0	0
TCONS_00001717	=	NM_007776	XLOC_000955	Crygd	TSS3880	chr1:65108411-65110014	635	0	0
TCONS_00001720	=	NM_144761	XLOC_000957	Crygb	TSS3882	chr1:65126800-65128841	605	0	0
TCONS_00001721	=	NM_007774	XLOC_000958	Cryga	TSS3883	chr1:65146962-65149937	615	0.0193207	0
TCONS_00004355	j	NM_175293	XLOC_000959	D630023F18Rik	TSS3885	chr1:65153886-65169767	2079	0.0509951	0.0517502
TCONS_00007527	j	NM_175293	XLOC_000959	D630023F18Rik	TSS3884	chr1:65153886-65169767	2075	0	1.97532e-05
TCONS_00001722	=	NM_175293	XLOC_000959	D630023F18Rik	TSS3885	chr1:65153886-65169767	2180	1.91462e-06	0
TCONS_00001723	=	NM_010497	XLOC_000960	Idh1	TSS3886	chr1:65205189-65233053	2263	22.7536	7.03576
TCONS_00001724	=	NM_001111320	XLOC_000960	Idh1	TSS3887	chr1:65205189-65233053	2285	0.510859	1.30249
TCONS_00005052	j	NM_011086	XLOC_000196	Pikfyve	TSS921	chr1:65233217-65325270	6164	0.821072	0.198734
TCONS_00015797	j	NM_011086	XLOC_000196	Pikfyve	TSS919	chr1:65233217-65325270	10332	0	0
TCONS_00018423	j	NM_011086	XLOC_000196	Pikfyve	TSS917	chr1:65233217-65325270	9251	1.32736	0.600594
TCONS_00017390	j	NM_011086	XLOC_000196	Pikfyve	TSS917	chr1:65233217-65325270	9806	1.13648	0.540684
TCONS_00006915	j	NM_011086	XLOC_000196	Pikfyve	TSS920	chr1:65233217-65325270	6240	0.0342695	0.00119057
TCONS_00018424	j	NM_011086	XLOC_000196	Pikfyve	TSS920	chr1:65233217-65325270	4114	0.837764	1.12818
TCONS_00000357	j	NM_011086	XLOC_000196	Pikfyve	TSS922	chr1:65233217-65325270	6295	0.0788244	0.165062
TCONS_00004019	j	NM_011086	XLOC_000196	Pikfyve	TSS917	chr1:65233217-65325270	11299	0.0428007	0.073679
TCONS_00018422	j	NM_011086	XLOC_000196	Pikfyve	TSS917	chr1:65233217-65325270	9338	0.164189	0.128687
TCONS_00000358	=	NM_139270	XLOC_000197	Pth2r	TSS923	chr1:65357830-65435818	2414	0.015968	0
TCONS_00015800	j	NM_001039934	XLOC_000199	Mtap2	TSS926	chr1:66221704-66489483	5462	0.166335	0.0398162
TCONS_00017393	j	NM_001039934	XLOC_000199	Mtap2	TSS938	chr1:66221704-66489483	4883	0.0591309	0
TCONS_00006917	j	NM_001039934	XLOC_000199	Mtap2	TSS937	chr1:66221704-66489483	4362	3.40001	0
TCONS_00005053	j	NM_001039934	XLOC_000199	Mtap2	TSS926	chr1:66221704-66489483	5424	0.0312372	0
TCONS_00015083	j	NM_001039934	XLOC_000199	Mtap2	TSS928	chr1:66221704-66489483	6036	0.359235	0
TCONS_00000361	=	NM_001039934	XLOC_000199	Mtap2	TSS926	chr1:66221704-66489483	5520	0	0.0530206
TCONS_00015799	j	NM_001039934	XLOC_000199	Mtap2	TSS926	chr1:66221704-66489483	9524	0	0
TCONS_00015801	j	NM_001039934	XLOC_000199	Mtap2	TSS931	chr1:66221704-66489483	8620	0.178552	0
TCONS_00004021	j	NM_001039934	XLOC_000199	Mtap2	TSS931	chr1:66221704-66489483	4938	0	0.0395223
TCONS_00006916	j	NM_001039934	XLOC_000199	Mtap2	TSS932	chr1:66221704-66489483	8962	0.618606	0
TCONS_00017391	j	NM_001039934	XLOC_000199	Mtap2	TSS926	chr1:66221704-66489483	5458	0.161219	2.90586e-05
TCONS_00015082	j	NM_001039934	XLOC_000199	Mtap2	TSS926	chr1:66221704-66489483	5688	0.29546	0
TCONS_00000365	j	NM_001039934	XLOC_000199	Mtap2	TSS936	chr1:66221704-66489483	4561	0.269247	0.262953
TCONS_00006100	j	NM_001039934	XLOC_000199	Mtap2	TSS926	chr1:66221704-66489483	5393	1.16015	0.0581714
TCONS_00000360	j	NM_001039934	XLOC_000199	Mtap2	TSS925	chr1:66221704-66489483	9708	0.874803	0
TCONS_00015798	j	NM_001039934	XLOC_000199	Mtap2	TSS926	chr1:66221704-66489483	9641	0.971319	0
TCONS_00000362	=	NM_008632	XLOC_000199	Mtap2	TSS926	chr1:66221704-66489483	5427	0	0.0309935
TCONS_00015084	j	NM_001039934	XLOC_000199	Mtap2	TSS930	chr1:66221704-66489483	5135	0.224908	0
TCONS_00006918	j	NM_001039934	XLOC_000199	Mtap2	TSS940	chr1:66221704-66489483	4508	0.127019	0
TCONS_00006103	j	NM_175510	XLOC_000200	Unc80	TSS948	chr1:66514360-66745722	4348	1.88234	0.00620335
TCONS_00015085	j	NM_175510	XLOC_000200	Unc80	TSS941	chr1:66514360-66745722	10144	0.74384	0
TCONS_00018426	j	NM_175510	XLOC_000200	Unc80	TSS943	chr1:66514360-66745722	13329	0	2.92099e-05
TCONS_00015803	j	NM_175510	XLOC_000200	Unc80	TSS942	chr1:66514360-66745722	13738	0	0
TCONS_00015802	j	NM_175510	XLOC_000200	Unc80	TSS942	chr1:66514360-66745722	13703	0.519404	0
TCONS_00005056	j	NM_175510	XLOC_000200	Unc80	TSS947	chr1:66514360-66745722	5396	0.0419563	0
TCONS_00006920	j	NM_175510	XLOC_000200	Unc80	TSS946	chr1:66514360-66745722	7287	1.14867	0.0917791
TCONS_00000368	j	NM_175510	XLOC_000200	Unc80	TSS942	chr1:66514360-66745722	13835	0.0646477	0
TCONS_00006919	j	NM_175510	XLOC_000200	Unc80	TSS943	chr1:66514360-66745722	13345	1.03307	0.0475056
TCONS_00000370	j	NM_175510	XLOC_000200	Unc80	TSS945	chr1:66514360-66745722	10078	0.105245	0
TCONS_00001728	=	NM_007381	XLOC_000961	Acadl	TSS3892	chr1:66747444-66910000	1892	29.2592	44.1551
TCONS_00000371	=	NM_025683	XLOC_000201	Rpe	TSS949	chr1:66747444-66910000	3756	8.67063	6.83773
TCONS_00001727	=	NM_177645	XLOC_000961	1110028C15Rik	TSS3888	chr1:66747444-66910000	4628	1.82647	0
TCONS_00006330	j	NM_001122738	XLOC_000961	1110028C15Rik	TSS3889	chr1:66747444-66910000	4943	0.813202	1.11063
TCONS_00001726	=	NM_001122738	XLOC_000961	1110028C15Rik	TSS3888	chr1:66747444-66910000	4655	2.46587	1.68861
TCONS_00005371	j	NM_001122738	XLOC_000961	1110028C15Rik	TSS3888	chr1:66747444-66910000	6251	0.169288	0.182253
TCONS_00001725	j	NM_001122738	XLOC_000961	1110028C15Rik	TSS3890	chr1:66747444-66910000	7445	1.8496	1.77173
TCONS_00004356	j	NM_007381	XLOC_000961	Acadl	TSS3893	chr1:66747444-66910000	1549	20.4021	6.8583
TCONS_00001730	j	NM_021285	XLOC_000962	Myl1	TSS3896	chr1:66970869-66992193	1171	0.092037	0.0860981
TCONS_00016036	j	NM_021285	XLOC_000962	Myl1	TSS3897	chr1:66970869-66992193	753	0.467455	0.377
TCONS_00007528	j	NM_021285	XLOC_000962	Myl1	TSS3894	chr1:66970869-66992193	883	0.78083	0.0765522
TCONS_00001733	j	NM_021285	XLOC_000962	Myl1	TSS3899	chr1:66970869-66992193	1262	0.871934	1.36578e-05
TCONS_00004357	j	NM_021285	XLOC_000962	Myl1	TSS3895	chr1:66970869-66992193	608	0.314247	0
TCONS_00015306	j	NM_021285	XLOC_000962	Myl1	TSS3899	chr1:66970869-66992193	1001	0.421256	0
TCONS_00016748	j	NM_021285	XLOC_000962	Myl1	TSS3899	chr1:66970869-66992193	1102	0	0.256863
TCONS_00001729	=	NM_001113387	XLOC_000962	Myl1	TSS3895	chr1:66970869-66992193	817	0.877207	0
TCONS_00001731	=	NM_021285	XLOC_000962	Myl1	TSS3898	chr1:66970869-66992193	994	2.3868	0.0788048
TCONS_00004358	j	NM_021285	XLOC_000962	Myl1	TSS3899	chr1:66970869-66992193	994	0.94062	0
TCONS_00001732	j	NM_021285	XLOC_000962	Myl1	TSS3899	chr1:66970869-66992193	1000	0.591104	0.140228
TCONS_00007530	j	NM_021295	XLOC_000963	Lancl1	TSS3901	chr1:67042494-67085452	1272	7.28139	0
TCONS_00005372	j	NM_021295	XLOC_000963	Lancl1	TSS3901	chr1:67042494-67085452	1365	0.739831	1.2853
TCONS_00006333	j	NM_021295	XLOC_000963	Lancl1	TSS3901	chr1:67042494-67085452	4284	2.09864	2.36735
TCONS_00018667	j	NM_021295	XLOC_000963	Lancl1	TSS3901	chr1:67042494-67085452	3750	1.06437	0.58682
TCONS_00016037	j	NM_021295	XLOC_000963	Lancl1	TSS3902	chr1:67042494-67085452	882	0.172402	0.821871
TCONS_00016749	j	NM_021295	XLOC_000963	Lancl1	TSS3901	chr1:67042494-67085452	1410	0	1.9966
TCONS_00016751	j	NM_021295	XLOC_000963	Lancl1	TSS3901	chr1:67042494-67085452	1346	5.02244	5.50176
TCONS_00001738	j	NM_021295	XLOC_000963	Lancl1	TSS3901	chr1:67042494-67085452	1256	2.64499	9.93011
TCONS_00016750	j	NM_021295	XLOC_000963	Lancl1	TSS3901	chr1:67042494-67085452	1549	0.870935	3.86653
TCONS_00006332	j	NM_021295	XLOC_000963	Lancl1	TSS3901	chr1:67042494-67085452	4468	0.851859	0
TCONS_00018668	j	NM_021295	XLOC_000963	Lancl1	TSS3901	chr1:67042494-67085452	1166	0.140074	0.279946
TCONS_00006334	j	NM_021295	XLOC_000963	Lancl1	TSS3901	chr1:67042494-67085452	1319	0.513461	0.359678
TCONS_00006921	j	NM_001080809	XLOC_000202	Cps1	TSS950	chr1:67158446-67277835	5765	0.0480758	0.252735
TCONS_00004022	j	NM_001080809	XLOC_000202	Cps1	TSS952	chr1:67158446-67277835	4844	2.75212e-05	0.140519
TCONS_00006923	j	NM_001080809	XLOC_000202	Cps1	TSS956	chr1:67158446-67277835	1499	0.0323994	0.110148
TCONS_00017394	j	NM_001080809	XLOC_000202	Cps1	TSS954	chr1:67158446-67277835	3232	0.00935316	0.105525
TCONS_00006922	j	NM_001080809	XLOC_000202	Cps1	TSS953	chr1:67158446-67277835	3695	0	6.46518e-05
TCONS_00000372	=	NM_001080809	XLOC_000202	Cps1	TSS951	chr1:67158446-67277835	4704	0	0
TCONS_00007531	j	NM_010154	XLOC_000964	Erbb4	TSS3903	chr1:68086519-69155529	2228	0.0127318	0.00609795
TCONS_00007532	j	NM_010154	XLOC_000964	Erbb4	TSS3905	chr1:68086519-69155529	4067	0.00969765	0
TCONS_00001740	j	NM_011770	XLOC_000965	Ikzf2	TSS3909	chr1:69577761-69733908	8500	0.0413441	0.133553
TCONS_00015307	j	NM_011770	XLOC_000965	Ikzf2	TSS3908	chr1:69577761-69733908	9373	0.22406	0
TCONS_00016752	j	NM_011770	XLOC_000965	Ikzf2	TSS3907	chr1:69577761-69733908	9219	0	0.229645
TCONS_00018670	j	NM_011770	XLOC_000965	Ikzf2	TSS3907	chr1:69577761-69733908	9315	0.0709076	6.5754e-05
TCONS_00004359	j	NM_011770	XLOC_000965	Ikzf2	TSS3907	chr1:69577761-69733908	9343	0.039268	0.0150925
TCONS_00001742	=	NM_011770	XLOC_000965	Ikzf2	TSS3907	chr1:69577761-69733908	9421	0.123137	0.395537
TCONS_00007533	j	NM_011770	XLOC_000965	Ikzf2	TSS3908	chr1:69577761-69733908	9342	0.0692011	0
TCONS_00001741	j	NM_011770	XLOC_000965	Ikzf2	TSS3908	chr1:69577761-69733908	9448	0.178074	0
TCONS_00015086	j	NM_177164	XLOC_000204	Vwc2l	TSS959	chr1:70772288-70931972	1335	0.125744	0.0109041
TCONS_00000375	=	NM_177164	XLOC_000204	Vwc2l	TSS959	chr1:70772288-70931972	4655	0.0554526	0
TCONS_00006924	j	NM_177164	XLOC_000204	Vwc2l	TSS960	chr1:70772288-70931972	4052	0.0693194	0
TCONS_00015088	j	NM_177164	XLOC_000204	Vwc2l	TSS961	chr1:70772288-70931972	3370	0.116646	0
TCONS_00007535	j	NM_007525	XLOC_000966	Bard1	TSS3914	chr1:71074108-71149546	5044	0	0
TCONS_00001743	j	NM_007525	XLOC_000966	Bard1	TSS3911	chr1:71074108-71149546	3555	0	0.01084
TCONS_00001744	j	NM_007525	XLOC_000966	Bard1	TSS3913	chr1:71074108-71149546	6076	0.0245532	0
TCONS_00007534	j	NM_007525	XLOC_000966	Bard1	TSS3912	chr1:71074108-71149546	5464	0	0.00746585
TCONS_00001745	=	NM_007525	XLOC_000966	Bard1	TSS3916	chr1:71074108-71149546	5448	0.386594	0.191918
TCONS_00007536	j	NM_175210	XLOC_000967	Abca12	TSS3921	chr1:71288848-71461597	2231	0	0.0524224
TCONS_00007538	j	NM_175210	XLOC_000967	Abca12	TSS3923	chr1:71288848-71461597	970	0	0
TCONS_00000376	=	NM_026195	XLOC_000205	Atic	TSS962	chr1:71603729-71625977	2611	16.2294	17.6831
TCONS_00000377	j	NM_026195	XLOC_000205	Atic	TSS963	chr1:71603729-71625977	1304	1.03918	1.35466
TCONS_00005374	j	NM_010233	XLOC_000968	Fn1	TSS3926	chr1:71631990-71709417	6479	39.6117	61.087
TCONS_00018673	j	NM_010233	XLOC_000968	Fn1	TSS3924	chr1:71631990-71709417	8174	9.78517	10.8266
TCONS_00000378	=	NR_040308	XLOC_000206	Apol7d	TSS964	chr1:71631990-71709417	1193	0.125207	0.235038
TCONS_00001748	=	NM_010233	XLOC_000968	Fn1	TSS3927	chr1:71631990-71709417	8312	17.5731	30.8513
TCONS_00001747	j	NM_010233	XLOC_000968	Fn1	TSS3925	chr1:71631990-71709417	4954	32.9073	81.757
TCONS_00018674	j	NM_010233	XLOC_000968	Fn1	TSS3924	chr1:71631990-71709417	8081	0.0809113	0.0234539
TCONS_00004361	j	NM_010233	XLOC_000968	Fn1	TSS3924	chr1:71631990-71709417	8411	0	28.6351
TCONS_00006336	j	NM_010233	XLOC_000968	Fn1	TSS3924	chr1:71631990-71709417	8020	133.926	113.784
TCONS_00005376	j	NM_010233	XLOC_000968	Fn1	TSS3924	chr1:71631990-71709417	8414	7.13096	13.5695
TCONS_00007539	j	NM_010233	XLOC_000968	Fn1	TSS3924	chr1:71631990-71709417	7720	0.472368	1.50844
TCONS_00016753	j	NM_010233	XLOC_000968	Fn1	TSS3924	chr1:71631990-71709417	8029	0.031222	0.583714
TCONS_00001749	=	NR_040454	XLOC_000969	4933417E11Rik	TSS3928	chr1:72005571-72051769	1093	0.0458563	0.0588111
TCONS_00001750	=	NM_001005423	XLOC_000970	Mreg	TSS3930	chr1:72205806-72258881	2493	1.18183	1.13216
TCONS_00001751	=	NM_023523	XLOC_000971	Pecr	TSS3931	chr1:72272771-72330897	1185	4.20006	7.01365
TCONS_00007540	j	NM_023523	XLOC_000971	Pecr	TSS3932	chr1:72272771-72330897	7979	0.117113	0.269643
TCONS_00001752	j	NM_023523	XLOC_000971	Pecr	TSS3931	chr1:72272771-72330897	3609	0.0146535	0.0603659
TCONS_00000387	=	NM_175564	XLOC_000210	Tmem169	TSS991	chr1:72330946-72349634	2815	0.6041	0.0688624
TCONS_00006927	j	NM_175564	XLOC_000210	Tmem169	TSS991	chr1:72330946-72349634	2886	0.0250675	0
TCONS_00004027	j	NM_175564	XLOC_000210	Tmem169	TSS991	chr1:72330946-72349634	2998	0.435703	0
TCONS_00015091	j	NM_009533	XLOC_000211	Xrcc5	TSS995	chr1:72353994-72441527	2455	1.44003	3.06469
TCONS_00000388	=	NM_009533	XLOC_000211	Xrcc5	TSS994	chr1:72353994-72441527	2556	5.39216	3.10324
TCONS_00018428	j	NM_009533	XLOC_000211	Xrcc5	TSS994	chr1:72353994-72441527	2347	0.231874	0.0298196
TCONS_00016505	j	NM_018817	XLOC_000212	Smarcal1	TSS999	chr1:72473685-72683364	2359	0	0.437381
TCONS_00006107	j	NM_018817	XLOC_000212	Smarcal1	TSS999	chr1:72473685-72683364	2448	1.34411	2.80255
TCONS_00007541	j	NM_001045533	XLOC_000972	March4	TSS3936	chr1:72473685-72683364	2432	0.258373	0.0658874
TCONS_00016038	j	NM_001045533	XLOC_000972	March4	TSS3935	chr1:72473685-72683364	2076	0	0
TCONS_00005065	j	NM_018817	XLOC_000212	Smarcal1	TSS1000	chr1:72473685-72683364	2906	0	0
TCONS_00000389	j	NM_018817	XLOC_000212	Smarcal1	TSS999	chr1:72473685-72683364	2843	0.0667218	0.00031403
TCONS_00005064	j	NM_018817	XLOC_000212	Smarcal1	TSS999	chr1:72473685-72683364	2827	2.94024	1.41811
TCONS_00000390	j	NM_018817	XLOC_000212	Smarcal1	TSS999	chr1:72473685-72683364	2694	0.046853	0
TCONS_00001753	=	NM_001045533	XLOC_000972	March4	TSS3937	chr1:72473685-72683364	4187	1.0869	0.0375981
TCONS_00000391	=	NM_018817	XLOC_000212	Smarcal1	TSS999	chr1:72473685-72683364	6715	1.11774	0.276441
TCONS_00006106	j	NM_018817	XLOC_000212	Smarcal1	TSS996	chr1:72473685-72683364	2799	0.502187	2.42453
TCONS_00015092	j	NM_018817	XLOC_000212	Smarcal1	TSS1000	chr1:72473685-72683364	5459	2.86928	1.06963
TCONS_00015806	j	NM_009084	XLOC_000213	Rpl37a	TSS1001	chr1:72757827-72762059	310	0	0
TCONS_00000393	=	NM_009084	XLOC_000213	Rpl37a	TSS1001	chr1:72757827-72762059	588	189.175	233.734
TCONS_00006108	j	NM_009084	XLOC_000213	Rpl37a	TSS1001	chr1:72757827-72762059	325	0.121043	0
TCONS_00018429	j	NM_009084	XLOC_000213	Rpl37a	TSS1001	chr1:72757827-72762059	304	156.552	268.738
TCONS_00015093	j	NM_008342	XLOC_000214	Igfbp2	TSS1008	chr1:72870324-72899046	819	0.445886	0
TCONS_00015807	j	NM_008342	XLOC_000214	Igfbp2	TSS1008	chr1:72870324-72899046	897	0.59407	0.657357
TCONS_00006109	j	NM_008342	XLOC_000214	Igfbp2	TSS1005	chr1:72870324-72899046	519	0.0685095	0
TCONS_00000395	=	NM_008342	XLOC_000214	Igfbp2	TSS1007	chr1:72870324-72899046	1304	12.0787	107.517
TCONS_00016507	j	NM_008342	XLOC_000214	Igfbp2	TSS1006	chr1:72870324-72899046	647	0	0.146011
TCONS_00001756	j	NM_010518	XLOC_000974	Igfbp5	TSS3941	chr1:72904638-72921439	4780	27.3605	7.26193
TCONS_00001755	=	NM_010518	XLOC_000974	Igfbp5	TSS3940	chr1:72904638-72921439	5854	111.283	40.4576
TCONS_00000398	=	NR_038002	XLOC_000215	1700027A15Rik	TSS1011	chr1:73062609-73072082	416	0	0
TCONS_00001758	=	NR_003202	XLOC_000976	Pinc	TSS3943	chr1:73437958-73477353	1560	0	0
TCONS_00016755	j	NM_027884	XLOC_000980	Tns1	TSS3957	chr1:73956750-74171021	9602	0	0.177436
TCONS_00001760	j	NM_027884	XLOC_000980	Tns1	TSS3949	chr1:73956750-74171021	9835	45.9623	45.0853
TCONS_00006339	j	NM_027884	XLOC_000980	Tns1	TSS3949	chr1:73956750-74171021	9756	13.867	27.9041
TCONS_00007544	j	NM_027884	XLOC_000980	Tns1	TSS3948	chr1:73956750-74171021	8350	0.663869	0.336545
TCONS_00005377	j	NM_027884	XLOC_000980	Tns1	TSS3951	chr1:73956750-74171021	4905	84.8593	104.489
TCONS_00007543	j	NM_027884	XLOC_000980	Tns1	TSS3960	chr1:73956750-74171021	5183	0	0.794712
TCONS_00001761	=	NM_027884	XLOC_000980	Tns1	TSS3955	chr1:73956750-74171021	9966	9.98531	13.9801
TCONS_00017684	j	NM_027884	XLOC_000980	Tns1	TSS3954	chr1:73956750-74171021	9911	0.924077	0
TCONS_00001759	j	NM_027884	XLOC_000980	Tns1	TSS3948	chr1:73956750-74171021	6582	32.5172	55.3341
TCONS_00016757	j	NM_027884	XLOC_000980	Tns1	TSS3949	chr1:73956750-74171021	9734	0.257051	0.378689
TCONS_00004366	j	NM_027884	XLOC_000980	Tns1	TSS3958	chr1:73956750-74171021	9722	87.7553	59.5805
TCONS_00016754	j	NM_027884	XLOC_000980	Tns1	TSS3956	chr1:73956750-74171021	6450	0	1.65363
TCONS_00006338	j	NM_027884	XLOC_000980	Tns1	TSS3959	chr1:73956750-74171021	4826	13.8674	0
TCONS_00016756	j	NM_027884	XLOC_000980	Tns1	TSS3958	chr1:73956750-74171021	9722	5.08268	2.65592
TCONS_00005378	j	NM_027884	XLOC_000980	Tns1	TSS3953	chr1:73956750-74171021	5295	12.3192	7.91951
TCONS_00005380	j	NM_027884	XLOC_000980	Tns1	TSS3948	chr1:73956750-74171021	8455	1.36243	0
TCONS_00000401	=	NM_001170641	XLOC_000218	Rufy4	TSS1014	chr1:74171302-74195444	3787	0.0356386	0
TCONS_00017399	j	NM_001170641	XLOC_000218	Rufy4	TSS1014	chr1:74171302-74195444	2824	2.54575e-06	0
TCONS_00004030	j	NM_001170641	XLOC_000218	Rufy4	TSS1017	chr1:74171302-74195444	2521	0	0.00635997
TCONS_00006931	j	NM_001170641	XLOC_000218	Rufy4	TSS1017	chr1:74171302-74195444	2124	0	4.9809e-07
TCONS_00017400	j	NM_001170641	XLOC_000218	Rufy4	TSS1014	chr1:74171302-74195444	3604	0.0123941	0
TCONS_00000400	=	NM_001034060	XLOC_000218	Rufy4	TSS1016	chr1:74171302-74195444	2306	0.0251399	0
TCONS_00004029	j	NM_001170641	XLOC_000218	Rufy4	TSS1015	chr1:74171302-74195444	2471	0	0
TCONS_00000402	=	NM_009909	XLOC_000219	Cxcr2	TSS1019	chr1:74200567-74207820	3043	0.0131363	0.0330987
TCONS_00001762	=	NM_178241	XLOC_000981	Cxcr1	TSS3961	chr1:74238359-74241492	1124	0	0
TCONS_00004031	j	NM_029711	XLOC_000220	Arpc2	TSS1020	chr1:74283114-74314787	1366	42.423	48.9943
TCONS_00000403	=	NM_029711	XLOC_000220	Arpc2	TSS1020	chr1:74283114-74314787	1597	63.2839	80.8263
TCONS_00001765	=	NM_027154	XLOC_000983	Tmbim1	TSS3965	chr1:74321511-74400266	2309	26.7415	36.911
TCONS_00006933	j	NM_001039509	XLOC_000221	Pnkd	TSS1022	chr1:74321511-74400266	6493	2.71235	1.50124
TCONS_00000406	=	NM_025580	XLOC_000221	Pnkd	TSS1026	chr1:74321511-74400266	635	31.0063	38.1729
TCONS_00001764	=	NM_146110	XLOC_000982	Aamp	TSS3963	chr1:74321511-74400266	1817	26.8739	39.5304
TCONS_00000408	=	NM_019999	XLOC_000221	Pnkd	TSS1027	chr1:74321511-74400266	2865	4.46086	3.80004
TCONS_00000407	=	NM_001039509	XLOC_000221	Pnkd	TSS1026	chr1:74321511-74400266	2956	0.223752	1.28865
TCONS_00006341	j	NM_027154	XLOC_000983	Tmbim1	TSS3967	chr1:74321511-74400266	2055	0.602846	0
TCONS_00001763	=	NM_001190444	XLOC_000982	Aamp	TSS3963	chr1:74321511-74400266	1820	1.74624	1.43036
TCONS_00016040	j	NM_027154	XLOC_000983	Tmbim1	TSS3966	chr1:74321511-74400266	2090	15.7266	7.12377
TCONS_00015309	j	NM_027154	XLOC_000983	Tmbim1	TSS3968	chr1:74321511-74400266	2061	0.761262	0
TCONS_00006340	j	NM_001190444	XLOC_000982	Aamp	TSS3964	chr1:74321511-74400266	1520	0.316541	3.15785
TCONS_00017402	j	NM_001033345	XLOC_000222	Gm216	TSS1029	chr1:74408681-74416055	2333	0	0
TCONS_00015095	j	NM_001033345	XLOC_000222	Gm216	TSS1028	chr1:74408681-74416055	2092	0.0376262	0
TCONS_00005067	j	NM_001033345	XLOC_000222	Gm216	TSS1033	chr1:74408681-74416055	1599	0.0980944	0
TCONS_00017403	j	NM_001033345	XLOC_000222	Gm216	TSS1038	chr1:74408681-74416055	1686	0	0.0287639
TCONS_00018432	j	NM_001033345	XLOC_000222	Gm216	TSS1028	chr1:74408681-74416055	2378	0	0
TCONS_00016509	j	NM_001033345	XLOC_000222	Gm216	TSS1028	chr1:74408681-74416055	2042	0	0.07204
TCONS_00015096	j	NM_001033345	XLOC_000222	Gm216	TSS1034	chr1:74408681-74416055	1856	0.0657923	0.115264
TCONS_00004032	j	NM_001033345	XLOC_000222	Gm216	TSS1029	chr1:74408681-74416055	1961	0.0568448	0
TCONS_00015808	j	NM_001033345	XLOC_000222	Gm216	TSS1028	chr1:74408681-74416055	1894	0.03347	0
TCONS_00006935	j	NM_001033345	XLOC_000222	Gm216	TSS1031	chr1:74408681-74416055	1706	0.13519	0
TCONS_00000411	j	NM_001033345	XLOC_000222	Gm216	TSS1039	chr1:74408681-74416055	1247	0	0.000159742
TCONS_00006934	j	NM_001033345	XLOC_000222	Gm216	TSS1028	chr1:74408681-74416055	746	0	0
TCONS_00005069	j	NM_013612	XLOC_000223	Slc11a1	TSS1044	chr1:74421505-74432831	2522	0	0
TCONS_00000412	=	NM_013612	XLOC_000223	Slc11a1	TSS1043	chr1:74421505-74432831	2304	0.613556	0.0755974
TCONS_00017406	j	NM_013612	XLOC_000223	Slc11a1	TSS1049	chr1:74421505-74432831	936	0	0
TCONS_00017405	j	NM_013612	XLOC_000223	Slc11a1	TSS1047	chr1:74421505-74432831	1636	0	0.178087
TCONS_00000414	j	NM_013612	XLOC_000223	Slc11a1	TSS1051	chr1:74421505-74432831	1038	0	0
TCONS_00004036	j	NM_013612	XLOC_000223	Slc11a1	TSS1041	chr1:74421505-74432831	2897	0.211461	0
TCONS_00016510	j	NM_013612	XLOC_000223	Slc11a1	TSS1050	chr1:74421505-74432831	1047	0	0.0883269
TCONS_00017404	j	NM_013612	XLOC_000223	Slc11a1	TSS1042	chr1:74421505-74432831	2341	0.0512387	3.5171e-05
TCONS_00005070	j	NM_013612	XLOC_000223	Slc11a1	TSS1049	chr1:74421505-74432831	1111	0.203932	0.773529
TCONS_00006939	j	NM_013612	XLOC_000223	Slc11a1	TSS1048	chr1:74421505-74432831	1268	0	0
TCONS_00000413	j	NM_013612	XLOC_000223	Slc11a1	TSS1045	chr1:74421505-74432831	1561	0.0458589	0
TCONS_00000415	=	NM_153088	XLOC_000225	Ctdsp1	TSS1054	chr1:74438182-74443861	2776	29.4739	35.8546
TCONS_00015097	j	NM_153088	XLOC_000225	Ctdsp1	TSS1055	chr1:74438182-74443861	782	1.03566	3.48754
TCONS_00017408	j	NM_153088	XLOC_000225	Ctdsp1	TSS1056	chr1:74438182-74443861	2347	35.5146	33.4869
TCONS_00016760	j	NM_029888	XLOC_000985	Zfp142	TSS3973	chr1:74455957-74639560	6438	1.0891	0.645379
TCONS_00000419	=	NM_001081456	XLOC_000229	Plcd4	TSS1062	chr1:74455957-74639560	4212	0.992876	0.347904
TCONS_00000418	=	NM_021383	XLOC_000228	Rqcd1	TSS1060	chr1:74455957-74639560	3266	8.49566	8.16811
TCONS_00005382	j	NM_029888	XLOC_000985	Zfp142	TSS3972	chr1:74455957-74639560	12793	0.249204	0.11133
TCONS_00007548	j	NM_029888	XLOC_000985	Zfp142	TSS3975	chr1:74455957-74639560	16652	0.260384	0.310318
TCONS_00015810	j	NM_025784	XLOC_000230	Bcs1l	TSS1064	chr1:74455957-74639560	1579	1.85938	2.22368
TCONS_00000417	=	NM_009509	XLOC_000227	Vil1	TSS1059	chr1:74455957-74639560	7627	0.229501	0.24991
TCONS_00016511	j	NM_021383	XLOC_000228	Rqcd1	TSS1060	chr1:74455957-74639560	3022	1.12502	2.02463
TCONS_00005381	j	NM_176972	XLOC_000984	Usp37	TSS3969	chr1:74455957-74639560	7841	1.53785	0.757978
TCONS_00016759	j	NM_029888	XLOC_000985	Zfp142	TSS3973	chr1:74455957-74639560	5895	0.247845	0.492449
TCONS_00001767	=	NM_029888	XLOC_000985	Zfp142	TSS3973	chr1:74455957-74639560	7472	0.640907	0.422374
TCONS_00000421	=	NM_025784	XLOC_000230	Bcs1l	TSS1065	chr1:74455957-74639560	1829	3.22237	3.77675
TCONS_00007547	j	NM_029888	XLOC_000985	Zfp142	TSS3974	chr1:74455957-74639560	4904	1.02129	0.812389
TCONS_00016758	j	NM_029888	XLOC_000985	Zfp142	TSS3973	chr1:74455957-74639560	6187	0.312863	0.474352
TCONS_00007546	j	NM_176972	XLOC_000984	Usp37	TSS3970	chr1:74455957-74639560	7167	1.3023	1.38007
TCONS_00000420	=	NM_148937	XLOC_000229	Plcd4	TSS1063	chr1:74455957-74639560	2981	0.0299304	0.0115845
TCONS_00016761	j	NM_029888	XLOC_000985	Zfp142	TSS3973	chr1:74455957-74639560	5835	0.124523	0.397446
TCONS_00005384	j	NM_021313	XLOC_000986	Rnf25	TSS3980	chr1:74639648-74683812	2276	0.347088	0.960574
TCONS_00007549	j	NM_021313	XLOC_000986	Rnf25	TSS3979	chr1:74639648-74683812	4614	0	0.103613
TCONS_00005072	j	NM_175031	XLOC_000231	Stk36	TSS1074	chr1:74639648-74683812	2608	0.343191	0.000305176
TCONS_00006342	j	NM_021313	XLOC_000986	Rnf25	TSS3978	chr1:74639648-74683812	3585	0.638262	0.000108398
TCONS_00000426	j	NM_175031	XLOC_000231	Stk36	TSS1075	chr1:74639648-74683812	2678	0	0.0786624
TCONS_00018676	j	NM_021313	XLOC_000986	Rnf25	TSS3977	chr1:74639648-74683812	1559	0.159684	0.00020092
TCONS_00000423	=	NM_175031	XLOC_000231	Stk36	TSS1068	chr1:74639648-74683812	5234	0.185249	0.268098
TCONS_00018435	j	NM_175031	XLOC_000231	Stk36	TSS1069	chr1:74639648-74683812	4592	0	0
TCONS_00006343	j	NM_021313	XLOC_000986	Rnf25	TSS3978	chr1:74639648-74683812	1472	0.886225	1.46272
TCONS_00000424	j	NM_175031	XLOC_000231	Stk36	TSS1068	chr1:74639648-74683812	5573	0.36007	0.105466
TCONS_00006941	j	NM_175031	XLOC_000231	Stk36	TSS1066	chr1:74639648-74683812	13326	0.104838	0.244522
TCONS_00005071	j	NM_175031	XLOC_000231	Stk36	TSS1071	chr1:74639648-74683812	3044	0.000145687	0
TCONS_00016041	j	NM_021313	XLOC_000986	Rnf25	TSS3977	chr1:74639648-74683812	1464	0.638572	1.04517
TCONS_00017409	j	NM_175031	XLOC_000231	Stk36	TSS1070	chr1:74639648-74683812	4847	0	0
TCONS_00001768	=	NM_021313	XLOC_000986	Rnf25	TSS3978	chr1:74639648-74683812	1475	6.60648	8.69038
TCONS_00017410	j	NM_175031	XLOC_000231	Stk36	TSS1073	chr1:74639648-74683812	1499	0.0731175	0
TCONS_00006111	j	NM_175031	XLOC_000231	Stk36	TSS1068	chr1:74639648-74683812	5167	0.0378289	0
TCONS_00015811	j	NM_175031	XLOC_000231	Stk36	TSS1075	chr1:74639648-74683812	2581	0	0.163001
TCONS_00006112	j	NM_001014974	XLOC_000232	Ttll4	TSS1077	chr1:74707772-74750499	8359	0.764899	1.05271
TCONS_00017411	j	NM_001014974	XLOC_000232	Ttll4	TSS1077	chr1:74707772-74750499	11762	0	0.0179191
TCONS_00015100	j	NM_001014974	XLOC_000232	Ttll4	TSS1082	chr1:74707772-74750499	5188	1.09053	1.04327
TCONS_00005073	j	NM_001014974	XLOC_000232	Ttll4	TSS1076	chr1:74707772-74750499	11336	0.0147799	7.12203e-05
TCONS_00000427	=	NM_001014974	XLOC_000232	Ttll4	TSS1077	chr1:74707772-74750499	10305	0.3996	0.0976858
TCONS_00015099	j	NM_001014974	XLOC_000232	Ttll4	TSS1079	chr1:74707772-74750499	9148	0.486622	0.787173
TCONS_00000429	j	NM_001014974	XLOC_000232	Ttll4	TSS1090	chr1:74707772-74750499	9308	0.0281504	0.123402
TCONS_00004039	j	NM_001014974	XLOC_000232	Ttll4	TSS1077	chr1:74707772-74750499	8830	0.116711	0
TCONS_00017413	j	NM_001014974	XLOC_000232	Ttll4	TSS1090	chr1:74707772-74750499	9434	0.0128067	0.0355484
TCONS_00005080	j	NM_024264	XLOC_000233	Cyp27a1	TSS1097	chr1:74759392-74796050	2203	0	0.162836
TCONS_00018436	j	NM_024264	XLOC_000233	Cyp27a1	TSS1096	chr1:74759392-74796050	2398	0.404331	0.0717042
TCONS_00015101	j	NM_024264	XLOC_000233	Cyp27a1	TSS1097	chr1:74759392-74796050	2201	0.0724714	0
TCONS_00004043	j	NM_024264	XLOC_000233	Cyp27a1	TSS1096	chr1:74759392-74796050	2590	1.67507	0.964043
TCONS_00017414	j	NM_024264	XLOC_000233	Cyp27a1	TSS1096	chr1:74759392-74796050	2053	0	0
TCONS_00018437	j	NM_024264	XLOC_000233	Cyp27a1	TSS1100	chr1:74759392-74796050	1400	0.109421	0
TCONS_00001770	=	NM_153744	XLOC_000987	Prkag3	TSS3982	chr1:74759392-74796050	28601	0.0353358	0
TCONS_00016763	j	NM_153744	XLOC_000987	Prkag3	TSS3982	chr1:74759392-74796050	3632	0	0.400362
TCONS_00000430	=	NM_024264	XLOC_000233	Cyp27a1	TSS1098	chr1:74759392-74796050	1890	5.7951	2.78406
TCONS_00001769	j	NM_153744	XLOC_000987	Prkag3	TSS3981	chr1:74759392-74796050	27911	0.0038946	0.0353873
TCONS_00016042	j	NM_153744	XLOC_000987	Prkag3	TSS3985	chr1:74759392-74796050	3442	0.146612	0.529421
TCONS_00016764	j	NM_153744	XLOC_000987	Prkag3	TSS3986	chr1:74759392-74796050	946	0	0.390059
TCONS_00018438	j	NM_009526	XLOC_000234	Wnt6	TSS1101	chr1:74800945-74832066	2327	0.0156109	0.0365934
TCONS_00015102	j	NM_009526	XLOC_000234	Wnt6	TSS1103	chr1:74800945-74832066	1810	0.214538	3.28852e-05
TCONS_00000431	=	NM_009526	XLOC_000234	Wnt6	TSS1102	chr1:74800945-74832066	2068	0.718875	0.0892743
TCONS_00000432	=	NM_009518	XLOC_000235	Wnt10a	TSS1104	chr1:74838592-74850749	1961	0.00955324	0.0626614
TCONS_00000433	=	NM_009872	XLOC_000236	Cdk5r2	TSS1105	chr1:74901602-74904306	2704	5.86884	0.437393
TCONS_00018678	j	NM_153111	XLOC_000988	Fev	TSS3987	chr1:74927726-74931982	1650	0	0.0101497
TCONS_00001771	=	NM_153111	XLOC_000988	Fev	TSS3988	chr1:74927726-74931982	1479	0	0
TCONS_00007553	j	NM_001039495	XLOC_000991	Ccdc108	TSS3995	chr1:74948653-74982173	3433	3.99211e-06	0
TCONS_00007552	j	NM_001039495	XLOC_000991	Ccdc108	TSS3994	chr1:74948653-74982173	1115	0	0
TCONS_00004368	j	NM_010544	XLOC_000992	Ihh	TSS3999	chr1:74991891-74999260	1764	0	2.26983e-06
TCONS_00018679	j	NM_010544	XLOC_000992	Ihh	TSS4000	chr1:74991891-74999260	1894	0	0.0622579
TCONS_00001779	=	NM_010544	XLOC_000992	Ihh	TSS4001	chr1:74991891-74999260	3410	0	0
TCONS_00016043	j	NM_010544	XLOC_000992	Ihh	TSS4002	chr1:74991891-74999260	1550	0	0
TCONS_00001780	j	NM_029342	XLOC_000993	Nhej1	TSS4004	chr1:75010254-75121811	4147	0.156328	0.291336
TCONS_00001781	=	NM_029342	XLOC_000993	Nhej1	TSS4004	chr1:75010254-75121811	2356	0.769975	0.412922
TCONS_00017686	j	NM_029342	XLOC_000993	Nhej1	TSS4004	chr1:75010254-75121811	1461	0.628411	1.43473
TCONS_00005387	j	NM_194333	XLOC_000994	Slc23a3	TSS4010	chr1:75122115-75130581	2283	0.149187	0.0427459
TCONS_00001782	=	NM_194333	XLOC_000994	Slc23a3	TSS4009	chr1:75122115-75130581	2058	0.736879	0.0657033
TCONS_00004370	j	NM_194333	XLOC_000994	Slc23a3	TSS4006	chr1:75122115-75130581	763	0.432909	0
TCONS_00005388	j	NM_194333	XLOC_000994	Slc23a3	TSS4010	chr1:75122115-75130581	1993	0	0
TCONS_00005386	j	NM_194333	XLOC_000994	Slc23a3	TSS4007	chr1:75122115-75130581	910	0	0.337471
TCONS_00004371	j	NM_194333	XLOC_000994	Slc23a3	TSS4009	chr1:75122115-75130581	1984	0	0
TCONS_00016044	j	NM_194333	XLOC_000994	Slc23a3	TSS4008	chr1:75122115-75130581	1764	0.808555	0
TCONS_00004372	j	NM_194333	XLOC_000994	Slc23a3	TSS4009	chr1:75122115-75130581	2184	0	4.06396e-06
TCONS_00015310	j	NM_026977	XLOC_000995	1810031K17Rik	TSS4013	chr1:75131788-75144483	2622	7.40621	5.45835
TCONS_00001783	=	NM_026977	XLOC_000995	1810031K17Rik	TSS4011	chr1:75131788-75144483	2738	8.18896	7.47544
TCONS_00000434	=	NM_170755	XLOC_000237	Fam134a	TSS1106	chr1:75131788-75144483	2557	22.5445	14.5739
TCONS_00004373	j	NM_026977	XLOC_000995	1810031K17Rik	TSS4014	chr1:75131788-75144483	2014	7.80336	11.6519
TCONS_00016765	j	NM_026977	XLOC_000995	1810031K17Rik	TSS4012	chr1:75131788-75144483	1925	3.2861	7.35814
TCONS_00000435	=	NM_001159905	XLOC_000238	Zfand2b	TSS1107	chr1:75165219-75177145	1203	3.88784	3.95744
TCONS_00016766	j	NM_023732	XLOC_000996	Abcb6	TSS4015	chr1:75165219-75177145	2444	0.236515	0.228136
TCONS_00001784	=	NM_023732	XLOC_000996	Abcb6	TSS4015	chr1:75165219-75177145	6002	1.11984	1.56547
TCONS_00000437	=	NM_026846	XLOC_000238	Zfand2b	TSS1107	chr1:75165219-75177145	1237	0.482968	1.03888
TCONS_00018680	j	NM_023732	XLOC_000996	Abcb6	TSS4016	chr1:75165219-75177145	2809	2.8192	4.27543
TCONS_00000436	=	NM_001159906	XLOC_000238	Zfand2b	TSS1107	chr1:75165219-75177145	1200	1.76444	2.70229
TCONS_00017687	j	NM_029010	XLOC_000997	Glb1l	TSS4018	chr1:75177439-75207353	14339	1.00584	1.3677
TCONS_00000438	=	NM_026187	XLOC_000239	Ankzf1	TSS1108	chr1:75177439-75207353	2763	4.3723	6.79229
TCONS_00001786	=	NM_029010	XLOC_000997	Glb1l	TSS4018	chr1:75177439-75207353	3451	2.6146	2.20326
TCONS_00001785	=	NM_001003917	XLOC_000997	Atg9a	TSS4017	chr1:75177439-75207353	3764	25.0061	33.9324
TCONS_00001787	=	NM_009447	XLOC_000998	Tuba4a	TSS4019	chr1:75207403-75215828	3213	8.40314	4.47766
TCONS_00000439	=	NM_011494	XLOC_000240	Stk16	TSS1109	chr1:75207403-75215828	2885	12.213	15.202
TCONS_00007556	j	NM_001243090	XLOC_000999	A630095N17Rik	TSS4020	chr1:75216025-75228668	1685	0	0.0736997
TCONS_00001788	=	NM_001243091	XLOC_000999	A630095N17Rik	TSS4022	chr1:75216025-75228668	648	0	0.051458
TCONS_00000442	=	NM_020266	XLOC_000241	Dnajb2	TSS1110	chr1:75232997-75242267	1867	0.264484	1.01882
TCONS_00000441	=	NM_001159884	XLOC_000241	Dnajb2	TSS1110	chr1:75232997-75242267	1869	0.52682	1.46726
TCONS_00000440	=	NM_001159883	XLOC_000241	Dnajb2	TSS1110	chr1:75232997-75242267	3053	2.41704	0.42705
TCONS_00000443	=	NM_178055	XLOC_000241	Dnajb2	TSS1110	chr1:75232997-75242267	1921	9.94809	11.1334
TCONS_00006113	j	NM_178055	XLOC_000241	Dnajb2	TSS1111	chr1:75232997-75242267	3139	2.367	3.11434
TCONS_00005081	j	NM_178055	XLOC_000241	Dnajb2	TSS1113	chr1:75232997-75242267	2423	2.54788	3.27623
TCONS_00015312	j	NM_008985	XLOC_001000	Ptprn	TSS4025	chr1:75243611-75261211	3348	0.474142	0
TCONS_00016045	j	NM_008985	XLOC_001000	Ptprn	TSS4031	chr1:75243611-75261211	3298	0.388997	0
TCONS_00001790	j	NM_008985	XLOC_001000	Ptprn	TSS4026	chr1:75243611-75261211	1465	1.03423	0.11739
TCONS_00017688	j	NM_008985	XLOC_001000	Ptprn	TSS4027	chr1:75243611-75261211	1921	8.47804	0.643222
TCONS_00016767	j	NM_008985	XLOC_001000	Ptprn	TSS4024	chr1:75243611-75261211	3486	1.34087	0.491773
TCONS_00018682	j	NM_008985	XLOC_001000	Ptprn	TSS4030	chr1:75243611-75261211	3095	0.410225	0
TCONS_00001792	=	NM_008985	XLOC_001000	Ptprn	TSS4030	chr1:75243611-75261211	3535	24.4303	1.31301
TCONS_00017689	j	NM_008985	XLOC_001000	Ptprn	TSS4028	chr1:75243611-75261211	2923	1.59823	0.0315558
TCONS_00007557	j	NM_009049	XLOC_001001	Resp18	TSS4032	chr1:75268774-75275121	873	0.495113	0
TCONS_00001793	=	NM_009049	XLOC_001001	Resp18	TSS4032	chr1:75268774-75275121	710	34.97	2.61122
TCONS_00004374	j	NM_009049	XLOC_001001	Resp18	TSS4032	chr1:75268774-75275121	636	7.87925	0.539998
TCONS_00005389	j	NM_001110831	XLOC_001002	Dnpep	TSS4033	chr1:75305094-75314215	2648	0.702281	0.828978
TCONS_00018683	j	NM_001110831	XLOC_001002	Dnpep	TSS4035	chr1:75305094-75314215	1635	2.35134	1.4926
TCONS_00015313	j	NM_001110831	XLOC_001002	Dnpep	TSS4034	chr1:75305094-75314215	1487	0.194772	0
TCONS_00016768	j	NM_001110831	XLOC_001002	Dnpep	TSS4034	chr1:75305094-75314215	1571	5.94226	3.83994
TCONS_00001794	=	NM_016878	XLOC_001002	Dnpep	TSS4035	chr1:75305094-75314215	1643	5.49301	13.7611
TCONS_00001795	=	NM_001110831	XLOC_001002	Dnpep	TSS4033	chr1:75305094-75314215	1819	3.11797	4.8107
TCONS_00007558	j	NM_001110831	XLOC_001002	Dnpep	TSS4035	chr1:75305094-75314215	2134	0.472786	0.56184
TCONS_00000445	=	NM_010043	XLOC_000242	Des	TSS1114	chr1:75356918-75364290	2149	2178.89	4286.36
TCONS_00004045	j	NM_010043	XLOC_000242	Des	TSS1115	chr1:75356918-75364290	805	1276.71	2085.36
TCONS_00005082	j	NM_010043	XLOC_000242	Des	TSS1116	chr1:75356918-75364290	787	2.4271	7.93679
TCONS_00001797	=	NR_037976	XLOC_001003	Gm15179	TSS4036	chr1:75364784-75371590	676	0.315179	0.651134
TCONS_00005084	j	NM_007463	XLOC_000243	Speg	TSS1118	chr1:75371871-75428894	10182	0.11088	0.0135743
TCONS_00000447	=	NM_001085371	XLOC_000243	Speg	TSS1118	chr1:75371871-75428894	3395	4.85564	6.7172
TCONS_00017416	j	NM_007463	XLOC_000243	Speg	TSS1118	chr1:75371871-75428894	10771	0.562349	1.24389
TCONS_00017417	j	NM_007463	XLOC_000243	Speg	TSS1122	chr1:75371871-75428894	6753	0.18226	0.616207
TCONS_00016519	j	NM_007463	XLOC_000243	Speg	TSS1127	chr1:75371871-75428894	3328	8.88981	17.4212
TCONS_00017415	j	NM_007463	XLOC_000243	Speg	TSS1118	chr1:75371871-75428894	4284	1.296	4.46924
TCONS_00004046	j	NM_007463	XLOC_000243	Speg	TSS1125	chr1:75371871-75428894	8374	6.25282	10.1436
TCONS_00018439	j	NM_007463	XLOC_000243	Speg	TSS1121	chr1:75371871-75428894	9203	0.731447	1.51009
TCONS_00000450	=	NM_001173477	XLOC_000243	Speg	TSS1125	chr1:75371871-75428894	1408	31.9232	56.9489
TCONS_00000449	j	NM_007463	XLOC_000243	Speg	TSS1121	chr1:75371871-75428894	10869	0.239966	0.323148
TCONS_00000448	=	NM_001085370	XLOC_000243	Speg	TSS1120	chr1:75371871-75428894	9885	0	0
TCONS_00005083	j	NM_007463	XLOC_000243	Speg	TSS1118	chr1:75371871-75428894	11248	1.61674	1.42259
TCONS_00000446	=	NM_007463	XLOC_000243	Speg	TSS1117	chr1:75371871-75428894	10787	0.0238584	0.230021
TCONS_00000451	=	NM_133708	XLOC_000244	Gmppa	TSS1128	chr1:75432517-75440232	1528	6.62231	9.65966
TCONS_00005085	j	NM_133708	XLOC_000244	Gmppa	TSS1129	chr1:75432517-75440232	2040	0.699206	1.0699
TCONS_00000452	j	NM_133708	XLOC_000244	Gmppa	TSS1128	chr1:75432517-75440232	1758	6.72318	7.59268
TCONS_00018440	j	NM_133708	XLOC_000244	Gmppa	TSS1128	chr1:75432517-75440232	1827	0.454206	1.24437
TCONS_00006943	j	NM_133708	XLOC_000244	Gmppa	TSS1128	chr1:75432517-75440232	2092	0.753553	1.20038
TCONS_00016520	j	NM_133708	XLOC_000244	Gmppa	TSS1128	chr1:75432517-75440232	1752	1.39987	3.47114
TCONS_00017419	j	NM_133708	XLOC_000244	Gmppa	TSS1130	chr1:75432517-75440232	1725	0	0.0240324
TCONS_00006114	j	NM_183022	XLOC_000245	Accn4	TSS1134	chr1:75447030-75470926	1500	0.479939	0
TCONS_00000454	=	NM_183022	XLOC_000245	Accn4	TSS1133	chr1:75447030-75470926	2650	0.703804	0.110208
TCONS_00015103	j	NM_183022	XLOC_000245	Accn4	TSS1133	chr1:75447030-75470926	2733	0.3226	0.0397865
TCONS_00015315	j	NM_178884	XLOC_001005	Obsl1	TSS4045	chr1:75471143-75507232	5912	1.53938	1.23952
TCONS_00018684	j	NM_178884	XLOC_001005	Obsl1	TSS4042	chr1:75471143-75507232	10692	0.0180567	0.0143903
TCONS_00007560	j	NM_178884	XLOC_001005	Obsl1	TSS4040	chr1:75471143-75507232	13465	0	0.0242702
TCONS_00001801	j	NM_178884	XLOC_001005	Obsl1	TSS4044	chr1:75471143-75507232	9319	0.0149433	0
TCONS_00000456	=	NM_010564	XLOC_000247	Inha	TSS1137	chr1:75471143-75507232	1463	1.35217	1.39502
TCONS_00000455	=	NM_177056	XLOC_000246	Tmem198	TSS1135	chr1:75471143-75507232	2185	1.62834	1.10048
TCONS_00004377	j	NM_178884	XLOC_001005	Obsl1	TSS4042	chr1:75471143-75507232	7356	0.347604	0.16315
TCONS_00001798	=	NM_001001565	XLOC_001005	Chpf	TSS4039	chr1:75471143-75507232	3235	0.674352	0.690227
TCONS_00007561	j	NM_178884	XLOC_001005	Obsl1	TSS4040	chr1:75471143-75507232	7889	0.701731	0.789153
TCONS_00001800	=	NM_178884	XLOC_001005	Obsl1	TSS4041	chr1:75471143-75507232	5770	2.33779	4.3738
TCONS_00001799	=	NM_001001566	XLOC_001005	Chpf	TSS4039	chr1:75471143-75507232	3092	20.692	16.3766
TCONS_00006115	j	NM_027886	XLOC_000248	Stk11ip	TSS1141	chr1:75518069-75533910	2563	0.085456	0
TCONS_00006946	j	NM_027886	XLOC_000248	Stk11ip	TSS1143	chr1:75518069-75533910	1607	1.05592	0.440435
TCONS_00005086	j	NM_027886	XLOC_000248	Stk11ip	TSS1141	chr1:75518069-75533910	3271	0.107201	0.180574
TCONS_00000457	j	NM_027886	XLOC_000248	Stk11ip	TSS1138	chr1:75518069-75533910	4320	0.0716646	0
TCONS_00000458	=	NM_027886	XLOC_000248	Stk11ip	TSS1138	chr1:75518069-75533910	4458	1.8138	1.37957
TCONS_00006944	j	NM_027886	XLOC_000248	Stk11ip	TSS1138	chr1:75518069-75533910	4156	0.492592	0.4621
TCONS_00006945	j	NM_027886	XLOC_000248	Stk11ip	TSS1139	chr1:75518069-75533910	5378	0.163855	0.476707
TCONS_00016521	j	NM_027886	XLOC_000248	Stk11ip	TSS1138	chr1:75518069-75533910	4121	0.116309	0.261753
TCONS_00018441	j	NM_027886	XLOC_000248	Stk11ip	TSS1138	chr1:75518069-75533910	4318	0.021204	0.0748715
TCONS_00000460	j	NM_027886	XLOC_000248	Stk11ip	TSS1142	chr1:75518069-75533910	3445	0.0228067	0.0913942
TCONS_00015815	j	NM_027886	XLOC_000248	Stk11ip	TSS1144	chr1:75518069-75533910	1297	0.941387	1.09181
TCONS_00005087	j	NM_009208	XLOC_000249	Slc4a3	TSS1147	chr1:75542408-75562145	8329	0.759078	0.834356
TCONS_00000462	j	NM_009208	XLOC_000249	Slc4a3	TSS1147	chr1:75542408-75562145	4140	0.0539359	0
TCONS_00000461	=	NM_009208	XLOC_000249	Slc4a3	TSS1146	chr1:75542408-75562145	4441	7.56417	12.3543
TCONS_00006116	j	NM_009208	XLOC_000249	Slc4a3	TSS1146	chr1:75542408-75562145	5877	0.112732	0.0477849
TCONS_00018442	j	NM_009208	XLOC_000249	Slc4a3	TSS1146	chr1:75542408-75562145	6111	0.479028	0
TCONS_00000463	j	NM_009208	XLOC_000249	Slc4a3	TSS1149	chr1:75542408-75562145	9939	0.460676	0
TCONS_00015105	j	NM_009208	XLOC_000249	Slc4a3	TSS1147	chr1:75542408-75562145	3802	1.71171	4.29711
TCONS_00017421	j	NM_009208	XLOC_000249	Slc4a3	TSS1147	chr1:75542408-75562145	4260	0.0311245	0.323746
TCONS_00016523	j	NM_009208	XLOC_000249	Slc4a3	TSS1147	chr1:75542408-75562145	4116	0.129893	0.67939
TCONS_00006117	j	NM_009208	XLOC_000249	Slc4a3	TSS1147	chr1:75542408-75562145	3860	2.87766	2.75905
TCONS_00006947	j	NM_009208	XLOC_000249	Slc4a3	TSS1145	chr1:75542408-75562145	11428	0.178812	0.175814
TCONS_00017420	j	NM_009208	XLOC_000249	Slc4a3	TSS1147	chr1:75542408-75562145	4757	0.309968	2.90921
TCONS_00000465	=	NR_038013	XLOC_000250	Gm17751	TSS1158	chr1:76485707-76498603	2004	0	0
TCONS_00001802	=	NM_007936	XLOC_001006	Epha4	TSS4046	chr1:77363757-77511663	6328	6.48958	3.97919
TCONS_00006345	j	NM_007936	XLOC_001006	Epha4	TSS4046	chr1:77363757-77511663	6359	0.3071	0.0792147
TCONS_00000469	=	NM_001004173	XLOC_000253	Sgpp2	TSS1165	chr1:78306920-78485453	3998	8.29824	0.497753
TCONS_00018685	j	NM_011811	XLOC_001009	Farsb	TSS4053	chr1:78306920-78485453	1765	2.38474	0.0061891
TCONS_00001806	=	NM_011811	XLOC_001009	Farsb	TSS4051	chr1:78306920-78485453	2132	8.76794	7.66752
TCONS_00005390	j	NM_011811	XLOC_001009	Farsb	TSS4054	chr1:78306920-78485453	943	0	1.51023
TCONS_00007565	j	NM_011811	XLOC_001009	Farsb	TSS4051	chr1:78306920-78485453	1735	0.484074	0.010907
TCONS_00006120	j	NM_001004173	XLOC_000253	Sgpp2	TSS1167	chr1:78306920-78485453	3484	0	0
TCONS_00001808	j	NM_011811	XLOC_001009	Farsb	TSS4051	chr1:78306920-78485453	1759	0	1.6798
TCONS_00015316	j	NM_011811	XLOC_001009	Farsb	TSS4051	chr1:78306920-78485453	3045	2.20788	0.322874
TCONS_00006346	j	NM_011811	XLOC_001009	Farsb	TSS4051	chr1:78306920-78485453	1678	0.169345	1.29225
TCONS_00006951	j	NM_028817	XLOC_000255	Acsl3	TSS1175	chr1:78654399-78704318	2228	1.78242	0.288218
TCONS_00000474	=	NM_028817	XLOC_000255	Acsl3	TSS1171	chr1:78654399-78704318	3950	2.56597	1.02978
TCONS_00004050	j	NM_028817	XLOC_000255	Acsl3	TSS1171	chr1:78654399-78704318	2302	0.0479219	0.110661
TCONS_00000471	j	NM_028817	XLOC_000255	Acsl3	TSS1171	chr1:78654399-78704318	5921	0.783919	0.854053
TCONS_00005089	j	NM_028817	XLOC_000255	Acsl3	TSS1177	chr1:78654399-78704318	2127	6.41293	3.67368
TCONS_00000472	=	NM_001033606	XLOC_000255	Acsl3	TSS1171	chr1:78654399-78704318	3810	3.96952	3.65155
TCONS_00000475	=	NM_001136226	XLOC_000255	Utp14b	TSS1172	chr1:78654399-78704318	3702	0	0
TCONS_00018444	j	NM_028817	XLOC_000255	Acsl3	TSS1173	chr1:78654399-78704318	2175	0.837095	0
TCONS_00000477	=	NM_021342	XLOC_000257	Kcne4	TSS1179	chr1:78813523-78816600	2463	15.6888	20.6306
TCONS_00015317	j	NM_009129	XLOC_001012	Scg2	TSS4060	chr1:79430547-79436869	2324	3.59401	0.000204699
TCONS_00007566	j	NM_009129	XLOC_001012	Scg2	TSS4059	chr1:79430547-79436869	2308	17.5383	1.96322
TCONS_00001811	j	NM_009129	XLOC_001012	Scg2	TSS4058	chr1:79430547-79436869	2303	26.0929	0.912032
TCONS_00004378	j	NM_009129	XLOC_001012	Scg2	TSS4057	chr1:79430547-79436869	2708	5.7745	0.94752
TCONS_00001812	=	NM_009129	XLOC_001012	Scg2	TSS4058	chr1:79430547-79436869	2485	0	1.3076
TCONS_00001810	j	NM_009129	XLOC_001012	Scg2	TSS4058	chr1:79430547-79436869	2423	45.6812	0.444382
TCONS_00001813	=	NM_183027	XLOC_001013	Ap1s3	TSS4062	chr1:79603260-79668547	2876	0.639404	0.271918
TCONS_00015318	j	NM_183027	XLOC_001013	Ap1s3	TSS4062	chr1:79603260-79668547	2880	0.0652972	0
TCONS_00015319	j	NM_183027	XLOC_001013	Ap1s3	TSS4062	chr1:79603260-79668547	3181	0.0662594	0
TCONS_00004379	j	NM_183027	XLOC_001013	Ap1s3	TSS4063	chr1:79603260-79668547	2557	0.525046	2.01639
TCONS_00007568	j	NM_001111279	XLOC_001014	Wdfy1	TSS4065	chr1:79694735-79758344	3773	5.74165	1.86493
TCONS_00001815	=	NM_027057	XLOC_001014	Wdfy1	TSS4064	chr1:79694735-79758344	717	3.7129	3.42755
TCONS_00001814	=	NM_001111279	XLOC_001014	Wdfy1	TSS4064	chr1:79694735-79758344	8183	2.66613	2.38093
TCONS_00000478	=	NM_001081210	XLOC_000258	Mrpl44	TSS1180	chr1:79772592-79778020	1424	9.37161	10.839
TCONS_00016046	j	NM_009255	XLOC_001015	Serpine2	TSS4068	chr1:79790895-79857683	1838	0	0.000151966
TCONS_00001817	j	NM_009255	XLOC_001015	Serpine2	TSS4067	chr1:79790895-79857683	1817	0	0.066629
TCONS_00001816	=	NM_009255	XLOC_001015	Serpine2	TSS4066	chr1:79790895-79857683	2055	30.4017	6.06621
TCONS_00001818	=	NM_173425	XLOC_001016	Fam124b	TSS4069	chr1:80195273-80210519	2862	0.0943887	0.0204201
TCONS_00015320	j	NM_016716	XLOC_001017	Cul3	TSS4077	chr1:80259564-80337348	3421	8.69215	8.79647
TCONS_00016771	j	NM_016716	XLOC_001017	Cul3	TSS4075	chr1:80259564-80337348	3007	0.0696119	0.97709
TCONS_00016047	j	NM_016716	XLOC_001017	Cul3	TSS4074	chr1:80259564-80337348	4318	0.230263	0
TCONS_00004380	j	NM_016716	XLOC_001017	Cul3	TSS4070	chr1:80259564-80337348	6807	0.797509	0.246577
TCONS_00001820	=	NM_016716	XLOC_001017	Cul3	TSS4076	chr1:80259564-80337348	4429	21.9253	14.8992
TCONS_00017692	j	NM_016716	XLOC_001017	Cul3	TSS4073	chr1:80259564-80337348	3438	0	0.420741
TCONS_00000482	=	NR_040460	XLOC_000260	1700016L21Rik	TSS1184	chr1:80442506-80472235	394	0	0
TCONS_00016772	j	NM_175291	XLOC_001018	Dock10	TSS4086	chr1:80497493-80755128	6438	0.0273722	0.0514839
TCONS_00007571	j	NM_175291	XLOC_001018	Dock10	TSS4079	chr1:80497493-80755128	6457	0	0
TCONS_00018688	j	NM_175291	XLOC_001018	Dock10	TSS4082	chr1:80497493-80755128	10801	0	0
TCONS_00005392	j	NM_175291	XLOC_001018	Dock10	TSS4083	chr1:80497493-80755128	4390	0	0.0064421
TCONS_00007570	j	NM_175291	XLOC_001018	Dock10	TSS4078	chr1:80497493-80755128	6124	0.367716	0.0525093
TCONS_00015322	j	NM_175291	XLOC_001018	Dock10	TSS4086	chr1:80497493-80755128	7303	0.57567	0
TCONS_00007572	j	NM_175291	XLOC_001018	Dock10	TSS4080	chr1:80497493-80755128	7311	0	0
TCONS_00017693	j	NM_175291	XLOC_001018	Dock10	TSS4088	chr1:80497493-80755128	11768	0.0229907	0
TCONS_00004381	j	NM_175291	XLOC_001018	Dock10	TSS4087	chr1:80497493-80755128	7506	0.293351	0.0575999
TCONS_00016048	j	NM_175291	XLOC_001018	Dock10	TSS4082	chr1:80497493-80755128	7400	0	0
TCONS_00001823	=	NM_175291	XLOC_001018	Dock10	TSS4082	chr1:80497493-80755128	7303	0.240918	0.0956764
TCONS_00018687	j	NM_175291	XLOC_001018	Dock10	TSS4085	chr1:80497493-80755128	7250	0.263503	0.0125098
TCONS_00015323	j	NM_175291	XLOC_001018	Dock10	TSS4082	chr1:80497493-80755128	7379	1.05611	0
TCONS_00001821	j	NM_175291	XLOC_001018	Dock10	TSS4081	chr1:80497493-80755128	7921	0.129387	0
TCONS_00004054	j	NM_172849	XLOC_000261	9430031J16Rik	TSS1186	chr1:81073330-81338249	7716	0.215026	0
TCONS_00006954	j	NM_172849	XLOC_000261	9430031J16Rik	TSS1186	chr1:81073330-81338249	2953	0	0.00919816
TCONS_00004052	j	NM_172849	XLOC_000261	9430031J16Rik	TSS1185	chr1:81073330-81338249	7975	0.0563155	0
TCONS_00004053	j	NM_172849	XLOC_000261	9430031J16Rik	TSS1186	chr1:81073330-81338249	2896	0.188244	9.30856e-07
TCONS_00006955	j	NM_172849	XLOC_000261	9430031J16Rik	TSS1188	chr1:81073330-81338249	1692	0	0.0331047
TCONS_00015109	j	NM_172849	XLOC_000261	9430031J16Rik	TSS1186	chr1:81073330-81338249	4018	0.028167	0.00668614
TCONS_00001825	j	NM_010570	XLOC_001019	Irs1	TSS4092	chr1:82229678-82288398	9254	0.27773	0.160219
TCONS_00001824	=	NM_010570	XLOC_001019	Irs1	TSS4091	chr1:82229678-82288398	9163	3.93132	3.41337
TCONS_00007573	j	NM_010570	XLOC_001019	Irs1	TSS4090	chr1:82229678-82288398	8617	0.0546935	0
TCONS_00015821	j	NM_001122685	XLOC_000262	Rhbdd1	TSS1192	chr1:82313153-82718634	2997	0.549977	0.022021
TCONS_00000484	=	NM_029777	XLOC_000262	Rhbdd1	TSS1192	chr1:82313153-82718634	3509	14.2082	22.1853
TCONS_00017425	j	NM_007734	XLOC_000263	Col4a3	TSS1195	chr1:82313153-82718634	4130	0.0475719	0
TCONS_00006350	j	NM_007735	XLOC_001020	Col4a4	TSS4097	chr1:82313153-82718634	5972	0	0
TCONS_00001827	=	NM_007735	XLOC_001020	Col4a4	TSS4094	chr1:82313153-82718634	16236	0.759963	0.0726831
TCONS_00018445	j	NM_007734	XLOC_000263	Col4a3	TSS1196	chr1:82313153-82718634	3866	0.964909	0.0872146
TCONS_00000486	=	NM_007734	XLOC_000263	Col4a3	TSS1194	chr1:82313153-82718634	8609	0.792981	0.00191744
TCONS_00000485	=	NM_001122685	XLOC_000262	Rhbdd1	TSS1193	chr1:82313153-82718634	3687	0	0
TCONS_00015822	j	NM_007734	XLOC_000263	Col4a3	TSS1194	chr1:82313153-82718634	8613	0	0.0281623
TCONS_00004382	j	NM_007735	XLOC_001020	Col4a4	TSS4095	chr1:82313153-82718634	7139	0.769126	0.0825775
TCONS_00000487	=	NM_029409	XLOC_000264	Mff	TSS1198	chr1:82721222-82750690	1865	23.8514	13.4666
TCONS_00015113	j	NM_029409	XLOC_000264	Mff	TSS1197	chr1:82721222-82750690	1841	8.63075	13.5395
TCONS_00015112	j	NM_029409	XLOC_000264	Mff	TSS1197	chr1:82721222-82750690	1844	8.70209	8.57158
TCONS_00001828	=	NM_025453	XLOC_001021	Tm4sf20	TSS4099	chr1:82753223-82765031	1503	0.0527376	0.120127
TCONS_00000488	j	NM_010472	XLOC_000265	Agfg1	TSS1203	chr1:82836027-82908069	18385	0.0320712	0
TCONS_00017427	j	NM_010472	XLOC_000265	Agfg1	TSS1203	chr1:82836027-82908069	8265	1.7938	1.08588
TCONS_00018447	j	NM_010472	XLOC_000265	Agfg1	TSS1203	chr1:82836027-82908069	7756	2.67653	1.7125
TCONS_00006123	j	NM_010472	XLOC_000265	Agfg1	TSS1204	chr1:82836027-82908069	6952	0.503589	0
TCONS_00000489	=	NM_010472	XLOC_000265	Agfg1	TSS1203	chr1:82836027-82908069	3137	8.00615	7.53542
TCONS_00006122	j	NM_010472	XLOC_000265	Agfg1	TSS1203	chr1:82836027-82908069	8269	3.51773	2.11772
TCONS_00001829	j	NM_030556	XLOC_001022	Slc19a3	TSS4103	chr1:83008705-83035023	3327	0	9.4576e-06
TCONS_00007576	j	NM_030556	XLOC_001022	Slc19a3	TSS4102	chr1:83008705-83035023	3200	0	0.0160126
TCONS_00006351	j	NM_030556	XLOC_001022	Slc19a3	TSS4104	chr1:83008705-83035023	2844	0	0.279408
TCONS_00007575	j	NM_030556	XLOC_001022	Slc19a3	TSS4101	chr1:83008705-83035023	2633	0.0157344	0.0616033
TCONS_00001830	=	NM_030556	XLOC_001022	Slc19a3	TSS4104	chr1:83008705-83035023	2974	0.377967	0
TCONS_00000491	=	NM_001159738	XLOC_000266	Ccl20	TSS1224	chr1:83113340-83115742	799	0	0.0898125
TCONS_00004063	j	NR_027636	XLOC_000267	Wdr69	TSS1227	chr1:83156336-83207147	1100	0.0176465	0.0999549
TCONS_00000494	=	NR_027636	XLOC_000267	Wdr69	TSS1225	chr1:83156336-83207147	1648	0	0.0548857
TCONS_00001832	j	NM_172430	XLOC_001023	Sphkap	TSS4105	chr1:83252024-83404912	7036	0.742779	0.000229087
TCONS_00001831	j	NM_172430	XLOC_001023	Sphkap	TSS4106	chr1:83252024-83404912	2966	0	0.0778504
TCONS_00007577	j	NM_172430	XLOC_001023	Sphkap	TSS4108	chr1:83252024-83404912	2169	2.50328	0.204349
TCONS_00004383	j	NM_172430	XLOC_001023	Sphkap	TSS4105	chr1:83252024-83404912	7030	2.26922	0.0743572
TCONS_00001833	=	NM_172430	XLOC_001023	Sphkap	TSS4107	chr1:83252024-83404912	6512	0.818657	0.283917
TCONS_00001835	j	NM_001003948	XLOC_001024	Pid1	TSS4110	chr1:84032867-84281220	2127	5.5208	1.32454
TCONS_00001834	=	NM_001003948	XLOC_001024	Pid1	TSS4109	chr1:84032867-84281220	2667	18.9419	7.90501
TCONS_00015325	j	NM_001003948	XLOC_001024	Pid1	TSS4112	chr1:84032867-84281220	2200	2.59304	0.270304
TCONS_00001836	=	NM_152915	XLOC_001025	Dner	TSS4114	chr1:84366413-84692796	3632	20.2037	1.84919
TCONS_00016773	j	NM_133975	XLOC_001026	Trip12	TSS4118	chr1:84717763-84897061	9540	0	0.855279
TCONS_00001838	=	NM_133975	XLOC_001026	Trip12	TSS4119	chr1:84717763-84897061	9632	16.9795	9.70069
TCONS_00016049	j	NM_133975	XLOC_001026	Trip12	TSS4115	chr1:84717763-84897061	5299	0	0.396186
TCONS_00001837	j	NM_133975	XLOC_001026	Trip12	TSS4116	chr1:84717763-84897061	7514	1.73505	1.82112
TCONS_00007578	j	NM_133975	XLOC_001026	Trip12	TSS4117	chr1:84717763-84897061	8152	0	0
TCONS_00015823	j	NM_025386	XLOC_000269	Fbxo36	TSS1232	chr1:84717763-84897061	759	0.0280458	0
TCONS_00016051	j	NM_133975	XLOC_001026	Trip12	TSS4120	chr1:84717763-84897061	9909	4.60891	3.28032
TCONS_00005396	j	NM_133975	XLOC_001026	Trip12	TSS4123	chr1:84717763-84897061	9545	0	0
TCONS_00000496	=	NM_025386	XLOC_000269	Fbxo36	TSS1229	chr1:84717763-84897061	900	0.662467	0.930896
TCONS_00016050	j	NM_133975	XLOC_001026	Trip12	TSS4117	chr1:84717763-84897061	8190	0	0
TCONS_00016527	j	NM_025386	XLOC_000269	Fbxo36	TSS1229	chr1:84717763-84897061	314	0	0.847243
TCONS_00004386	j	NM_133975	XLOC_001026	Trip12	TSS4123	chr1:84717763-84897061	9462	0	0
TCONS_00018689	j	NM_133975	XLOC_001026	Trip12	TSS4121	chr1:84717763-84897061	9664	1.8144	1.14411
TCONS_00007579	j	NM_133975	XLOC_001026	Trip12	TSS4118	chr1:84717763-84897061	9657	0.410284	0.513724
TCONS_00004385	j	NM_133975	XLOC_001026	Trip12	TSS4118	chr1:84717763-84897061	9598	0.207057	0.000243137
TCONS_00007581	j	NM_027921	XLOC_001027	Slc16a14	TSS4126	chr1:84903243-84931739	1465	1.82069e-05	0.042643
TCONS_00001840	=	NM_027921	XLOC_001027	Slc16a14	TSS4125	chr1:84903243-84931739	2349	0.0414086	0
TCONS_00007584	j	NM_213615	XLOC_001029	A530032D15Rik	TSS4129	chr1:85059341-85330913	5066	0	0.0268736
TCONS_00000498	=	NM_001081746	XLOC_000273	Gm7609	TSS1241	chr1:85059341-85330913	1611	0	0
TCONS_00000499	j	NM_001081746	XLOC_000273	Gm7609	TSS1243	chr1:85059341-85330913	1760	0	0
TCONS_00015826	j	NM_001081746	XLOC_000273	Gm7609	TSS1241	chr1:85059341-85330913	1246	0.0325396	0
TCONS_00001842	=	NM_213615	XLOC_001029	A530032D15Rik	TSS4130	chr1:85059341-85330913	1760	0.0605748	0
TCONS_00001846	=	NM_001037909	XLOC_001030	C130026I21Rik	TSS4135	chr1:85059341-85330913	1887	0.0319059	0.0173891
TCONS_00015825	j	NM_001081746	XLOC_000273	Gm7609	TSS1241	chr1:85059341-85330913	1698	0.235109	0.0715866
TCONS_00016528	j	NM_001013817	XLOC_000276	Sp140	TSS1256	chr1:87466642-87541712	2701	0.354675	0.347184
TCONS_00005398	j	NM_175397	XLOC_001033	Sp110	TSS4142	chr1:87466642-87541712	2017	0.142446	0.211516
TCONS_00001850	j	NM_175397	XLOC_001033	Sp110	TSS4144	chr1:87466642-87541712	1739	0.0339835	0.0784841
TCONS_00006968	j	NM_001013817	XLOC_000276	Sp140	TSS1254	chr1:87466642-87541712	2794	0.00548957	0
TCONS_00004064	j	NM_001013817	XLOC_000276	Sp140	TSS1256	chr1:87466642-87541712	2413	0.360439	0
TCONS_00018690	j	NM_175397	XLOC_001033	Sp110	TSS4144	chr1:87466642-87541712	3193	0	0.208352
TCONS_00001848	=	NM_175397	XLOC_001033	Sp110	TSS4142	chr1:87466642-87541712	1939	0.609723	1.19484
TCONS_00007593	j	NM_175397	XLOC_001033	Sp110	TSS4148	chr1:87466642-87541712	2723	0.00350278	0
TCONS_00005397	j	NM_175397	XLOC_001033	Sp110	TSS4141	chr1:87466642-87541712	1306	0.138746	0.0503169
TCONS_00007594	j	NM_175397	XLOC_001033	Sp110	TSS4149	chr1:87466642-87541712	5091	0.00746595	0.0150245
TCONS_00000504	=	NM_001013817	XLOC_000276	Sp140	TSS1256	chr1:87466642-87541712	2416	0.487783	0.442021
TCONS_00000503	j	NM_001013817	XLOC_000276	Sp140	TSS1255	chr1:87466642-87541712	2569	0.0200884	0
TCONS_00016052	j	NM_175397	XLOC_001033	Sp110	TSS4144	chr1:87466642-87541712	2097	0.123283	0.0105634
TCONS_00017695	j	NM_175397	XLOC_001033	Sp110	TSS4143	chr1:87466642-87541712	1925	0.210681	0
TCONS_00000507	j	NM_013673	XLOC_000277	Sp100	TSS1262	chr1:87546325-87606648	5701	0.286509	0.169876
TCONS_00015121	j	NM_013673	XLOC_000277	Sp100	TSS1261	chr1:87546325-87606648	2223	0.254798	0
TCONS_00000508	=	NM_013673	XLOC_000277	Sp100	TSS1262	chr1:87546325-87606648	2158	0.169682	0.239751
TCONS_00018451	j	NM_013673	XLOC_000277	Sp100	TSS1262	chr1:87546325-87606648	3541	0.0992184	0.00813717
TCONS_00006127	j	NM_013673	XLOC_000277	Sp100	TSS1262	chr1:87546325-87606648	2129	0.944929	0.104853
TCONS_00005097	j	NM_013673	XLOC_000277	Sp100	TSS1262	chr1:87546325-87606648	4685	0.0437571	0
TCONS_00004065	j	NM_013673	XLOC_000277	Sp100	TSS1263	chr1:87546325-87606648	2301	0.0565834	0
TCONS_00006970	j	NM_013673	XLOC_000277	Sp100	TSS1261	chr1:87546325-87606648	1867	0	0
TCONS_00016529	j	NM_013673	XLOC_000277	Sp100	TSS1262	chr1:87546325-87606648	2138	0.036054	0.22688
TCONS_00006126	j	NM_013673	XLOC_000277	Sp100	TSS1262	chr1:87546325-87606648	1702	0.322294	0
TCONS_00000506	j	NM_013673	XLOC_000277	Sp100	TSS1261	chr1:87546325-87606648	3241	1.96648	0.82359
TCONS_00004388	j	NM_177055	XLOC_001034	A630001G21Rik	TSS4155	chr1:87613657-87633181	2933	0.00217384	0
TCONS_00018692	j	NM_177055	XLOC_001034	A630001G21Rik	TSS4160	chr1:87613657-87633181	8429	0.0370114	0.0404516
TCONS_00004389	j	NM_177055	XLOC_001034	A630001G21Rik	TSS4156	chr1:87613657-87633181	3102	0.015602	0.0294681
TCONS_00017697	j	NM_177055	XLOC_001034	A630001G21Rik	TSS4157	chr1:87613657-87633181	2758	0.0224401	0.0251196
TCONS_00017698	j	NM_177055	XLOC_001034	A630001G21Rik	TSS4158	chr1:87613657-87633181	1816	0	0.0409825
TCONS_00001853	=	NM_177055	XLOC_001034	A630001G21Rik	TSS4158	chr1:87613657-87633181	1936	0.0412772	0
TCONS_00017436	j	NM_133781	XLOC_000278	Cab39	TSS1270	chr1:87690021-87752622	3449	4.7392	0.00906947
TCONS_00006129	j	NM_133781	XLOC_000278	Cab39	TSS1269	chr1:87690021-87752622	3567	10.1552	19.9657
TCONS_00000509	=	NM_133781	XLOC_000278	Cab39	TSS1268	chr1:87690021-87752622	3800	33.0182	16.3721
TCONS_00000510	=	NM_022417	XLOC_000279	Itm2c	TSS1271	chr1:87791084-87805273	2024	87.3005	59.8958
TCONS_00000511	=	NR_037692	XLOC_000280	4933407L21Rik	TSS1272	chr1:87825057-87828857	1148	0.141468	0.0210469
TCONS_00004066	j	NR_037692	XLOC_000280	4933407L21Rik	TSS1272	chr1:87825057-87828857	1198	0.0405909	0.189201
TCONS_00017699	j	NM_001033290	XLOC_001037	Gpr55	TSS4167	chr1:87834810-87871890	2388	0	0.0254715
TCONS_00000515	=	NM_001122732	XLOC_000281	Spata3	TSS1275	chr1:87918516-87926533	1104	0	0
TCONS_00000513	=	NM_027029	XLOC_000281	Spata3	TSS1275	chr1:87918516-87926533	748	0	0
TCONS_00000517	=	NM_001144992	XLOC_000283	2810459M11Rik	TSS1277	chr1:87942437-87957491	3331	0.0170801	0.00439421
TCONS_00018456	j	NM_001144992	XLOC_000283	2810459M11Rik	TSS1278	chr1:87942437-87957491	8146	0.00342913	0
TCONS_00005098	j	NM_027357	XLOC_000284	Psmd1	TSS1281	chr1:87961193-88035870	1599	6.61796	9.06561
TCONS_00001857	=	NM_008311	XLOC_001038	Htr2b	TSS4169	chr1:87961193-88035870	2072	20.8548	52.2627
TCONS_00000519	=	NM_027357	XLOC_000284	Psmd1	TSS1280	chr1:87961193-88035870	3256	39.916	26.8087
TCONS_00018694	j	NM_008311	XLOC_001038	Htr2b	TSS4168	chr1:87961193-88035870	2292	1.08802	2.84686
TCONS_00006130	j	NM_030184	XLOC_000286	Armc9	TSS1283	chr1:88051354-88174859	5911	0.641737	1.165
TCONS_00000522	=	NM_027456	XLOC_000286	Armc9	TSS1283	chr1:88051354-88174859	2162	1.90814	4.48207
TCONS_00000521	=	NM_030184	XLOC_000286	Armc9	TSS1283	chr1:88051354-88174859	5157	1.55991	2.34377
TCONS_00004067	j	NM_030184	XLOC_000286	Armc9	TSS1283	chr1:88051354-88174859	6779	0.362908	0.394498
TCONS_00004068	j	NM_145222	XLOC_000287	B3gnt7	TSS1293	chr1:88199795-88203880	2189	0	0
TCONS_00000523	=	NM_145222	XLOC_000287	B3gnt7	TSS1291	chr1:88199795-88203880	2595	0.664465	0.0947257
TCONS_00001859	j	NM_010880	XLOC_001041	Ncl	TSS4175	chr1:88241293-88256030	2128	0	0
TCONS_00017701	j	NM_010880	XLOC_001041	Ncl	TSS4174	chr1:88241293-88256030	2136	0.485078	0.0450667
TCONS_00001858	=	NM_010880	XLOC_001041	Ncl	TSS4173	chr1:88241293-88256030	8257	11.3886	9.72937
TCONS_00016774	j	NM_010880	XLOC_001041	Ncl	TSS4174	chr1:88241293-88256030	1878	0	0.484188
TCONS_00004390	j	NM_010880	XLOC_001041	Ncl	TSS4175	chr1:88241293-88256030	2361	1.0205	5.05496
TCONS_00015329	j	NM_010880	XLOC_001041	Ncl	TSS4174	chr1:88241293-88256030	2160	68.3952	74.7484
TCONS_00000524	=	NR_015507	XLOC_000288	C130036L24Rik	TSS1295	chr1:88256148-88264539	1266	0.275911	0.487404
TCONS_00015331	j	NM_010341	XLOC_001043	Nmur1	TSS4178	chr1:88282004-88294921	2260	0.675289	0.0796479
TCONS_00006352	j	NM_010341	XLOC_001043	Nmur1	TSS4179	chr1:88282004-88294921	2374	0.376417	0
TCONS_00001863	j	NM_010341	XLOC_001043	Nmur1	TSS4178	chr1:88282004-88294921	2186	0.0633729	0
TCONS_00004391	j	NM_010341	XLOC_001043	Nmur1	TSS4178	chr1:88282004-88294921	2226	1.20075	0.458539
TCONS_00015330	j	NM_010341	XLOC_001043	Nmur1	TSS4178	chr1:88282004-88294921	2171	0.299001	0
TCONS_00005399	=	NM_010341	XLOC_001043	Nmur1	TSS4181	chr1:88282004-88294921	2236	0	0.483488
TCONS_00000526	=	NM_008972	XLOC_000290	Ptma	TSS1297	chr1:88423310-88427273	1192	317.121	244.019
TCONS_00005400	j	NM_008801	XLOC_001045	Pde6d	TSS4187	chr1:88439589-88479245	822	1.88209	0.000651863
TCONS_00001864	=	NM_008801	XLOC_001045	Pde6d	TSS4184	chr1:88439589-88479245	1092	15.8602	17.3816
TCONS_00006354	j	NM_008801	XLOC_001045	Pde6d	TSS4185	chr1:88439589-88479245	1155	2.11368	1.80676
TCONS_00005101	j	NM_172974	XLOC_000291	Cops7b	TSS1299	chr1:88479444-88503410	1739	0	0.406984
TCONS_00015831	j	NM_172974	XLOC_000291	Cops7b	TSS1301	chr1:88479444-88503410	2006	0.730702	0.33802
TCONS_00006131	j	NM_172974	XLOC_000291	Cops7b	TSS1299	chr1:88479444-88503410	1829	2.2194	3.51288
TCONS_00005100	j	NM_172974	XLOC_000291	Cops7b	TSS1298	chr1:88479444-88503410	2850	1.49042	1.80222
TCONS_00015125	j	NM_172974	XLOC_000291	Cops7b	TSS1300	chr1:88479444-88503410	2537	0.308165	6.84462e-05
TCONS_00001866	=	NM_010933	XLOC_001047	Nppc	TSS4189	chr1:88562867-88567148	1042	0.0101992	0.0156423
TCONS_00000530	j	NM_001172157	XLOC_000292	Dis3l2	TSS1303	chr1:88600378-88951578	8068	0.0818622	0
TCONS_00000528	=	NM_001172157	XLOC_000292	Dis3l2	TSS1302	chr1:88600378-88951578	3171	1.10668	0
TCONS_00000529	=	NM_153530	XLOC_000292	Dis3l2	TSS1302	chr1:88600378-88951578	3129	2.33418	2.18997
TCONS_00005102	j	NM_001172157	XLOC_000292	Dis3l2	TSS1302	chr1:88600378-88951578	7752	0.0306326	0
TCONS_00005103	j	NM_001172157	XLOC_000292	Dis3l2	TSS1304	chr1:88600378-88951578	7569	0.22728	0.271302
TCONS_00001868	=	NM_001081082	XLOC_001050	Alpi	TSS4194	chr1:88994576-88998190	2337	0.095539	6.56899e-05
TCONS_00017703	j	NM_001081082	XLOC_001050	Alpi	TSS4193	chr1:88994576-88998190	1793	0	0
TCONS_00017704	j	NM_001081082	XLOC_001050	Alpi	TSS4194	chr1:88994576-88998190	2413	1.48194e-05	0
TCONS_00007600	j	NM_001081082	XLOC_001050	Alpi	TSS4192	chr1:88994576-88998190	1182	0.0891572	0.0355282
TCONS_00007601	j	NM_001081082	XLOC_001050	Alpi	TSS4194	chr1:88994576-88998190	2491	0	0.0431637
TCONS_00000536	=	NM_007432	XLOC_000294	Akp3	TSS1324	chr1:89021540-89025176	2411	0.028282	0.00563845
TCONS_00007603	j	NM_021306	XLOC_001051	Ecel1	TSS4196	chr1:89044072-89052705	2297	0	0.0063163
TCONS_00015332	j	NM_021306	XLOC_001051	Ecel1	TSS4199	chr1:89044072-89052705	2870	0.214386	0.0366109
TCONS_00007604	j	NM_021306	XLOC_001051	Ecel1	TSS4197	chr1:89044072-89052705	2666	0	0
TCONS_00015127	j	NM_027084	XLOC_000295	1700027L20Rik	TSS1325	chr1:89079836-89084979	2087	0.0525229	0
TCONS_00000537	=	NM_027084	XLOC_000295	1700027L20Rik	TSS1326	chr1:89079836-89084979	1999	0.182827	0
TCONS_00006980	j	NM_027084	XLOC_000295	1700027L20Rik	TSS1327	chr1:89079836-89084979	1751	0	0
TCONS_00006981	j	NM_021600	XLOC_000296	Chrnd	TSS1329	chr1:89087226-89096645	2883	0	0
TCONS_00006982	j	NM_009604	XLOC_000297	Chrng	TSS1331	chr1:89102385-89108410	1187	0	0.0265322
TCONS_00000543	=	NM_001039169	XLOC_000298	Eif4e2	TSS1335	chr1:89110274-89137063	2260	0.700232	0.847229
TCONS_00000540	j	NM_023314	XLOC_000298	Eif4e2	TSS1334	chr1:89110274-89137063	2732	0.963826	1.49092
TCONS_00006137	j	NM_023314	XLOC_000298	Eif4e2	TSS1334	chr1:89110274-89137063	3824	0.591517	0.902049
TCONS_00016537	j	NM_023314	XLOC_000298	Eif4e2	TSS1336	chr1:89110274-89137063	984	3.77737	5.89171
TCONS_00000542	=	NM_023314	XLOC_000298	Eif4e2	TSS1335	chr1:89110274-89137063	3394	7.511	4.36672
TCONS_00018459	j	NM_023314	XLOC_000298	Eif4e2	TSS1335	chr1:89110274-89137063	913	0.810303	0
TCONS_00006136	j	NM_023314	XLOC_000298	Eif4e2	TSS1335	chr1:89110274-89137063	795	0.0180336	0
TCONS_00000541	=	NM_001039170	XLOC_000298	Eif4e2	TSS1335	chr1:89110274-89137063	1809	2.06279	4.8257
TCONS_00015833	j	NM_023314	XLOC_000298	Eif4e2	TSS1334	chr1:89110274-89137063	3427	1.45021	0.821521
TCONS_00018460	j	NM_023314	XLOC_000298	Eif4e2	TSS1335	chr1:89110274-89137063	1252	0.426571	0
TCONS_00000545	=	NM_028889	XLOC_000299	Efhd1	TSS1342	chr1:89160905-89207415	1805	0.820823	0.00151034
TCONS_00006985	j	NM_028889	XLOC_000299	Efhd1	TSS1342	chr1:89160905-89207415	1683	0	0
TCONS_00004075	j	NM_028889	XLOC_000299	Efhd1	TSS1342	chr1:89160905-89207415	1755	0.334232	0.203907
TCONS_00001870	=	NM_001110227	XLOC_001052	Kcnj13	TSS4201	chr1:89223572-89347385	1349	0.331771	0
TCONS_00000546	=	NM_146112	XLOC_000300	Gigyf2	TSS1345	chr1:89223572-89347385	5743	6.233	5.3273
TCONS_00000547	=	NM_001110212	XLOC_000300	Gigyf2	TSS1345	chr1:89223572-89347385	5694	2.38269	2.19934
TCONS_00016775	j	NM_001110227	XLOC_001052	Kcnj13	TSS4200	chr1:89223572-89347385	1436	0.225533	0.116109
TCONS_00000548	=	NM_028473	XLOC_000301	3110079O15Rik	TSS1347	chr1:89366639-89372034	462	0.0234435	0
TCONS_00001871	j	NM_001111314	XLOC_001053	Ngef	TSS4203	chr1:89373403-89470452	1381	0	0.101527
TCONS_00001874	=	NM_001111314	XLOC_001053	Ngef	TSS4208	chr1:89373403-89470452	3114	0	0.0162946
TCONS_00015333	j	NM_001111314	XLOC_001053	Ngef	TSS4207	chr1:89373403-89470452	2843	0.278807	0
TCONS_00007606	j	NM_001111314	XLOC_001053	Ngef	TSS4206	chr1:89373403-89470452	2823	0	0
TCONS_00001872	j	NM_001111314	XLOC_001053	Ngef	TSS4205	chr1:89373403-89470452	2183	0.798367	0
TCONS_00007605	j	NM_001111314	XLOC_001053	Ngef	TSS4204	chr1:89373403-89470452	1787	0.155259	0.258097
TCONS_00001873	=	NM_019867	XLOC_001053	Ngef	TSS4207	chr1:89373403-89470452	2751	0.821316	0.440449
TCONS_00000552	=	NM_015750	XLOC_000302	Neu2	TSS1351	chr1:89470601-89494885	1583	0	0.156651
TCONS_00006988	j	NM_001160163	XLOC_000302	Neu2	TSS1350	chr1:89470601-89494885	2836	0	0
TCONS_00000549	=	NM_001160163	XLOC_000302	Neu2	TSS1348	chr1:89470601-89494885	1717	0.00523506	0
TCONS_00000557	j	NM_001110193	XLOC_000303	Inpp5d	TSS1355	chr1:89516345-89618414	5103	0	0
TCONS_00000554	=	NM_001110193	XLOC_000303	Inpp5d	TSS1353	chr1:89516345-89618414	4755	0.187731	0.0634433
TCONS_00000555	=	NM_010566	XLOC_000303	Inpp5d	TSS1353	chr1:89516345-89618414	4938	0.547988	0
TCONS_00006991	j	NM_001110193	XLOC_000303	Inpp5d	TSS1361	chr1:89516345-89618414	4328	0.0101026	0.00997073
TCONS_00017445	j	NM_001110193	XLOC_000303	Inpp5d	TSS1360	chr1:89516345-89618414	2459	0.106863	0.116064
TCONS_00006990	j	NM_001110193	XLOC_000303	Inpp5d	TSS1357	chr1:89516345-89618414	5748	0	0
TCONS_00000553	=	NM_001110192	XLOC_000303	Inpp5d	TSS1353	chr1:89516345-89618414	4935	0.119355	0
TCONS_00005106	j	NM_001110193	XLOC_000303	Inpp5d	TSS1359	chr1:89516345-89618414	4308	0	0
TCONS_00000559	j	NM_001110193	XLOC_000303	Inpp5d	TSS1356	chr1:89516345-89618414	4576	0.0791461	0.0018358
TCONS_00000558	j	NM_001110193	XLOC_000303	Inpp5d	TSS1356	chr1:89516345-89618414	3411	0	0
TCONS_00015128	j	NM_001205391	XLOC_000304	Atg16l1	TSS1362	chr1:89652585-89689003	2449	0	0
TCONS_00015834	j	NM_001205391	XLOC_000304	Atg16l1	TSS1362	chr1:89652585-89689003	3035	0.534092	0.500308
TCONS_00000561	=	NM_001205392	XLOC_000304	Atg16l1	TSS1362	chr1:89652585-89689003	3075	1.30562	0.537533
TCONS_00006138	j	NM_001205391	XLOC_000304	Atg16l1	TSS1372	chr1:89652585-89689003	1380	3.13086	5.03741
TCONS_00000563	=	NR_028519	XLOC_000305	Scarna6	TSS1373	chr1:89652585-89689003	248	0	0.440193
TCONS_00000562	=	NM_029846	XLOC_000304	Atg16l1	TSS1362	chr1:89652585-89689003	3132	4.41413	5.7762
TCONS_00000560	=	NM_001205391	XLOC_000304	Atg16l1	TSS1362	chr1:89652585-89689003	3180	0.825825	1.61347
TCONS_00000564	=	NM_009118	XLOC_000306	Sag	TSS1377	chr1:89697725-89741843	1718	0.375548	0.000107098
TCONS_00004077	j	NM_009118	XLOC_000306	Sag	TSS1382	chr1:89697725-89741843	706	0.143446	0
TCONS_00017449	j	NM_009118	XLOC_000306	Sag	TSS1376	chr1:89697725-89741843	2015	0.0422414	0.0997341
TCONS_00005112	j	NM_009118	XLOC_000306	Sag	TSS1381	chr1:89697725-89741843	1523	0.209475	0
TCONS_00015835	j	NM_009118	XLOC_000306	Sag	TSS1382	chr1:89697725-89741843	668	0.0848612	0.0611721
TCONS_00006139	j	NM_009118	XLOC_000306	Sag	TSS1382	chr1:89697725-89741843	752	0.394175	0
TCONS_00001877	=	NM_001198573	XLOC_001054	Usp40	TSS4212	chr1:89749861-89905126	7971	2.45966	2.62685
TCONS_00016054	j	NM_001198573	XLOC_001054	Usp40	TSS4211	chr1:89749861-89905126	4588	0.085112	0.00300141
TCONS_00005402	j	NM_001198573	XLOC_001054	Usp40	TSS4210	chr1:89749861-89905126	7502	0.720054	1.02923
TCONS_00000566	=	NM_177646	XLOC_000307	Dgkd	TSS1385	chr1:89749861-89905126	5694	13.2685	10.1757
TCONS_00001876	=	NM_001033291	XLOC_001054	Usp40	TSS4212	chr1:89749861-89905126	5049	0.38013	0.78815
TCONS_00000568	j	NM_145079	XLOC_000308	Ugt1a6a	TSS1387	chr1:89951985-90117280	2153	0.46313	0.21938
TCONS_00018464	j	NM_145079	XLOC_000308	Ugt1a6a	TSS1392	chr1:89951985-90117280	1333	0.983818	0.0909354
TCONS_00000572	=	NM_145079	XLOC_000308	Ugt1a6a	TSS1390	chr1:89951985-90117280	3302	0.518832	0.129618
TCONS_00000571	=	NM_201410	XLOC_000308	Ugt1a6b	TSS1389	chr1:89951985-90117280	2293	0.612673	0.0112509
TCONS_00015129	j	NM_145079	XLOC_000308	Ugt1a6a	TSS1387	chr1:89951985-90117280	1414	0.183515	0
TCONS_00000575	=	NM_201645	XLOC_000308	Ugt1a1	TSS1394	chr1:89951985-90117280	3229	0.0250654	0
TCONS_00000576	=	NM_001177364	XLOC_000309	Heatr7b1	TSS1395	chr1:90123594-90174154	7526	0.0378262	0.0109438
TCONS_00001880	=	NR_040291	XLOC_001062	6430706D22Rik	TSS4224	chr1:90123594-90174154	3638	6.79839	5.63987
TCONS_00001881	=	NM_172505	XLOC_001062	A730008H23Rik	TSS4222	chr1:90123594-90174154	2217	1.04678	0.575453
TCONS_00001879	=	NM_198652	XLOC_001062	Hjurp	TSS4222	chr1:90123594-90174154	8439	1.71879	0.975211
TCONS_00006997	j	NM_134252	XLOC_000310	Trpm8	TSS1398	chr1:90203286-90285426	1815	0	0
TCONS_00006998	j	NM_134252	XLOC_000310	Trpm8	TSS1399	chr1:90203286-90285426	1586	0	0
TCONS_00001883	=	NM_008132	XLOC_001063	Glrp1	TSS4226	chr1:90396445-90406641	1957	0	0.042829
TCONS_00000579	=	NR_037971	XLOC_000312	Gm19589	TSS1401	chr1:90448091-90458741	2622	0.00336728	0.00530632
TCONS_00001884	=	NM_177305	XLOC_001064	Arl4c	TSS4227	chr1:90594800-90598766	3966	4.71252	2.60431
TCONS_00007001	j	NM_133816	XLOC_000315	Sh3bp4	TSS1408	chr1:90966775-91059934	4579	0.814293	1.46419
TCONS_00017452	j	NM_133816	XLOC_000315	Sh3bp4	TSS1406	chr1:90966775-91059934	4825	3.57768	3.71437
TCONS_00000582	=	NM_133816	XLOC_000315	Sh3bp4	TSS1405	chr1:90966775-91059934	5345	7.79454	5.11234
TCONS_00000583	j	NM_133816	XLOC_000315	Sh3bp4	TSS1408	chr1:90966775-91059934	5027	0.303241	2.45096
TCONS_00007000	j	NM_133816	XLOC_000315	Sh3bp4	TSS1407	chr1:90966775-91059934	4797	0.332323	0.000944769
TCONS_00000585	=	NM_178119	XLOC_000316	Agap1	TSS1410	chr1:91351385-91791861	9581	4.06771	4.22669
TCONS_00005113	j	NM_178119	XLOC_000316	Agap1	TSS1414	chr1:91351385-91791861	10189	3.3332	0.76726
TCONS_00007612	j	NR_015540	XLOC_001067	4933400F21Rik	TSS4232	chr1:91351385-91791861	4158	0	0
TCONS_00007004	j	NM_178119	XLOC_000316	Agap1	TSS1413	chr1:91351385-91791861	8605	0	0
TCONS_00007006	j	NM_178119	XLOC_000316	Agap1	TSS1419	chr1:91351385-91791861	7501	0	0.013021
TCONS_00015836	j	NM_178119	XLOC_000316	Agap1	TSS1412	chr1:91351385-91791861	8767	0	0
TCONS_00006141	j	NM_178119	XLOC_000316	Agap1	TSS1416	chr1:91351385-91791861	8796	0.443402	0
TCONS_00000584	=	NM_001037136	XLOC_000316	Agap1	TSS1410	chr1:91351385-91791861	9422	1.76568	0.794234
TCONS_00006140	j	NM_178119	XLOC_000316	Agap1	TSS1416	chr1:91351385-91791861	8715	0.706028	0
TCONS_00015837	j	NM_178119	XLOC_000316	Agap1	TSS1418	chr1:91351385-91791861	7600	2.63335	1.4175
TCONS_00007005	j	NM_178119	XLOC_000316	Agap1	TSS1417	chr1:91351385-91791861	8477	0	1.42983
TCONS_00001889	=	NM_029122	XLOC_001070	Iqca	TSS4239	chr1:91938706-92050709	3210	0	0
TCONS_00016778	j	NM_029122	XLOC_001070	Iqca	TSS4238	chr1:91938706-92050709	2141	0.0115314	0.164254
TCONS_00016539	j	NM_007722	XLOC_000317	Cxcr7	TSS1421	chr1:92100577-92112863	2862	0.228775	0.171463
TCONS_00000587	=	NM_007722	XLOC_000317	Cxcr7	TSS1421	chr1:92100577-92112863	2579	3.24769	1.25201
TCONS_00015131	j	NM_007722	XLOC_000317	Cxcr7	TSS1422	chr1:92100577-92112863	1897	5.74221	2.08527
TCONS_00015838	j	NM_133805	XLOC_000318	Cops8	TSS1426	chr1:92499999-92509916	1000	0	0
TCONS_00015133	j	NM_133805	XLOC_000318	Cops8	TSS1425	chr1:92499999-92509916	1007	1.6203	4.84136
TCONS_00018465	j	NM_133805	XLOC_000318	Cops8	TSS1427	chr1:92499999-92509916	934	3.36704	5.44276
TCONS_00015132	j	NM_133805	XLOC_000318	Cops8	TSS1424	chr1:92499999-92509916	616	4.02756	6.44187
TCONS_00000588	=	NM_133805	XLOC_000318	Cops8	TSS1424	chr1:92499999-92509916	1843	23.0186	34.6498
TCONS_00001891	=	NM_001243009	XLOC_001073	Col6a3	TSS4246	chr1:92663299-92740576	9022	49.688	37.7339
TCONS_00001890	=	NM_001243008	XLOC_001073	Col6a3	TSS4246	chr1:92663299-92740576	10843	4.24385	2.16623
TCONS_00005407	j	NM_001243008	XLOC_001073	Col6a3	TSS4245	chr1:92663299-92740576	4428	37.5895	46.4581
TCONS_00016055	j	NM_001243008	XLOC_001073	Col6a3	TSS4246	chr1:92663299-92740576	8466	3.13523	1.51533
TCONS_00000589	=	NM_053015	XLOC_000320	Mlph	TSS1445	chr1:92787962-92847827	4484	0.310886	0.21034
TCONS_00000591	j	NM_053015	XLOC_000320	Mlph	TSS1447	chr1:92787962-92847827	3092	0.0172472	0.0879056
TCONS_00004082	j	NM_053015	XLOC_000320	Mlph	TSS1444	chr1:92787962-92847827	4546	0.172346	0.00102995
TCONS_00005117	j	NM_053015	XLOC_000320	Mlph	TSS1448	chr1:92787962-92847827	3073	0.07836	0
TCONS_00000590	j	NM_053015	XLOC_000320	Mlph	TSS1446	chr1:92787962-92847827	3816	0.0298045	0
TCONS_00000592	=	NM_001101647	XLOC_000321	Prlh	TSS1450	chr1:92848142-92850801	261	0.0570224	0
TCONS_00001893	=	NM_001159725	XLOC_001075	Rab17	TSS4254	chr1:92853897-92866319	1559	0.064647	0
TCONS_00001894	=	NM_008998	XLOC_001075	Rab17	TSS4252	chr1:92853897-92866319	1790	2.72142	0.581863
TCONS_00005408	j	NM_008998	XLOC_001075	Rab17	TSS4253	chr1:92853897-92866319	1353	0.425673	0.316019
TCONS_00001895	j	NM_008998	XLOC_001075	Rab17	TSS4252	chr1:92853897-92866319	1207	0.126176	0
TCONS_00015336	j	NM_008998	XLOC_001075	Rab17	TSS4252	chr1:92853897-92866319	1607	0.234553	0
TCONS_00006144	j	NM_008515	XLOC_000322	Lrrfip1	TSS1452	chr1:92895303-93027219	3794	2.70194	8.58206
TCONS_00000594	=	NM_001111311	XLOC_000322	Lrrfip1	TSS1452	chr1:92895303-93027219	3662	4.95256	2.30746
TCONS_00015840	j	NM_008515	XLOC_000322	Lrrfip1	TSS1452	chr1:92895303-93027219	3848	1.50872	0
TCONS_00000593	=	NM_001111312	XLOC_000322	Lrrfip1	TSS1451	chr1:92895303-93027219	2106	12.5136	13.5078
TCONS_00015839	j	NM_008515	XLOC_000322	Lrrfip1	TSS1452	chr1:92895303-93027219	4214	5.58213	0.801667
TCONS_00006143	j	NM_008515	XLOC_000322	Lrrfip1	TSS1452	chr1:92895303-93027219	3734	3.03295	18.2202
TCONS_00000595	=	NM_008515	XLOC_000322	Lrrfip1	TSS1452	chr1:92895303-93027219	2849	3.66499	4.16492
TCONS_00000599	=	NM_178401	XLOC_000324	Ramp1	TSS1458	chr1:93076398-93121773	852	0.299271	0.240148
TCONS_00000598	=	NM_001168392	XLOC_000324	Ramp1	TSS1458	chr1:93076398-93121773	931	0	0
TCONS_00017454	j	NM_001168392	XLOC_000324	Ramp1	TSS1458	chr1:93076398-93121773	945	6.74315	3.98109
TCONS_00004083	j	NM_001168392	XLOC_000324	Ramp1	TSS1459	chr1:93076398-93121773	672	20.5609	12.6401
TCONS_00000600	=	NM_016894	XLOC_000324	Ramp1	TSS1458	chr1:93076398-93121773	2549	7.2227	3.80819
TCONS_00015841	j	NM_026454	XLOC_000325	Ube2f	TSS1461	chr1:93146892-93193961	873	1.05554	1.29877
TCONS_00000601	=	NM_026454	XLOC_000325	Ube2f	TSS1460	chr1:93146892-93193961	1363	11.3413	15.7536
TCONS_00000602	j	NM_026454	XLOC_000325	Ube2f	TSS1460	chr1:93146892-93193961	8075	0.883793	0.491125
TCONS_00006145	j	NM_026454	XLOC_000325	Ube2f	TSS1460	chr1:93146892-93193961	7879	1.88537	2.24336
TCONS_00000605	=	NM_016717	XLOC_000326	Scly	TSS1470	chr1:93194914-93217657	2207	8.49937	12.8219
TCONS_00000606	=	NM_001033292	XLOC_000327	Espnl	TSS1471	chr1:93218651-93245060	5442	0	0
TCONS_00000607	j	NM_027551	XLOC_000328	Klhl30	TSS1473	chr1:93247604-93262424	3045	0	0
TCONS_00004085	j	NM_027551	XLOC_000328	Klhl30	TSS1473	chr1:93247604-93262424	3008	0.0657089	0
TCONS_00015135	j	NM_027551	XLOC_000328	Klhl30	TSS1473	chr1:93247604-93262424	3019	0.387293	0.68406
TCONS_00015842	j	NM_027551	XLOC_000328	Klhl30	TSS1473	chr1:93247604-93262424	3240	8.38496	9.40192
TCONS_00005120	j	NM_027551	XLOC_000328	Klhl30	TSS1473	chr1:93247604-93262424	1835	0	0
TCONS_00004397	j	NM_023343	XLOC_001076	Ilkap	TSS4256	chr1:93263006-93295863	1281	3.63226	5.91039
TCONS_00001896	=	NM_023343	XLOC_001076	Ilkap	TSS4255	chr1:93263006-93295863	1368	11.4863	14.2736
TCONS_00000610	=	NM_173395	XLOC_000329	Fam132b	TSS1475	chr1:93263006-93295863	2815	0.141967	0.100517
TCONS_00007019	j	NM_173395	XLOC_000329	Fam132b	TSS1476	chr1:93263006-93295863	24094	0.20867	0.246472
TCONS_00015337	j	NM_023343	XLOC_001076	Ilkap	TSS4255	chr1:93263006-93295863	1419	3.86835	3.19749
TCONS_00004399	j	NM_019479	XLOC_001078	Hes6	TSS4262	chr1:93308059-93310646	1888	0.644954	1.3842
TCONS_00001898	=	NM_019479	XLOC_001078	Hes6	TSS4261	chr1:93308059-93310646	1335	6.2821	6.87715
TCONS_00007620	j	NM_011066	XLOC_001079	Per2	TSS4264	chr1:93312557-93355905	2722	0.629952	0.450344
TCONS_00005411	j	NM_011066	XLOC_001079	Per2	TSS4270	chr1:93312557-93355905	6340	0.633418	0.516554
TCONS_00001899	=	NM_011066	XLOC_001079	Per2	TSS4270	chr1:93312557-93355905	5837	4.63843	1.95151
TCONS_00017709	j	NM_011066	XLOC_001079	Per2	TSS4268	chr1:93312557-93355905	4593	0.686295	0
TCONS_00007621	j	NM_011066	XLOC_001079	Per2	TSS4265	chr1:93312557-93355905	5037	0.243382	0.339134
TCONS_00000612	=	NM_028718	XLOC_000330	Traf3ip1	TSS1478	chr1:93391244-93426244	3500	1.99345	2.70184
TCONS_00007020	j	NM_028718	XLOC_000330	Traf3ip1	TSS1478	chr1:93391244-93426244	2578	0.131997	0.368991
TCONS_00007021	j	NM_001039126	XLOC_000331	Asb1	TSS1483	chr1:93437141-93456340	5637	0.322362	0.992154
TCONS_00005123	j	NM_001039126	XLOC_000331	Asb1	TSS1483	chr1:93437141-93456340	6149	5.02798	3.657
TCONS_00015136	j	NM_001039126	XLOC_000331	Asb1	TSS1485	chr1:93437141-93456340	5505	0.696255	0.4103
TCONS_00000615	=	NM_001039126	XLOC_000331	Asb1	TSS1483	chr1:93437141-93456340	5971	2.07476	0.752989
TCONS_00000616	=	NM_023046	XLOC_000331	Asb1	TSS1484	chr1:93437141-93456340	5772	0.000109174	0.000115315
TCONS_00000617	=	NM_007855	XLOC_000332	Twist2	TSS1486	chr1:93698053-93744903	1312	0.289465	0.0594308
TCONS_00001903	j	NM_207225	XLOC_001080	Hdac4	TSS4275	chr1:93824865-94092031	8316	1.16659	0.355553
TCONS_00005412	j	NM_207225	XLOC_001080	Hdac4	TSS4275	chr1:93824865-94092031	8058	9.25141e-05	0.457641
TCONS_00016056	j	NM_207225	XLOC_001080	Hdac4	TSS4276	chr1:93824865-94092031	8122	0	0
TCONS_00015339	j	NM_207225	XLOC_001080	Hdac4	TSS4277	chr1:93824865-94092031	8049	0.14531	0
TCONS_00001902	j	NM_207225	XLOC_001080	Hdac4	TSS4276	chr1:93824865-94092031	8121	0.605441	0.480769
TCONS_00016783	j	NM_207225	XLOC_001080	Hdac4	TSS4275	chr1:93824865-94092031	7744	0	0.172552
TCONS_00015338	j	NM_207225	XLOC_001080	Hdac4	TSS4273	chr1:93824865-94092031	5691	0.628159	0.213124
TCONS_00007623	j	NM_207225	XLOC_001080	Hdac4	TSS4272	chr1:93824865-94092031	4965	0.601657	1.58556
TCONS_00007624	j	NM_207225	XLOC_001080	Hdac4	TSS4276	chr1:93824865-94092031	8058	0.107536	0
TCONS_00016784	j	NM_207225	XLOC_001080	Hdac4	TSS4275	chr1:93824865-94092031	8044	0	0.0553508
TCONS_00004401	j	NM_207225	XLOC_001080	Hdac4	TSS4279	chr1:93824865-94092031	8295	0	0
TCONS_00004400	j	NM_207225	XLOC_001080	Hdac4	TSS4274	chr1:93824865-94092031	7855	0.12439	0.240087
TCONS_00006359	j	NM_207225	XLOC_001080	Hdac4	TSS4278	chr1:93824865-94092031	7819	0.0443302	0
TCONS_00001901	j	NM_207225	XLOC_001080	Hdac4	TSS4276	chr1:93824865-94092031	8106	0.584383	0.000117985
TCONS_00005413	j	NM_024197	XLOC_001081	Ndufa10	TSS4283	chr1:94336105-94370398	642	7.15264	5.26317
TCONS_00006360	j	NM_024197	XLOC_001081	Ndufa10	TSS4284	chr1:94336105-94370398	1278	0.322989	0
TCONS_00001904	=	NM_024197	XLOC_001081	Ndufa10	TSS4282	chr1:94336105-94370398	1462	42.8172	48.1355
TCONS_00001905	=	NM_147038	XLOC_001082	Olfr1416	TSS4285	chr1:94376257-94377196	939	0	0
TCONS_00001906	=	NM_001011525	XLOC_001083	Olfr1415	TSS4286	chr1:94387394-94388330	936	0	0
TCONS_00001907	=	NM_147039	XLOC_001084	Olfr1414	TSS4287	chr1:94407624-94415509	1189	0	0
TCONS_00000618	=	NM_147037	XLOC_000333	Olfr1413	TSS1488	chr1:94469701-94470783	1082	0	0
TCONS_00000619	=	NM_146277	XLOC_000334	Olfr1412	TSS1489	chr1:94484908-94485874	966	0	0
TCONS_00000621	=	NM_146491	XLOC_000336	Olfr1410	TSS1492	chr1:94504415-94505384	969	0	0
TCONS_00000622	=	NM_206896	XLOC_000337	Olfr12	TSS1493	chr1:94516457-94517578	1121	0	0
[truncated: 68,146 more rows]
