# Supplementary material for: Smooth Muscle Cell Genome Browser: Enabling the Identification of Novel Serum Response Factor Target Genes
Source: PLoS One. 2015 Aug 4;10(8):e0133751. doi: 10.1371/journal.pone.0133751 (PMC4524680; doi:10.1371/journal.pone.0133751)
Supplement: S3 Table — (XLSX) [file pone.0133751.s012.xlsx]

## Sheet: Sheet1
S3 Table. Expression levels of transcriptional variants in colonic SMCs.
Transcriptional variant								Gene expression (FPKM)
Tracking_id	Class_code	Nearest_ref_ID	Gene_ID	Gene_short_name	TSS_ID	Locus	Length	Colon	CSMC
TCONS_00004262	j	NM_001011874	XLOC_000741	Xkr4	TSS3211	chr1:3189753-3661805	12543	2.01118	0.304763
TCONS_00015968	j	NM_011441	XLOC_000744	Sox17	TSS3222	chr1:4481008-4486808	2700	0	2.42911e-05
TCONS_00004263	j	NM_011441	XLOC_000744	Sox17	TSS3221	chr1:4481008-4486808	3711	0.130978	0
TCONS_00018616	j	NM_011441	XLOC_000744	Sox17	TSS3221	chr1:4481008-4486808	3548	0	0
TCONS_00018617	j	NM_011441	XLOC_000744	Sox17	TSS3221	chr1:4481008-4486808	1837	8.46505e-05	0
TCONS_00015967	j	NM_011441	XLOC_000744	Sox17	TSS3222	chr1:4481008-4486808	3077	0.0396976	0
TCONS_00005308	j	NM_011441	XLOC_000744	Sox17	TSS3220	chr1:4481008-4486808	2335	0.889385	0.040503
TCONS_00004264	j	NM_011441	XLOC_000744	Sox17	TSS3221	chr1:4481008-4486808	1254	0.186957	0
TCONS_00001379	=	NM_011441	XLOC_000744	Sox17	TSS3221	chr1:4481008-4486808	3130	0	0.0947017
TCONS_00001378	j	NM_011441	XLOC_000744	Sox17	TSS3221	chr1:4481008-4486808	4788	0.301795	0
TCONS_00016698	j	NM_001177658	XLOC_000745	Mrpl15	TSS3223	chr1:4685543-4775821	2770	0.620541	0.151452
TCONS_00001384	j	NM_001177658	XLOC_000745	Mrpl15	TSS3223	chr1:4685543-4775821	662	0.441873	0.835829
TCONS_00001382	=	NM_025300	XLOC_000745	Mrpl15	TSS3223	chr1:4685543-4775821	1918	0.314197	1.20613
TCONS_00001381	=	NM_001177658	XLOC_000745	Mrpl15	TSS3223	chr1:4685543-4775821	4203	0.0674261	0.048976
TCONS_00001380	j	NM_001177658	XLOC_000745	Mrpl15	TSS3223	chr1:4685543-4775821	1461	6.6442	7.34387
TCONS_00016697	j	NM_001177658	XLOC_000745	Mrpl15	TSS3223	chr1:4685543-4775821	1215	0	0.546986
TCONS_00004265	j	NM_001177658	XLOC_000745	Mrpl15	TSS3223	chr1:4685543-4775821	2523	0.360493	0
TCONS_00015970	j	NM_001177658	XLOC_000745	Mrpl15	TSS3223	chr1:4685543-4775821	522	5.25704	6.5159
TCONS_00001383	=	NR_033530	XLOC_000745	Mrpl15	TSS3223	chr1:4685543-4775821	1763	0	0.318294
TCONS_00015259	j	NM_001177658	XLOC_000745	Mrpl15	TSS3223	chr1:4685543-4775821	2207	0.0418487	0.0489285
TCONS_00000001	=	NM_008866	XLOC_000001	Lypla1	TSS1	chr1:4797973-4836816	2433	36.0533	24.7364
TCONS_00000002	=	NM_001159750	XLOC_000002	Tcea1	TSS2	chr1:4847774-4890176	2668	4.77789	3.68914
TCONS_00000004	=	NM_001159751	XLOC_000002	Tcea1	TSS3	chr1:4847774-4890176	2564	0.136211	0.368915
TCONS_00000003	=	NM_011541	XLOC_000002	Tcea1	TSS2	chr1:4847774-4890176	2671	28.9684	17.2252
TCONS_00001386	=	NM_021374	XLOC_000746	Rgs20	TSS3226	chr1:4893923-5060366	2463	0.141738	0.0659043
TCONS_00001388	j	NM_001177795	XLOC_000746	Rgs20	TSS3230	chr1:4893923-5060366	1619	0	0
TCONS_00017621	j	NM_001177795	XLOC_000746	Rgs20	TSS3228	chr1:4893923-5060366	1757	0.0997506	0
TCONS_00015260	j	NM_001177795	XLOC_000746	Rgs20	TSS3229	chr1:4893923-5060366	1608	0.261033	0
TCONS_00006761	j	NM_133826	XLOC_000003	Atp6v1h	TSS9	chr1:5073173-5152630	1232	2.61423	0.506389
TCONS_00015702	j	NM_133826	XLOC_000003	Atp6v1h	TSS5	chr1:5073173-5152630	1753	0.104634	0
TCONS_00005999	j	NM_133826	XLOC_000003	Atp6v1h	TSS5	chr1:5073173-5152630	1783	9.08379	2.1564
TCONS_00000005	=	NM_133826	XLOC_000003	Atp6v1h	TSS5	chr1:5073173-5152630	1976	13.5389	11.866
TCONS_00006000	j	NM_133826	XLOC_000003	Atp6v1h	TSS5	chr1:5073173-5152630	1678	0	0.161301
TCONS_00000006	j	NM_133826	XLOC_000003	Atp6v1h	TSS7	chr1:5073173-5152630	1873	2.01926	1.59625
TCONS_00015017	j	NM_133826	XLOC_000003	Atp6v1h	TSS6	chr1:5073173-5152630	1813	0.979506	0.239991
TCONS_00017295	j	NM_133826	XLOC_000003	Atp6v1h	TSS5	chr1:5073173-5152630	1769	0.770244	1.21509
TCONS_00003917	j	NM_133826	XLOC_000003	Atp6v1h	TSS8	chr1:5073173-5152630	1326	0.604062	0
TCONS_00015018	j	NM_001204371	XLOC_000004	Oprk1	TSS11	chr1:5574175-5596289	4477	0.579631	0
TCONS_00003918	j	NM_001204371	XLOC_000004	Oprk1	TSS13	chr1:5574175-5596289	4576	1.6971	0.0590173
TCONS_00000007	=	NM_001204371	XLOC_000004	Oprk1	TSS11	chr1:5574175-5596289	4707	1.06287	0
TCONS_00006001	j	NM_001204371	XLOC_000004	Oprk1	TSS10	chr1:5574175-5596289	4660	0	0.198386
TCONS_00000009	j	NM_001204371	XLOC_000004	Oprk1	TSS12	chr1:5574175-5596289	4784	0.254086	0
TCONS_00000010	j	NM_001204371	XLOC_000004	Oprk1	TSS13	chr1:5574175-5596289	4460	0	0
TCONS_00000008	=	NM_011011	XLOC_000004	Oprk1	TSS11	chr1:5574175-5596289	4677	2.63989	7.05451e-06
TCONS_00001389	=	NM_010342	XLOC_000747	Npbwr1	TSS3231	chr1:5903787-5907479	3692	0.00319315	0.0262183
TCONS_00006006	j	NM_009826	XLOC_000005	Rb1cc1	TSS21	chr1:6199454-6266185	5195	0.0354038	0.0263974
TCONS_00000011	=	NM_009826	XLOC_000005	Rb1cc1	TSS21	chr1:6199454-6266185	7046	12.6895	7.81961
TCONS_00003919	j	NM_009826	XLOC_000005	Rb1cc1	TSS22	chr1:6199454-6266185	4864	0.32673	0.0189012
TCONS_00017297	j	NM_009826	XLOC_000005	Rb1cc1	TSS16	chr1:6199454-6266185	10717	0.712579	0.453144
TCONS_00016416	j	NM_001195732	XLOC_000006	Fam150a	TSS26	chr1:6349180-6385238	1073	0.0455003	0.224746
TCONS_00003920	j	NM_001195732	XLOC_000006	Fam150a	TSS25	chr1:6349180-6385238	1685	0.178897	1.29083
TCONS_00000013	=	NM_001195732	XLOC_000006	Fam150a	TSS26	chr1:6349180-6385238	858	0.581057	3.41488
TCONS_00015019	j	NM_173868	XLOC_000007	St18	TSS30	chr1:6477738-6853079	5669	0.341168	5.01016e-06
TCONS_00000014	=	NM_173868	XLOC_000007	St18	TSS29	chr1:6477738-6853079	5862	0.40495	0
TCONS_00003921	j	NM_173868	XLOC_000007	St18	TSS28	chr1:6477738-6853079	8009	0.392631	0.0172573
TCONS_00006765	j	NM_173868	XLOC_000007	St18	TSS32	chr1:6477738-6853079	3351	0.429051	0
TCONS_00018335	j	NM_173868	XLOC_000007	St18	TSS27	chr1:6477738-6853079	5605	0.00115892	0.0355256
TCONS_00004952	j	NM_183028	XLOC_000009	Pcmtd1	TSS35	chr1:7079000-7163709	6433	1.9275	1.20251
TCONS_00000015	=	NM_183028	XLOC_000009	Pcmtd1	TSS34	chr1:7079000-7163709	5232	21.9306	11.8674
TCONS_00015704	j	NM_183028	XLOC_000009	Pcmtd1	TSS39	chr1:7079000-7163709	4269	3.1176	5.15456
TCONS_00015261	j	NM_027671	XLOC_000748	Sntg1	TSS3232	chr1:8349829-9290203	7175	0	0
TCONS_00004266	j	NM_027671	XLOC_000748	Sntg1	TSS3232	chr1:8349829-9290203	6935	0.12455	0
TCONS_00015262	j	NM_027671	XLOC_000748	Sntg1	TSS3232	chr1:8349829-9290203	7100	0.229944	0.0177123
TCONS_00004267	j	NM_027671	XLOC_000748	Sntg1	TSS3232	chr1:8349829-9290203	7284	0.221439	0
TCONS_00007384	j	NM_027671	XLOC_000748	Sntg1	TSS3233	chr1:8349829-9290203	2793	0.0626721	0
TCONS_00001390	=	NM_027671	XLOC_000748	Sntg1	TSS3234	chr1:8349829-9290203	4193	0	0.0343741
TCONS_00007385	j	NM_027671	XLOC_000748	Sntg1	TSS3234	chr1:8349829-9290203	2568	0.11177	0
TCONS_00001391	j	NM_027671	XLOC_000748	Sntg1	TSS3234	chr1:8349829-9290203	2922	0	0.0142654
TCONS_00015971	j	NM_027671	XLOC_000748	Sntg1	TSS3234	chr1:8349829-9290203	4204	0.251536	0
TCONS_00000017	=	NM_021511	XLOC_000011	Rrs1	TSS41	chr1:9492268-9537536	2048	6.15536	5.86258
TCONS_00015705	j	NM_175236	XLOC_000012	Adhfe1	TSS49	chr1:9538126-9621353	1079	0.416552	0.28092
TCONS_00015972	j	NR_015470	XLOC_000750	2610203C22Rik	TSS3236	chr1:9538126-9621353	3255	0.193512	0.109644
TCONS_00016417	j	NM_175236	XLOC_000012	Adhfe1	TSS43	chr1:9538126-9621353	1748	0.558941	0.113113
TCONS_00001392	j	NR_015470	XLOC_000750	2610203C22Rik	TSS3236	chr1:9538126-9621353	7528	0.0701754	0.0195315
TCONS_00006007	j	NM_175236	XLOC_000012	Adhfe1	TSS42	chr1:9538126-9621353	1134	0.722506	0.398272
TCONS_00004953	j	NM_175236	XLOC_000012	Adhfe1	TSS42	chr1:9538126-9621353	2889	0.128768	0
TCONS_00000019	=	NR_027664	XLOC_000012	Adhfe1	TSS42	chr1:9538126-9621353	3098	0.18907	0
TCONS_00000018	=	NM_175236	XLOC_000012	Adhfe1	TSS42	chr1:9538126-9621353	3139	0	0.0334228
TCONS_00001393	=	NR_015470	XLOC_000750	2610203C22Rik	TSS3236	chr1:9538126-9621353	3804	0.368047	0.243414
TCONS_00000021	=	NM_178399	XLOC_000013	3110035E14Rik	TSS52	chr1:9538126-9621353	3187	0.350093	0.0262445
TCONS_00015020	j	NM_175236	XLOC_000012	Adhfe1	TSS42	chr1:9538126-9621353	1873	0.0312669	0
TCONS_00005309	j	NM_008651	XLOC_000751	Mybl1	TSS3239	chr1:9657490-9690446	3340	0.00301951	0.575171
TCONS_00018620	j	NM_008651	XLOC_000751	Mybl1	TSS3241	chr1:9657490-9690446	2530	0	0
TCONS_00005312	j	NM_008651	XLOC_000751	Mybl1	TSS3241	chr1:9657490-9690446	4880	0.0949102	0
TCONS_00001396	=	NM_008651	XLOC_000751	Mybl1	TSS3245	chr1:9657490-9690446	5115	0.560479	0.827202
TCONS_00005310	j	NM_008651	XLOC_000751	Mybl1	TSS3240	chr1:9657490-9690446	4035	0.294487	0
TCONS_00005311	j	NM_008651	XLOC_000751	Mybl1	TSS3241	chr1:9657490-9690446	4923	0	0
TCONS_00004269	j	NM_008651	XLOC_000751	Mybl1	TSS3241	chr1:9657490-9690446	4789	0.286744	0.0643329
TCONS_00001395	j	NM_008651	XLOC_000751	Mybl1	TSS3246	chr1:9657490-9690446	3343	0.0603797	0.170458
TCONS_00006279	j	NM_008651	XLOC_000751	Mybl1	TSS3242	chr1:9657490-9690446	3877	0	0.169408
TCONS_00004268	j	NM_008651	XLOC_000751	Mybl1	TSS3247	chr1:9657490-9690446	2580	0.0673658	0
TCONS_00001394	j	NM_008651	XLOC_000751	Mybl1	TSS3246	chr1:9657490-9690446	3046	0	0
TCONS_00007387	j	NM_008651	XLOC_000751	Mybl1	TSS3244	chr1:9657490-9690446	2837	0.244152	0.691538
TCONS_00000022	=	NR_040462	XLOC_000014	1700034P13Rik	TSS55	chr1:9708053-9761337	1494	0.490577	0.351366
TCONS_00001398	=	NM_173443	XLOC_000752	Vcpip1	TSS3249	chr1:9708053-9761337	10054	6.93954	4.19808
TCONS_00006768	j	NM_133220	XLOC_000015	Sgk3	TSS57	chr1:9788210-9892649	1546	2.51517	0.926411
TCONS_00004956	j	NM_133220	XLOC_000015	Sgk3	TSS58	chr1:9788210-9892649	1654	0.22071	0
TCONS_00017302	j	NM_133220	XLOC_000015	Sgk3	TSS61	chr1:9788210-9892649	2098	1.27135	0.405366
TCONS_00000024	=	NM_177547	XLOC_000015	Sgk3	TSS56	chr1:9788210-9892649	5408	0.098323	0.104879
TCONS_00016419	j	NM_133220	XLOC_000015	Sgk3	TSS59	chr1:9788210-9892649	972	0.132223	0
TCONS_00017301	j	NM_133220	XLOC_000015	Sgk3	TSS60	chr1:9788210-9892649	2426	1.24435	0.363859
TCONS_00000023	=	NM_133220	XLOC_000015	Sgk3	TSS56	chr1:9788210-9892649	5515	0.510179	0.0968626
TCONS_00006009	j	NM_177722	XLOC_000016	6030422M02Rik	TSS63	chr1:9898718-9931358	2483	0.000103189	0.0822158
TCONS_00006769	j	NM_177722	XLOC_000016	6030422M02Rik	TSS64	chr1:9898718-9931358	2524	0.0516368	0
TCONS_00000028	j	NM_177722	XLOC_000016	6030422M02Rik	TSS65	chr1:9898718-9931358	1545	0	0.0491788
TCONS_00001399	=	NR_024067	XLOC_000753	Snhg6	TSS3250	chr1:9932105-9934284	407	11.8732	14.4539
TCONS_00005313	j	NR_024067	XLOC_000753	Snhg6	TSS3250	chr1:9932105-9934284	417	1.85355	1.97741
TCONS_00005314	j	NR_024067	XLOC_000753	Snhg6	TSS3250	chr1:9932105-9934284	511	0	0.207432
TCONS_00007388	j	NR_024067	XLOC_000753	Snhg6	TSS3251	chr1:9932105-9934284	1076	0	0
TCONS_00001400	j	NR_024067	XLOC_000753	Snhg6	TSS3251	chr1:9932105-9934284	1275	1.10346	1.41105
TCONS_00001405	=	NM_027033	XLOC_000756	Lrrc67	TSS3257	chr1:9958706-9999211	784	0.0247938	0.0825712
TCONS_00001404	=	NM_145692	XLOC_000756	Lrrc67	TSS3257	chr1:9958706-9999211	1407	0.074259	9.68221e-05
TCONS_00015974	j	NM_013715	XLOC_000757	Cops5	TSS3260	chr1:10014695-10028009	443	5.99888	5.23418
TCONS_00015975	j	NM_013715	XLOC_000757	Cops5	TSS3259	chr1:10014695-10028009	1203	7.49181	6.59541
TCONS_00001407	=	NM_013715	XLOC_000757	Cops5	TSS3259	chr1:10014695-10028009	1239	31.1675	23.6966
TCONS_00000029	=	NM_026493	XLOC_000017	Cspp1	TSS66	chr1:10028298-10126849	4354	3.04172	3.73592
TCONS_00015977	j	NM_001102430	XLOC_000758	Arfgef1	TSS3262	chr1:10127587-10224377	7247	1.81204	1.0665
TCONS_00001408	=	NM_001102430	XLOC_000758	Arfgef1	TSS3264	chr1:10127587-10224377	7412	9.47712	3.86662
TCONS_00015976	j	NM_001102430	XLOC_000758	Arfgef1	TSS3261	chr1:10127587-10224377	3806	2.86	1.4928
TCONS_00007390	j	NM_001102430	XLOC_000758	Arfgef1	TSS3263	chr1:10127587-10224377	3531	5.34142	3.80359
TCONS_00016700	j	NM_177834	XLOC_000759	Cpa6	TSS3266	chr1:10314774-10710024	999	0.40277	0
TCONS_00015264	j	NM_177834	XLOC_000759	Cpa6	TSS3265	chr1:10314774-10710024	1760	0.197523	0
TCONS_00001409	=	NM_177834	XLOC_000759	Cpa6	TSS3265	chr1:10314774-10710024	1930	3.59859	3.60931
TCONS_00000030	=	NM_029525	XLOC_000018	Prex2	TSS67	chr1:10983545-11293763	11054	4.15985	0.11784
TCONS_00000031	=	NM_001033636	XLOC_000018	Prex2	TSS69	chr1:10983545-11293763	6537	0.233598	0.0960217
TCONS_00000035	=	NM_001160371	XLOC_000019	A830018L16Rik	TSS72	chr1:11404070-11965983	6168	0.250977	0.00825815
TCONS_00016420	j	NM_001160369	XLOC_000019	A830018L16Rik	TSS72	chr1:11404070-11965983	6642	2.48589e-05	0.0288773
TCONS_00000034	=	NM_001160370	XLOC_000019	A830018L16Rik	TSS72	chr1:11404070-11965983	6815	0.689129	0.0610329
TCONS_00000036	=	NM_001160369	XLOC_000019	A830018L16Rik	TSS72	chr1:11404070-11965983	2789	0.382501	0.041622
TCONS_00000033	j	NM_001160369	XLOC_000019	A830018L16Rik	TSS71	chr1:11404070-11965983	1789	0.100232	0.00711036
TCONS_00006770	j	NM_001160369	XLOC_000019	A830018L16Rik	TSS72	chr1:11404070-11965983	1711	0.180096	0.103854
TCONS_00000037	=	NM_177173	XLOC_000019	A830018L16Rik	TSS72	chr1:11404070-11965983	2780	0.143123	0
TCONS_00000041	j	NM_001198565	XLOC_000020	Sulf1	TSS75	chr1:12682510-12851265	5063	1.66055	0.249909
TCONS_00006771	j	NM_001198565	XLOC_000020	Sulf1	TSS76	chr1:12682510-12851265	4212	0.259047	0.272691
TCONS_00004957	j	NM_001198565	XLOC_000020	Sulf1	TSS77	chr1:12682510-12851265	3057	3.42123	2.91084
TCONS_00000040	=	NM_172294	XLOC_000020	Sulf1	TSS74	chr1:12682510-12851265	6046	1.79777	0.550685
TCONS_00000039	=	NM_001198566	XLOC_000020	Sulf1	TSS73	chr1:12682510-12851265	4530	1.81546	1.40418
TCONS_00000038	=	NM_001198565	XLOC_000020	Sulf1	TSS73	chr1:12682510-12851265	4625	9.80011	3.38397
TCONS_00001413	j	NM_172841	XLOC_000761	Slco5a1	TSS3274	chr1:12856579-12982822	8436	0	0
TCONS_00007392	j	NM_172841	XLOC_000761	Slco5a1	TSS3273	chr1:12856579-12982822	2207	0.022187	0
TCONS_00015265	j	NM_172841	XLOC_000761	Slco5a1	TSS3271	chr1:12856579-12982822	6213	0.0270914	0
TCONS_00001411	j	NM_172841	XLOC_000761	Slco5a1	TSS3270	chr1:12856579-12982822	6205	0.114041	0
TCONS_00004271	j	NM_172841	XLOC_000761	Slco5a1	TSS3268	chr1:12856579-12982822	8604	0.37412	0.432437
TCONS_00018621	j	NM_001081209	XLOC_000762	Prdm14	TSS3275	chr1:13103390-13117244	1321	0.0609405	0
TCONS_00004272	j	NM_008678	XLOC_000763	Ncoa2	TSS3283	chr1:13129199-13364164	8181	0.379632	0.689922
TCONS_00007395	j	NM_008678	XLOC_000763	Ncoa2	TSS3280	chr1:13129199-13364164	6863	1.47279	0.385113
TCONS_00005315	j	NM_008678	XLOC_000763	Ncoa2	TSS3281	chr1:13129199-13364164	7725	0.284303	1.17775
TCONS_00017622	j	NM_008678	XLOC_000763	Ncoa2	TSS3283	chr1:13129199-13364164	8193	1.49879	0.0674379
TCONS_00001417	=	NM_008678	XLOC_000763	Ncoa2	TSS3286	chr1:13129199-13364164	8213	3.78514	0.850216
TCONS_00015979	j	NM_008678	XLOC_000763	Ncoa2	TSS3284	chr1:13129199-13364164	8340	1.11285	1.47824
TCONS_00016703	j	NM_008678	XLOC_000763	Ncoa2	TSS3286	chr1:13129199-13364164	8273	1.35792	1.06187
TCONS_00001416	=	NM_001077695	XLOC_000763	Ncoa2	TSS3286	chr1:13129199-13364164	8006	1.09936	0.456127
TCONS_00016702	j	NM_008678	XLOC_000763	Ncoa2	TSS3284	chr1:13129199-13364164	7827	0.126825	0.398658
TCONS_00005316	j	NM_008678	XLOC_000763	Ncoa2	TSS3282	chr1:13129199-13364164	8175	0	0.000336633
TCONS_00016701	j	NM_008678	XLOC_000763	Ncoa2	TSS3285	chr1:13129199-13364164	7959	0	0
TCONS_00007396	j	NM_028173	XLOC_000764	Tram1	TSS3289	chr1:13554782-13579945	2174	2.6453	2.61676
TCONS_00005317	j	NM_028173	XLOC_000764	Tram1	TSS3288	chr1:13554782-13579945	2584	0	0
TCONS_00007397	j	NM_028173	XLOC_000764	Tram1	TSS3288	chr1:13554782-13579945	2539	0.685767	0
TCONS_00001418	=	NM_028173	XLOC_000764	Tram1	TSS3287	chr1:13554782-13579945	2888	25.0353	11.3912
TCONS_00004273	j	NM_028173	XLOC_000764	Tram1	TSS3290	chr1:13554782-13579945	2547	3.27131	1.03896
TCONS_00001420	=	NM_145381	XLOC_000765	Lactb2	TSS3291	chr1:13606537-13650602	11251	1.87642	1.50268
TCONS_00018340	j	NM_001011873	XLOC_000021	Xkr9	TSS79	chr1:13658733-13695809	5927	0.0344467	0.00293803
TCONS_00001421	=	NR_004447	XLOC_000766	Gm5523	TSS3293	chr1:13775689-13782857	1245	0.529469	0.310822
TCONS_00001424	j	NM_010164	XLOC_000767	Eya1	TSS3295	chr1:14158820-14300327	3932	0.2346	0.139431
TCONS_00005318	j	NM_010164	XLOC_000767	Eya1	TSS3294	chr1:14158820-14300327	4217	0.104056	0
TCONS_00006280	j	NM_010164	XLOC_000767	Eya1	TSS3294	chr1:14158820-14300327	4345	0.144995	0.17056
TCONS_00005320	j	NM_010164	XLOC_000767	Eya1	TSS3294	chr1:14158820-14300327	4389	0.260008	0.0325941
TCONS_00004274	j	NM_010164	XLOC_000767	Eya1	TSS3294	chr1:14158820-14300327	4286	0.270623	0
TCONS_00015980	j	NM_010164	XLOC_000767	Eya1	TSS3296	chr1:14158820-14300327	3513	0.274263	0.207306
TCONS_00001422	j	NM_010164	XLOC_000767	Eya1	TSS3295	chr1:14158820-14300327	3753	0	7.69042e-05
TCONS_00007398	j	NM_010164	XLOC_000767	Eya1	TSS3294	chr1:14158820-14300327	4664	0.00348209	0
TCONS_00001423	j	NM_010164	XLOC_000767	Eya1	TSS3295	chr1:14158820-14300327	4025	0.139978	0.0576001
TCONS_00004275	j	NM_010827	XLOC_000768	Msc	TSS3297	chr1:14743276-14765899	1830	0.116424	0
TCONS_00018622	j	NM_010827	XLOC_000768	Msc	TSS3299	chr1:14743276-14765899	1025	0.134002	0.39987
TCONS_00001427	=	NM_010827	XLOC_000768	Msc	TSS3297	chr1:14743276-14765899	1715	0.0790171	0.187619
TCONS_00001428	=	NM_177781	XLOC_000769	Trpa1	TSS3300	chr1:14862728-14909539	4263	0.00241263	0
TCONS_00000048	j	NM_001098528	XLOC_000026	Kcnb2	TSS90	chr1:15275275-15713832	17012	0.910698	0.15574
TCONS_00015021	j	NM_001098528	XLOC_000026	Kcnb2	TSS90	chr1:15275275-15713832	16081	0.0551143	8.07945e-06
TCONS_00003924	j	NM_001098528	XLOC_000026	Kcnb2	TSS91	chr1:15275275-15713832	14971	2.53855	0.0754727
TCONS_00000051	=	NM_009352	XLOC_000027	Terf1	TSS105	chr1:15795045-15883134	1633	3.48928	1.37555
TCONS_00006779	j	NM_009352	XLOC_000027	Terf1	TSS104	chr1:15795045-15883134	1948	0.148837	0.492109
TCONS_00005321	j	NM_001033288	XLOC_000770	Gm106	TSS3305	chr1:15795045-15883134	935	0.723008	0.746225
TCONS_00015711	j	NM_009352	XLOC_000027	Terf1	TSS106	chr1:15795045-15883134	1156	0.0788441	0.246795
TCONS_00001430	=	NM_001033288	XLOC_000770	Gm106	TSS3302	chr1:15795045-15883134	11998	0.469751	0.178487
TCONS_00004959	j	NM_009352	XLOC_000027	Terf1	TSS105	chr1:15795045-15883134	1635	0.373212	0
TCONS_00018623	j	NM_001033288	XLOC_000770	Gm106	TSS3304	chr1:15795045-15883134	3145	0.522101	0.546371
TCONS_00015022	j	NM_009352	XLOC_000027	Terf1	TSS107	chr1:15795045-15883134	943	0.214407	0.461506
TCONS_00001433	=	NM_001243238	XLOC_000771	4930444P10Rik	TSS3308	chr1:16056059-16083122	717	0.0413945	0
TCONS_00001434	=	NM_011291	XLOC_000772	Rpl7	TSS3309	chr1:16091375-16094514	934	351.326	270.826
TCONS_00000057	=	NM_133832	XLOC_000028	Rdh10	TSS125	chr1:16094720-16123804	4710	4.4901	2.6265
TCONS_00004276	j	NM_025303	XLOC_000773	Stau2	TSS3311	chr1:16218890-16509738	3438	1.47757	0.936426
TCONS_00001437	j	NM_025303	XLOC_000773	Stau2	TSS3312	chr1:16218890-16509738	2952	3.62695	1.33948
TCONS_00006281	j	NM_025303	XLOC_000773	Stau2	TSS3311	chr1:16218890-16509738	3569	1.21121	0.0644626
TCONS_00001436	=	NM_025303	XLOC_000773	Stau2	TSS3310	chr1:16218890-16509738	2890	0.655033	0.971662
TCONS_00001435	=	NM_001111272	XLOC_000773	Stau2	TSS3310	chr1:16218890-16509738	2759	1.81899	0.182941
TCONS_00006282	j	NM_025773	XLOC_000775	Ube2w	TSS3316	chr1:16553660-16609368	508	7.34672	5.166
TCONS_00001438	=	NM_025773	XLOC_000775	Ube2w	TSS3316	chr1:16553660-16609368	2354	12.7892	8.31679
TCONS_00006283	j	NM_025773	XLOC_000775	Ube2w	TSS3316	chr1:16553660-16609368	1109	4.6821	2.26197
TCONS_00004277	j	NM_026456	XLOC_000776	Tceb1	TSS3320	chr1:16631742-16647200	1836	0.105021	0
TCONS_00001440	j	NM_026456	XLOC_000776	Tceb1	TSS3319	chr1:16631742-16647200	2142	4.55024	4.98815
TCONS_00001441	=	NM_026456	XLOC_000776	Tceb1	TSS3318	chr1:16631742-16647200	2080	21.7222	15.1346
TCONS_00005323	j	NM_026456	XLOC_000776	Tceb1	TSS3318	chr1:16631742-16647200	1926	1.36011	1.58048
TCONS_00001439	j	NM_026456	XLOC_000776	Tceb1	TSS3318	chr1:16631742-16647200	1902	1.34164	0
TCONS_00000060	=	NM_027415	XLOC_000030	Tmem70	TSS127	chr1:16655271-16668356	1729	20.5727	20.9022
TCONS_00006782	j	NM_026392	XLOC_000030	Tmem70	TSS128	chr1:16655271-16668356	1472	0.935067	0.391003
TCONS_00000059	=	NM_026392	XLOC_000030	Tmem70	TSS127	chr1:16655271-16668356	1732	1.14855	1.37581
TCONS_00017305	j	NM_016923	XLOC_000031	Ly96	TSS133	chr1:16677781-16700014	662	0	0.0633979
TCONS_00015716	j	NM_016923	XLOC_000031	Ly96	TSS132	chr1:16677781-16700014	565	0	0
TCONS_00000062	=	NM_001159711	XLOC_000031	Ly96	TSS134	chr1:16677781-16700014	549	0.0677141	0
TCONS_00018342	j	NM_016923	XLOC_000031	Ly96	TSS133	chr1:16677781-16700014	418	0.153636	0.0241021
TCONS_00003926	j	NM_016923	XLOC_000031	Ly96	TSS131	chr1:16677781-16700014	781	0.0888698	0
TCONS_00000061	j	NM_016923	XLOC_000031	Ly96	TSS130	chr1:16677781-16700014	938	0.0331994	0.0357479
TCONS_00006783	j	NM_016923	XLOC_000031	Ly96	TSS134	chr1:16677781-16700014	1080	0.371297	0.198978
TCONS_00004965	j	NM_016923	XLOC_000031	Ly96	TSS129	chr1:16677781-16700014	861	2.03757	1.10317
TCONS_00004278	j	NM_020604	XLOC_000777	Jph1	TSS3321	chr1:16954619-17088065	4283	0.762524	0.606127
TCONS_00007401	j	NM_020604	XLOC_000777	Jph1	TSS3322	chr1:16954619-17088065	2767	0.0202332	0.521104
TCONS_00001443	=	NM_020604	XLOC_000777	Jph1	TSS3321	chr1:16954619-17088065	4807	1.28031	1.21945
TCONS_00001442	j	NM_020604	XLOC_000777	Jph1	TSS3321	chr1:16954619-17088065	4481	0.260834	0.338009
TCONS_00006016	j	NM_010267	XLOC_000032	Gdap1	TSS136	chr1:17135443-17154365	3685	0.248301	0.0721303
TCONS_00000063	=	NM_010267	XLOC_000032	Gdap1	TSS135	chr1:17135443-17154365	3937	8.88207	0.374865
TCONS_00015717	j	NM_010267	XLOC_000032	Gdap1	TSS135	chr1:17135443-17154365	3913	0.167819	0.013101
TCONS_00000065	j	NM_053191	XLOC_000033	Pi15	TSS138	chr1:17591981-17621115	6564	0.781472	0.359933
TCONS_00000064	=	NM_053191	XLOC_000033	Pi15	TSS137	chr1:17591981-17621115	6923	3.59105	1.0467
TCONS_00003927	j	NM_031402	XLOC_000034	Crispld1	TSS142	chr1:17717174-17761823	9186	0.161633	0
TCONS_00000067	=	NM_031402	XLOC_000034	Crispld1	TSS142	chr1:17717174-17761823	9644	0.751622	0.0817015
TCONS_00000066	j	NM_031402	XLOC_000034	Crispld1	TSS143	chr1:17717174-17761823	1348	0.498952	4.07413e-05
TCONS_00000068	j	NM_031402	XLOC_000034	Crispld1	TSS145	chr1:17717174-17761823	3588	0.0189626	0.0119289
TCONS_00006017	j	NM_031402	XLOC_000034	Crispld1	TSS141	chr1:17717174-17761823	3798	0	0.143328
TCONS_00006018	j	NM_031402	XLOC_000034	Crispld1	TSS144	chr1:17717174-17761823	3411	0.681963	0.0927733
TCONS_00016427	j	NM_031402	XLOC_000034	Crispld1	TSS143	chr1:17717174-17761823	1606	0	0.0928463
TCONS_00001451	j	NM_153179	XLOC_000783	Pkhd1	TSS3330	chr1:20047859-20608138	2423	0	0.00581384
TCONS_00001450	j	NM_153179	XLOC_000783	Pkhd1	TSS3329	chr1:20047859-20608138	1465	0	0
TCONS_00001454	=	NM_008563	XLOC_000785	Mcm3	TSS3335	chr1:20793094-20810294	2886	2.66689	1.63142
TCONS_00017628	j	NM_008563	XLOC_000785	Mcm3	TSS3336	chr1:20793094-20810294	2114	0.205443	0.35036
TCONS_00000082	=	NM_027974	XLOC_000040	Efhc1	TSS171	chr1:20878729-20985994	2208	0.973103	0.27454
TCONS_00015023	j	NM_028829	XLOC_000040	Paqr8	TSS166	chr1:20878729-20985994	5011	4.79309	5.38213
TCONS_00015025	j	NM_027974	XLOC_000040	Efhc1	TSS171	chr1:20878729-20985994	2630	0	0
TCONS_00000084	j	NM_027974	XLOC_000040	Efhc1	TSS180	chr1:20878729-20985994	5218	0.104608	0
TCONS_00006789	j	NM_028829	XLOC_000040	Paqr8	TSS165	chr1:20878729-20985994	5646	0.179676	0.338729
TCONS_00000081	j	NM_028829	XLOC_000040	Paqr8	TSS162	chr1:20878729-20985994	6143	2.002	2.09535
TCONS_00016429	j	NM_027974	XLOC_000040	Efhc1	TSS171	chr1:20878729-20985994	2282	0.0901734	0.0930535
TCONS_00004280	j	NR_040492	XLOC_000786	6720483E21Rik	TSS3337	chr1:20878729-20985994	1342	0.0920484	0.0671876
TCONS_00006019	j	NM_027974	XLOC_000040	Efhc1	TSS171	chr1:20878729-20985994	2202	0.232686	0.199168
TCONS_00007406	j	NM_133252	XLOC_000788	Tram2	TSS3340	chr1:20986142-21069306	5914	0.0439625	0
TCONS_00016704	j	NM_133252	XLOC_000788	Tram2	TSS3342	chr1:20986142-21069306	6379	0.209273	0.234631
TCONS_00017629	j	NM_133252	XLOC_000788	Tram2	TSS3343	chr1:20986142-21069306	5876	0.198098	0.334392
TCONS_00001457	=	NM_133252	XLOC_000788	Tram2	TSS3341	chr1:20986142-21069306	6631	5.68041	3.6101
TCONS_00018626	j	NM_133252	XLOC_000788	Tram2	TSS3344	chr1:20986142-21069306	6030	0	0
TCONS_00000089	=	NM_029398	XLOC_000043	Tmem14a	TSS192	chr1:21208662-21342280	1112	5.11308	3.64197
TCONS_00018343	j	NM_001077353	XLOC_000043	Gsta3	TSS196	chr1:21208662-21342280	858	0	0
TCONS_00000092	=	NM_010356	XLOC_000043	Gsta3	TSS196	chr1:21208662-21342280	1355	0.777869	0
TCONS_00017630	j	NR_002858	XLOC_000790	Gm4956	TSS3349	chr1:21208662-21342280	953	0.313744	0.0157547
TCONS_00007409	j	NR_002858	XLOC_000790	Gm4956	TSS3351	chr1:21208662-21342280	933	0	0
TCONS_00018627	j	NR_002858	XLOC_000790	Gm4956	TSS3347	chr1:21208662-21342280	1695	0.0168661	0
TCONS_00005325	j	NR_002858	XLOC_000790	Gm4956	TSS3346	chr1:21208662-21342280	1163	0.556002	0
TCONS_00007408	j	NR_002858	XLOC_000790	Gm4956	TSS3350	chr1:21208662-21342280	1566	0.290572	0
TCONS_00001458	=	NR_002858	XLOC_000790	Gm4956	TSS3346	chr1:21208662-21342280	1148	3.18053	0.0945378
TCONS_00000091	=	NM_001077353	XLOC_000043	Gsta3	TSS196	chr1:21208662-21342280	1450	0.233919	0
TCONS_00003931	j	NM_001077353	XLOC_000043	Gsta3	TSS192	chr1:21208662-21342280	1468	1.03621	0.0144557
TCONS_00005324	j	NR_002858	XLOC_000790	Gm4956	TSS3346	chr1:21208662-21342280	2882	0.248714	0.00138993
TCONS_00016431	j	NM_001077353	XLOC_000043	Gsta3	TSS197	chr1:21208662-21342280	1250	0.113256	0.0224773
TCONS_00000088	j	NM_029398	XLOC_000043	Tmem14a	TSS192	chr1:21208662-21342280	1344	1.23126	1.06865
TCONS_00004283	j	NM_001160139	XLOC_000793	Kcnq5	TSS3362	chr1:21388467-21952647	6207	1.18586	0.000258746
TCONS_00001461	=	NM_023872	XLOC_000793	Kcnq5	TSS3363	chr1:21388467-21952647	6923	0.532945	0
TCONS_00001459	j	NM_001160139	XLOC_000793	Kcnq5	TSS3357	chr1:21388467-21952647	5161	0.00170831	0
TCONS_00005326	j	NM_001160139	XLOC_000793	Kcnq5	TSS3356	chr1:21388467-21952647	6028	0.166527	0.175249
TCONS_00004284	j	NM_001160139	XLOC_000793	Kcnq5	TSS3365	chr1:21388467-21952647	7520	0.576706	0.192553
TCONS_00015982	j	NM_001160139	XLOC_000793	Kcnq5	TSS3361	chr1:21388467-21952647	6363	0.535813	0.304383
TCONS_00001462	j	NM_001160139	XLOC_000793	Kcnq5	TSS3364	chr1:21388467-21952647	7166	0	0.0856791
TCONS_00006285	j	NM_001160139	XLOC_000793	Kcnq5	TSS3355	chr1:21388467-21952647	5141	0.840838	0.359542
TCONS_00017632	j	NM_001160139	XLOC_000793	Kcnq5	TSS3359	chr1:21388467-21952647	5567	0	0.041388
TCONS_00001465	=	NM_001012624	XLOC_000794	Rims1	TSS3373	chr1:22275990-22812563	3727	0.147794	0
TCONS_00004285	j	NM_053270	XLOC_000794	Rims1	TSS3367	chr1:22275990-22812563	3296	0.620169	0
TCONS_00001466	=	NM_001012625	XLOC_000794	Rims1	TSS3373	chr1:22275990-22812563	3574	0	0.0487897
TCONS_00006286	j	NM_053270	XLOC_000794	Rims1	TSS3370	chr1:22275990-22812563	3236	42.7684	44.4624
TCONS_00016706	j	NM_053270	XLOC_000794	Rims1	TSS3371	chr1:22275990-22812563	2791	0.151228	0.0270128
TCONS_00001467	=	NM_053270	XLOC_000794	Rims1	TSS3373	chr1:22275990-22812563	4066	0.0251625	0
TCONS_00015269	j	NM_053270	XLOC_000794	Rims1	TSS3372	chr1:22275990-22812563	2777	0	0.145718
TCONS_00001463	j	NM_053270	XLOC_000794	Rims1	TSS3368	chr1:22275990-22812563	3817	20.6768	19.7494
TCONS_00001464	=	NM_001012623	XLOC_000794	Rims1	TSS3373	chr1:22275990-22812563	3799	0.227445	0.0489459
TCONS_00001470	=	NM_001081079	XLOC_000796	Ogfrl1	TSS3375	chr1:23373262-23390014	4844	5.66239	5.0663
TCONS_00001471	j	NM_001081079	XLOC_000796	Ogfrl1	TSS3375	chr1:23373262-23390014	4847	2.48844	1.26996
TCONS_00000101	=	NM_172124	XLOC_000050	B3gat2	TSS214	chr1:23768764-23929208	4355	0.476568	0.554571
TCONS_00018628	j	NM_028534	XLOC_000797	Smap1	TSS3378	chr1:23768764-23929208	1975	0.906148	1.52014
TCONS_00015984	j	NM_028534	XLOC_000797	Smap1	TSS3376	chr1:23768764-23929208	960	9.47344	7.47225
TCONS_00001472	=	NM_028534	XLOC_000797	Smap1	TSS3377	chr1:23768764-23929208	2259	14.3222	12.8623
TCONS_00006287	j	NM_028534	XLOC_000797	Smap1	TSS3379	chr1:23768764-23929208	1644	1.95302	0.772104
TCONS_00004286	j	NM_028534	XLOC_000797	Smap1	TSS3377	chr1:23768764-23929208	2421	6.12756	2.6863
TCONS_00001473	=	NM_026503	XLOC_000798	1110058L19Rik	TSS3380	chr1:24002777-24012479	667	11.6433	10.4028
TCONS_00004288	j	NM_026604	XLOC_000799	Fam135a	TSS3391	chr1:24017596-24107329	5326	0.105867	0
TCONS_00001476	j	NM_026604	XLOC_000799	Fam135a	TSS3393	chr1:24017596-24107329	4586	0.747289	0.562282
TCONS_00015270	j	NM_026604	XLOC_000799	Fam135a	TSS3382	chr1:24017596-24107329	5192	0.115386	0.0640264
TCONS_00007417	j	NM_026604	XLOC_000799	Fam135a	TSS3383	chr1:24017596-24107329	6159	0.343166	0.420338
TCONS_00006290	j	NM_026604	XLOC_000799	Fam135a	TSS3381	chr1:24017596-24107329	5708	0	0.11879
TCONS_00001477	j	NM_026604	XLOC_000799	Fam135a	TSS3381	chr1:24017596-24107329	5886	0.243628	0
TCONS_00015986	j	NM_026604	XLOC_000799	Fam135a	TSS3385	chr1:24017596-24107329	5183	0.11542	0
TCONS_00007414	j	NM_026604	XLOC_000799	Fam135a	TSS3388	chr1:24017596-24107329	5905	0.367427	0.690555
TCONS_00015985	j	NM_026604	XLOC_000799	Fam135a	TSS3384	chr1:24017596-24107329	4797	0.000476882	0
TCONS_00001478	j	NM_026604	XLOC_000799	Fam135a	TSS3381	chr1:24017596-24107329	8098	0.230979	0.507471
TCONS_00016707	j	NM_026604	XLOC_000799	Fam135a	TSS3386	chr1:24017596-24107329	3635	0.603522	0.947987
TCONS_00007416	j	NM_026604	XLOC_000799	Fam135a	TSS3390	chr1:24017596-24107329	7985	0.165578	0
TCONS_00004287	j	NM_026604	XLOC_000799	Fam135a	TSS3389	chr1:24017596-24107329	4906	0.395322	0
TCONS_00007415	j	NM_026604	XLOC_000799	Fam135a	TSS3386	chr1:24017596-24107329	7029	0.340089	0
TCONS_00001474	=	NM_026604	XLOC_000799	Fam135a	TSS3381	chr1:24017596-24107329	6467	0.820492	0.289214
TCONS_00006289	j	NM_026604	XLOC_000799	Fam135a	TSS3387	chr1:24017596-24107329	5143	0.38441	0.512515
TCONS_00017634	j	NM_026604	XLOC_000799	Fam135a	TSS3381	chr1:24017596-24107329	4934	2.20409	0.00186469
TCONS_00004289	j	NM_026604	XLOC_000799	Fam135a	TSS3383	chr1:24017596-24107329	5648	0	1.04381
TCONS_00000103	j	NM_007740	XLOC_000051	Col9a1	TSS216	chr1:24184448-24259613	3338	0.0591016	0
TCONS_00006801	j	NM_007740	XLOC_000051	Col9a1	TSS220	chr1:24184448-24259613	1124	0.0943304	0
TCONS_00003935	j	NM_007740	XLOC_000051	Col9a1	TSS219	chr1:24184448-24259613	1728	0.0764038	0.00863565
TCONS_00000102	=	NM_007740	XLOC_000051	Col9a1	TSS215	chr1:24184448-24259613	3888	0	0
TCONS_00001482	=	NM_007733	XLOC_000800	Col19a1	TSS3397	chr1:24264521-24594276	10542	0.0378051	0.0220114
TCONS_00001480	j	NM_007733	XLOC_000800	Col19a1	TSS3395	chr1:24264521-24594276	7373	0.0246212	0.023675
TCONS_00001481	j	NM_007733	XLOC_000800	Col19a1	TSS3396	chr1:24264521-24594276	7965	0.0162957	0.0105643
TCONS_00018345	j	NM_026719	XLOC_000052	Lmbrd1	TSS221	chr1:24685382-24823146	1727	3.54622	1.62585
TCONS_00018346	j	NM_026719	XLOC_000052	Lmbrd1	TSS221	chr1:24685382-24823146	1663	0	0
TCONS_00000104	=	NM_026719	XLOC_000052	Lmbrd1	TSS221	chr1:24685382-24823146	5392	16.5648	8.87012
TCONS_00001483	j	NM_175642	XLOC_000801	Bai3	TSS3401	chr1:25124320-25887090	2863	2.38535	0.0696956
TCONS_00018629	j	NM_175642	XLOC_000801	Bai3	TSS3404	chr1:25124320-25887090	5462	0.038043	0
TCONS_00015271	j	NM_175642	XLOC_000801	Bai3	TSS3405	chr1:25124320-25887090	5640	0.624716	0.0620808
TCONS_00001487	=	NM_001204913	XLOC_000802	Gm20172	TSS3407	chr1:25124320-25887090	1551	0	0
TCONS_00001484	j	NM_175642	XLOC_000801	Bai3	TSS3402	chr1:25124320-25887090	2924	1.28282	3.84117e-05
TCONS_00001486	=	NM_175642	XLOC_000801	Bai3	TSS3404	chr1:25124320-25887090	5522	0.457914	0.00199283
TCONS_00001485	j	NM_175642	XLOC_000801	Bai3	TSS3403	chr1:25124320-25887090	3629	0	0.0522412
TCONS_00004292	j	NM_175642	XLOC_000801	Bai3	TSS3406	chr1:25124320-25887090	5612	0.601656	0
TCONS_00007419	j	NM_175642	XLOC_000801	Bai3	TSS3400	chr1:25124320-25887090	2801	0	0
TCONS_00007423	j	NM_001081080	XLOC_000805	Phf3	TSS3413	chr1:30859134-30930741	4053	2.04592	2.14334
TCONS_00015988	j	NM_001081080	XLOC_000805	Phf3	TSS3412	chr1:30859134-30930741	7612	0.31846	0.0960646
TCONS_00015987	j	NM_001081080	XLOC_000805	Phf3	TSS3412	chr1:30859134-30930741	5718	0.67599	0.405699
TCONS_00006291	j	NM_001081080	XLOC_000805	Phf3	TSS3412	chr1:30859134-30930741	7697	0.44026	0.263664
TCONS_00018630	j	NM_001081080	XLOC_000805	Phf3	TSS3417	chr1:30859134-30930741	7527	0.723995	1.11105
TCONS_00004293	j	NM_001081080	XLOC_000805	Phf3	TSS3412	chr1:30859134-30930741	7931	6.68088	3.20599
TCONS_00005329	j	NM_001081080	XLOC_000805	Phf3	TSS3415	chr1:30859134-30930741	4401	1.69092	0
TCONS_00001490	=	NM_001081080	XLOC_000805	Phf3	TSS3416	chr1:30859134-30930741	7561	0.0100368	0
TCONS_00001491	j	NM_001081080	XLOC_000805	Phf3	TSS3414	chr1:30859134-30930741	4560	0.68737	1.67079
TCONS_00018631	j	NR_002688	XLOC_000806	Gm13363	TSS3419	chr1:30997145-31006600	3987	0.149304	0.00136328
TCONS_00001493	=	NM_011200	XLOC_000806	Ptp4a1	TSS3421	chr1:30997145-31006600	4129	13.5164	5.49409
TCONS_00015989	j	NR_002688	XLOC_000806	Gm13363	TSS3420	chr1:30997145-31006600	3477	0	1.21443
TCONS_00001492	j	NR_002688	XLOC_000806	Gm13363	TSS3418	chr1:30997145-31006600	3349	3.99766	8.3099
TCONS_00001494	=	NR_002688	XLOC_000806	Gm13363	TSS3421	chr1:30997145-31006600	2784	21.6678	16.3208
TCONS_00000109	=	NM_133235	XLOC_000056	Khdrbs2	TSS225	chr1:32229579-32742354	2209	0.750026	0.358014
TCONS_00000108	j	NM_133235	XLOC_000056	Khdrbs2	TSS225	chr1:32229579-32742354	1409	0.539817	0.24185
TCONS_00003936	j	NM_133235	XLOC_000056	Khdrbs2	TSS225	chr1:32229579-32742354	1222	0.925023	0.000617071
TCONS_00006024	j	NM_133235	XLOC_000056	Khdrbs2	TSS225	chr1:32229579-32742354	995	0	0.40701
TCONS_00004970	j	NM_133235	XLOC_000056	Khdrbs2	TSS225	chr1:32229579-32742354	2054	0	0
TCONS_00006802	j	NM_133235	XLOC_000056	Khdrbs2	TSS225	chr1:32229579-32742354	1810	0	0
TCONS_00001502	=	NM_008922	XLOC_000825	Prim2	TSS3447	chr1:33510655-33728052	1937	3.93705	5.05306
TCONS_00016708	j	NM_008922	XLOC_000825	Prim2	TSS3447	chr1:33510655-33728052	1934	0.309242	0
TCONS_00016437	j	NM_008999	XLOC_000067	Rab23	TSS247	chr1:33776740-33800112	2537	3.23178	10.1844
TCONS_00000115	=	NM_001159729	XLOC_000067	Rab23	TSS248	chr1:33776740-33800112	4209	0.405303	0.174147
TCONS_00000114	=	NM_008999	XLOC_000067	Rab23	TSS246	chr1:33776740-33800112	4321	13.0373	24.4043
TCONS_00018632	j	NM_145392	XLOC_000826	Bag2	TSS3450	chr1:33802328-33814595	1781	0.965654	3.27788
TCONS_00001503	=	NM_145392	XLOC_000826	Bag2	TSS3448	chr1:33802328-33814595	1815	34.9664	105.903
TCONS_00017635	j	NM_145392	XLOC_000826	Bag2	TSS3448	chr1:33802328-33814595	1705	2.82536	11.1206
TCONS_00007438	j	NM_145392	XLOC_000826	Bag2	TSS3449	chr1:33802328-33814595	1644	0.246956	0.773433
TCONS_00017636	j	NM_133817	XLOC_000827	Zfp451	TSS3451	chr1:33818240-33871407	6121	0.780503	0.30127
TCONS_00015994	j	NM_133817	XLOC_000827	Zfp451	TSS3451	chr1:33818240-33871407	3533	0.707376	0.70397
TCONS_00001505	j	NM_133817	XLOC_000827	Zfp451	TSS3451	chr1:33818240-33871407	12750	1.76529	1.08846
TCONS_00001504	=	NM_133817	XLOC_000827	Zfp451	TSS3453	chr1:33818240-33871407	3650	2.92704	1.09924
TCONS_00015993	j	NM_133817	XLOC_000827	Zfp451	TSS3452	chr1:33818240-33871407	832	0.859437	0.268051
TCONS_00006296	j	NM_133817	XLOC_000827	Zfp451	TSS3451	chr1:33818240-33871407	3966	0.909678	1.81528
TCONS_00001506	=	NM_001161816	XLOC_000828	Gm15455	TSS3454	chr1:33892743-33895759	3016	0.311514	0.214885
TCONS_00007439	j	NM_177235	XLOC_000829	Bend6	TSS3455	chr1:33908849-33964617	2431	0.53211	0
TCONS_00001507	j	NM_177235	XLOC_000829	Bend6	TSS3457	chr1:33908849-33964617	2173	0	0
TCONS_00004294	j	NM_177235	XLOC_000829	Bend6	TSS3456	chr1:33908849-33964617	2434	0.99838	0
TCONS_00001508	=	NM_177235	XLOC_000829	Bend6	TSS3458	chr1:33908849-33964617	2292	2.51562	0.631089
TCONS_00018349	j	NM_134448	XLOC_000068	Dst	TSS262	chr1:33965043-34366766	6411	20.812	16.5625
TCONS_00015726	j	NM_134448	XLOC_000068	Dst	TSS264	chr1:33965043-34366766	1957	23.8753	31.6415
TCONS_00000121	j	NM_134448	XLOC_000068	Dst	TSS265	chr1:33965043-34366766	1969	8.03284	11.6957
TCONS_00006028	j	NM_134448	XLOC_000068	Dst	TSS251	chr1:33965043-34366766	24122	4.31156	0.97734
TCONS_00004972	j	NM_134448	XLOC_000068	Dst	TSS258	chr1:33965043-34366766	8495	7.76754	12.9239
TCONS_00017313	j	NM_134448	XLOC_000068	Dst	TSS255	chr1:33965043-34366766	11329	5.66705	2.19161
TCONS_00018348	j	NM_134448	XLOC_000068	Dst	TSS257	chr1:33965043-34366766	12958	0.196936	0
TCONS_00006029	j	NM_134448	XLOC_000068	Dst	TSS258	chr1:33965043-34366766	10000	0.0040187	0.156768
TCONS_00017316	j	NM_134448	XLOC_000068	Dst	TSS261	chr1:33965043-34366766	7596	0.456478	0.250613
TCONS_00006812	j	NM_134448	XLOC_000068	Dst	TSS258	chr1:33965043-34366766	9692	8.14369	2.27933
TCONS_00018347	j	NM_134448	XLOC_000068	Dst	TSS256	chr1:33965043-34366766	13030	6.68292	1.3792
TCONS_00000118	j	NM_134448	XLOC_000068	Dst	TSS252	chr1:33965043-34366766	23364	4.07033	1.77008
TCONS_00015030	j	NM_134448	XLOC_000068	Dst	TSS258	chr1:33965043-34366766	9312	6.17673	6.5111
TCONS_00017317	j	NM_134448	XLOC_000068	Dst	TSS262	chr1:33965043-34366766	6562	0.0917138	0
TCONS_00016439	j	NM_134448	XLOC_000068	Dst	TSS258	chr1:33965043-34366766	9153	0.050995	0
TCONS_00003941	j	NM_178601	XLOC_000069	Imp4	TSS272	chr1:34493514-34506227	5650	0.206552	0.0776557
TCONS_00006814	j	NM_178601	XLOC_000069	Imp4	TSS269	chr1:34493514-34506227	6721	0.069322	0.0631902
TCONS_00005330	j	NM_027159	XLOC_000832	Ccdc115	TSS3463	chr1:34493514-34506227	1082	0.464233	1.72021
TCONS_00001511	=	NM_027159	XLOC_000832	Ccdc115	TSS3462	chr1:34493514-34506227	1705	6.3299	6.3259
TCONS_00000122	=	NM_178601	XLOC_000069	Imp4	TSS270	chr1:34493514-34506227	6103	3.09058	3.00418
TCONS_00015728	j	NM_011206	XLOC_000070	Ptpn18	TSS277	chr1:34513918-34532603	1501	0	0.035303
TCONS_00006031	j	NM_011206	XLOC_000070	Ptpn18	TSS280	chr1:34513918-34532603	1139	0	0
TCONS_00003942	j	NM_011206	XLOC_000070	Ptpn18	TSS284	chr1:34513918-34532603	414	0.113271	0
TCONS_00000124	=	NM_011206	XLOC_000070	Ptpn18	TSS277	chr1:34513918-34532603	1573	0.40093	0
TCONS_00015031	j	NM_011206	XLOC_000070	Ptpn18	TSS283	chr1:34513918-34532603	687	2.29616	0.134372
TCONS_00006817	j	NM_011206	XLOC_000070	Ptpn18	TSS281	chr1:34513918-34532603	986	0.105575	0.14014
TCONS_00006818	j	NM_011206	XLOC_000070	Ptpn18	TSS282	chr1:34513918-34532603	939	0.0517833	0
TCONS_00000126	=	NM_009355	XLOC_000071	Prss39	TSS288	chr1:34554608-34559907	1246	0	0
TCONS_00007440	j	NM_009356	XLOC_000834	Prss40	TSS3465	chr1:34607757-34618157	2631	0	0
TCONS_00000128	=	NM_213727	XLOC_000073	Fam123c	TSS293	chr1:34635917-34648779	5075	0.290198	0
TCONS_00015032	j	NM_213727	XLOC_000073	Fam123c	TSS292	chr1:34635917-34648779	4564	0.655554	0.0737277
TCONS_00000129	=	NM_183019	XLOC_000075	Arhgef4	TSS299	chr1:34858566-34869599	2714	2.85813	0.429677
TCONS_00006297	j	NM_001160235	XLOC_000837	Fam168b	TSS3473	chr1:34870062-34899895	4759	3.08743	0.618157
TCONS_00001515	=	NM_001160235	XLOC_000837	Fam168b	TSS3472	chr1:34870062-34899895	5059	2.12836	2.95238
TCONS_00001516	=	NM_001160236	XLOC_000837	Fam168b	TSS3472	chr1:34870062-34899895	5044	5.58654	4.7267
TCONS_00001517	=	NM_174997	XLOC_000837	Fam168b	TSS3472	chr1:34870062-34899895	5023	39.9442	32.4828
TCONS_00003944	j	NM_145516	XLOC_000076	Plekhb2	TSS302	chr1:34906803-34936432	3340	7.33993	11.4784
TCONS_00000130	=	NM_145516	XLOC_000076	Plekhb2	TSS301	chr1:34906803-34936432	3317	66.2153	86.7406
TCONS_00015035	j	NM_015818	XLOC_000078	Hs6st1	TSS308	chr1:36125244-36163291	2981	1.65366	0.00304682
TCONS_00000132	=	NM_015818	XLOC_000078	Hs6st1	TSS306	chr1:36125244-36163291	3719	5.10512	2.06897
TCONS_00000133	j	NM_015818	XLOC_000078	Hs6st1	TSS307	chr1:36125244-36163291	2971	3.92508	2.40706
TCONS_00006298	j	NM_198899	XLOC_000838	Uggt1	TSS3474	chr1:36196872-36301147	6143	4.29078	4.86812
TCONS_00016709	j	NM_198899	XLOC_000838	Uggt1	TSS3474	chr1:36196872-36301147	4642	0.604972	0.542788
TCONS_00018633	j	NM_198899	XLOC_000838	Uggt1	TSS3474	chr1:36196872-36301147	5423	0.931834	0.189199
TCONS_00005331	j	NM_198899	XLOC_000838	Uggt1	TSS3476	chr1:36196872-36301147	4749	0	0
TCONS_00001519	j	NM_198899	XLOC_000838	Uggt1	TSS3477	chr1:36196872-36301147	2083	4.18953	5.91913
TCONS_00001518	=	NM_198899	XLOC_000838	Uggt1	TSS3474	chr1:36196872-36301147	9029	5.44929	3.72696
TCONS_00007446	j	NM_198899	XLOC_000838	Uggt1	TSS3475	chr1:36196872-36301147	5260	0	0.000386203
TCONS_00007447	j	NM_153408	XLOC_000839	Neurl3	TSS3478	chr1:36321346-36332319	2703	0.0998106	0
TCONS_00017639	j	NM_153408	XLOC_000839	Neurl3	TSS3479	chr1:36321346-36332319	3801	0	0
TCONS_00018634	j	NM_153408	XLOC_000839	Neurl3	TSS3484	chr1:36321346-36332319	2979	0.103299	0.0412061
TCONS_00015273	j	NM_153408	XLOC_000839	Neurl3	TSS3481	chr1:36321346-36332319	2535	0.518385	0.0353468
TCONS_00004297	j	NM_153408	XLOC_000839	Neurl3	TSS3480	chr1:36321346-36332319	2163	0.410782	0.0750524
TCONS_00015996	j	NM_153408	XLOC_000839	Neurl3	TSS3479	chr1:36321346-36332319	2840	0.759478	0.0418401
TCONS_00000136	=	NM_001172206	XLOC_000079	Arid5a	TSS310	chr1:36364577-36390346	5696	0.139664	0.573362
TCONS_00000137	=	NM_145996	XLOC_000079	Arid5a	TSS310	chr1:36364577-36390346	5525	0	0.215136
TCONS_00000138	=	NR_033310	XLOC_000079	Arid5a	TSS310	chr1:36364577-36390346	5578	0.421284	1.65919
TCONS_00006825	j	NM_001172205	XLOC_000079	Arid5a	TSS311	chr1:36364577-36390346	6607	0.042624	0.09738
TCONS_00015036	j	NM_001172205	XLOC_000079	Arid5a	TSS310	chr1:36364577-36390346	9447	0.160062	0.335396
TCONS_00004975	j	NM_001172205	XLOC_000079	Arid5a	TSS313	chr1:36364577-36390346	6023	0.0230434	0.111007
TCONS_00000135	=	NM_001172205	XLOC_000079	Arid5a	TSS310	chr1:36364577-36390346	5699	1.12196	1.94651
TCONS_00007449	j	NM_172652	XLOC_000840	4632411B12Rik	TSS3488	chr1:36390947-36426026	5046	0.65763	1.19294
TCONS_00001524	=	NM_172652	XLOC_000840	4632411B12Rik	TSS3489	chr1:36390947-36426026	4663	12.8983	11.3477
TCONS_00007448	j	NM_172652	XLOC_000840	4632411B12Rik	TSS3487	chr1:36390947-36426026	4503	0.686889	0.332768
TCONS_00004299	j	NM_172652	XLOC_000840	4632411B12Rik	TSS3489	chr1:36390947-36426026	4652	2.37701	0.270697
TCONS_00007450	j	NM_001013374	XLOC_000841	Lman2l	TSS3492	chr1:36475494-36502094	6290	0.0786547	0.0176384
TCONS_00017640	j	NM_001013374	XLOC_000841	Lman2l	TSS3490	chr1:36475494-36502094	5690	0.0141775	0.0174846
TCONS_00001526	=	NM_001013374	XLOC_000841	Lman2l	TSS3490	chr1:36475494-36502094	6770	3.75787	3.27926
TCONS_00004300	j	NM_001013374	XLOC_000841	Lman2l	TSS3490	chr1:36475494-36502094	6713	2.19858	0.301474
TCONS_00017641	j	NM_001013374	XLOC_000841	Lman2l	TSS3490	chr1:36475494-36502094	6687	0.0746838	0.309324
TCONS_00016443	j	NM_033570	XLOC_000080	Cnnm4	TSS326	chr1:36528441-36565621	4645	0	0.0766833
TCONS_00000141	=	NM_033570	XLOC_000080	Cnnm4	TSS326	chr1:36528441-36565621	4582	2.67064	0.958247
TCONS_00003948	j	NM_033570	XLOC_000080	Cnnm4	TSS327	chr1:36528441-36565621	3201	0.87867	1.19099
TCONS_00000143	=	NM_053186	XLOC_000081	Cnnm3	TSS329	chr1:36568720-36585562	5184	3.78456	2.27746
TCONS_00015733	j	NM_001039551	XLOC_000081	Cnnm3	TSS329	chr1:36568720-36585562	4215	1.38857	0.95972
TCONS_00000144	j	NM_001039551	XLOC_000081	Cnnm3	TSS329	chr1:36568720-36585562	5952	0.418845	0.383191
TCONS_00004301	j	NM_153502	XLOC_000843	Ankrd23	TSS3495	chr1:36586974-36604233	3209	0.14219	0.152595
TCONS_00004302	j	NM_153502	XLOC_000843	Ankrd23	TSS3495	chr1:36586974-36604233	5974	0.16856	1.87006
TCONS_00007451	j	NM_153502	XLOC_000843	Ankrd23	TSS3499	chr1:36586974-36604233	3879	0.102446	0.308072
TCONS_00005334	j	NM_153502	XLOC_000843	Ankrd23	TSS3498	chr1:36586974-36604233	2892	0.0192424	0
TCONS_00001527	j	NM_153502	XLOC_000843	Ankrd23	TSS3497	chr1:36586974-36604233	5849	0.848215	2.2934
TCONS_00018636	j	NM_153502	XLOC_000843	Ankrd23	TSS3495	chr1:36586974-36604233	2996	0.0454026	0
TCONS_00016710	j	NM_153502	XLOC_000843	Ankrd23	TSS3495	chr1:36586974-36604233	4140	1.61838	2.84059
TCONS_00015275	j	NM_153502	XLOC_000843	Ankrd23	TSS3495	chr1:36586974-36604233	3289	6.24006e-05	0.153696
TCONS_00004303	j	NM_153502	XLOC_000843	Ankrd23	TSS3495	chr1:36586974-36604233	5933	0.525621	0.367369
TCONS_00001528	j	NM_153502	XLOC_000843	Ankrd23	TSS3497	chr1:36586974-36604233	7908	0.168767	0.181362
TCONS_00015998	j	NM_153502	XLOC_000843	Ankrd23	TSS3496	chr1:36586974-36604233	2294	0	0
TCONS_00005336	j	NM_001126047	XLOC_000844	Sema4c	TSS3505	chr1:36605486-36740028	3402	0.258871	0
TCONS_00017643	j	NM_001126047	XLOC_000844	Sema4c	TSS3510	chr1:36605486-36740028	4623	0	0.178773
TCONS_00015999	j	NM_001126046	XLOC_000844	Fam178b	TSS3503	chr1:36605486-36740028	800	0.114403	0.644632
TCONS_00001533	j	NM_001126046	XLOC_000844	Fam178b	TSS3503	chr1:36605486-36740028	1265	0.211065	0
TCONS_00001534	=	NM_027957	XLOC_000844	Fam178b	TSS3516	chr1:36605486-36740028	905	0.100033	0
TCONS_00016713	j	NM_001126046	XLOC_000844	Fam178b	TSS3503	chr1:36605486-36740028	801	0.196398	0.407149
TCONS_00006303	j	NM_001126046	XLOC_000844	Fam178b	TSS3516	chr1:36605486-36740028	752	0.0997131	0.347836
TCONS_00018638	j	NM_001126047	XLOC_000844	Sema4c	TSS3512	chr1:36605486-36740028	3869	0.0590332	0.189888
TCONS_00001530	=	NM_001126047	XLOC_000844	Sema4c	TSS3501	chr1:36605486-36740028	3805	2.96943	2.9875
TCONS_00005338	j	NM_001126047	XLOC_000844	Sema4c	TSS3502	chr1:36605486-36740028	5691	2.08021	1.91349
TCONS_00017645	j	NM_001126047	XLOC_000844	Sema4c	TSS3501	chr1:36605486-36740028	5218	0.454529	0.638371
TCONS_00017644	j	NM_001126047	XLOC_000844	Sema4c	TSS3500	chr1:36605486-36740028	3453	0.148972	0.244432
TCONS_00015277	j	NM_001126047	XLOC_000844	Sema4c	TSS3503	chr1:36605486-36740028	7474	0.0354183	0
TCONS_00005337	j	NM_001126047	XLOC_000844	Sema4c	TSS3506	chr1:36605486-36740028	3550	0.377183	0.298684
TCONS_00001531	j	NM_001126047	XLOC_000844	Sema4c	TSS3500	chr1:36605486-36740028	3512	3.62983	2.21748
TCONS_00006301	j	NM_001126047	XLOC_000844	Sema4c	TSS3509	chr1:36605486-36740028	3105	0	1.34929
TCONS_00005335	j	NM_001126047	XLOC_000844	Sema4c	TSS3504	chr1:36605486-36740028	3069	0.706783	1.15778
TCONS_00017650	j	NM_001126046	XLOC_000844	Fam178b	TSS3503	chr1:36605486-36740028	667	0	0
TCONS_00017648	j	NM_001126046	XLOC_000844	Fam178b	TSS3517	chr1:36605486-36740028	736	0.0417635	0.0744487
TCONS_00006300	j	NM_001126047	XLOC_000844	Sema4c	TSS3509	chr1:36605486-36740028	3195	0.31805	0.775216
TCONS_00016711	j	NM_001126047	XLOC_000844	Sema4c	TSS3507	chr1:36605486-36740028	3217	0.0827642	0
TCONS_00018637	j	NM_001126047	XLOC_000844	Sema4c	TSS3511	chr1:36605486-36740028	2640	0.0677913	0
TCONS_00006302	j	NM_001126046	XLOC_000844	Fam178b	TSS3503	chr1:36605486-36740028	627	0.0309128	0.224441
TCONS_00000145	=	NM_009942	XLOC_000082	Cox5b	TSS332	chr1:36748331-36750233	569	134.997	166.24
TCONS_00005340	j	NM_146107	XLOC_000845	Actr1b	TSS3521	chr1:36754957-36766946	2553	4.21494	2.87444
TCONS_00007453	j	NM_146107	XLOC_000845	Actr1b	TSS3524	chr1:36754957-36766946	3155	0.101602	0
TCONS_00001537	j	NM_146107	XLOC_000845	Actr1b	TSS3523	chr1:36754957-36766946	3370	2.72362	3.96903
TCONS_00001538	=	NM_146107	XLOC_000845	Actr1b	TSS3523	chr1:36754957-36766946	3339	33.3777	40.7777
TCONS_00000146	=	NR_040290	XLOC_000083	4933424G06Rik	TSS334	chr1:36771243-36814805	1127	0.0447247	0.0121203
TCONS_00017321	j	NM_009539	XLOC_000084	Zap70	TSS338	chr1:36818705-36840328	1119	0.0916622	0
TCONS_00000151	j	NM_009539	XLOC_000084	Zap70	TSS342	chr1:36818705-36840328	1047	0	0
TCONS_00003949	j	NM_009539	XLOC_000084	Zap70	TSS339	chr1:36818705-36840328	2384	0.125225	0
TCONS_00000148	=	NM_009539	XLOC_000084	Zap70	TSS338	chr1:36818705-36840328	2180	0.0361822	0.0472258
TCONS_00000149	j	NM_009539	XLOC_000084	Zap70	TSS340	chr1:36818705-36840328	2125	0	0
TCONS_00000150	j	NM_009539	XLOC_000084	Zap70	TSS341	chr1:36818705-36840328	2196	0	0.000260378
TCONS_00001540	=	NM_018872	XLOC_000846	Tmem131	TSS3527	chr1:36843577-36997334	6548	14.8408	12.9067
TCONS_00005341	j	NM_018872	XLOC_000846	Tmem131	TSS3529	chr1:36843577-36997334	6999	4.77899	5.16555
TCONS_00016001	j	NM_018872	XLOC_000846	Tmem131	TSS3528	chr1:36843577-36997334	6802	2.51196	1.82717
TCONS_00001539	j	NM_018872	XLOC_000846	Tmem131	TSS3525	chr1:36843577-36997334	5043	5.95912	7.3165
TCONS_00016714	j	NM_018872	XLOC_000846	Tmem131	TSS3526	chr1:36843577-36997334	4479	0.74941	4.41865
TCONS_00007454	j	NM_018872	XLOC_000846	Tmem131	TSS3530	chr1:36843577-36997334	3904	1.88568	3.31907
TCONS_00015040	j	NM_009918	XLOC_000086	Cnga3	TSS370	chr1:37274902-37322010	5322	0.113174	0
TCONS_00003954	j	NM_009918	XLOC_000086	Cnga3	TSS370	chr1:37274902-37322010	5370	0.794387	0
TCONS_00004982	j	NM_009918	XLOC_000086	Cnga3	TSS371	chr1:37274902-37322010	3852	0.657344	0
TCONS_00003955	j	NM_009918	XLOC_000086	Cnga3	TSS370	chr1:37274902-37322010	5262	0.699359	0.105366
TCONS_00006835	j	NM_009918	XLOC_000086	Cnga3	TSS376	chr1:37274902-37322010	4051	0.0660877	0.0405217
TCONS_00015739	j	NM_009918	XLOC_000086	Cnga3	TSS370	chr1:37274902-37322010	5335	0.232355	0
TCONS_00000159	=	NM_009918	XLOC_000086	Cnga3	TSS372	chr1:37274902-37322010	3498	0.000222146	0
TCONS_00000160	j	NM_009918	XLOC_000086	Cnga3	TSS373	chr1:37274902-37322010	3763	0	0
TCONS_00004983	j	NM_030266	XLOC_000089	Inpp4a	TSS388	chr1:37356730-37467582	5794	2.0383	1.46448
TCONS_00000164	=	NM_172971	XLOC_000089	Inpp4a	TSS389	chr1:37356730-37467582	2997	0.995188	0.469431
TCONS_00015043	j	NM_030266	XLOC_000089	Inpp4a	TSS388	chr1:37356730-37467582	5639	5.58177	2.56264
TCONS_00000163	=	NM_030266	XLOC_000089	Inpp4a	TSS388	chr1:37356730-37467582	5688	4.49275	0.573804
TCONS_00006041	j	NM_030266	XLOC_000089	Inpp4a	TSS388	chr1:37356730-37467582	5672	5.44135	10.4379
TCONS_00016002	j	NM_198006	XLOC_000849	6330578E17Rik	TSS3533	chr1:37473929-37486948	3661	4.99804	1.23921
TCONS_00001541	=	NM_198006	XLOC_000849	6330578E17Rik	TSS3534	chr1:37473929-37486948	3862	16.8305	13.016
TCONS_00004991	j	NM_026123	XLOC_000090	Unc50	TSS402	chr1:37487016-37495969	1073	0.395398	0.421884
TCONS_00000168	j	NM_026123	XLOC_000090	Unc50	TSS402	chr1:37487016-37495969	1273	1.33462	2.28951
TCONS_00000169	=	NM_026123	XLOC_000090	Unc50	TSS402	chr1:37487016-37495969	1412	11.4888	9.7849
TCONS_00000167	j	NM_026123	XLOC_000090	Unc50	TSS402	chr1:37487016-37495969	987	10.6229	7.23088
TCONS_00000170	j	NM_026123	XLOC_000090	Unc50	TSS403	chr1:37487016-37495969	1703	2.17446	1.77615
TCONS_00001543	j	NM_173870	XLOC_000850	Mgat4a	TSS3535	chr1:37496021-37597894	7266	3.24969	1.51797
TCONS_00017652	j	NM_173870	XLOC_000850	Mgat4a	TSS3536	chr1:37496021-37597894	5615	2.53062	1.69445
TCONS_00005342	j	NM_173870	XLOC_000850	Mgat4a	TSS3535	chr1:37496021-37597894	7253	1.10088	0.000137044
TCONS_00006304	j	NM_173870	XLOC_000850	Mgat4a	TSS3535	chr1:37496021-37597894	7189	0	0.19397
TCONS_00015279	j	NM_173870	XLOC_000850	Mgat4a	TSS3535	chr1:37496021-37597894	7416	1.05036	0.375082
TCONS_00001544	=	NR_024017	XLOC_000851	4930594C11Rik	TSS3539	chr1:37496021-37597894	2755	0.0151051	0.00523853
TCONS_00016717	j	NM_173870	XLOC_000850	Mgat4a	TSS3535	chr1:37496021-37597894	7127	0	0.178901
TCONS_00016004	j	NM_173870	XLOC_000850	Mgat4a	TSS3538	chr1:37496021-37597894	7045	0.340051	0
TCONS_00016005	j	NM_028096	XLOC_000852	2010300C02Rik	TSS3547	chr1:37668520-37776656	4802	0.0624758	0.108434
TCONS_00005344	j	NM_028096	XLOC_000852	2010300C02Rik	TSS3543	chr1:37668520-37776656	5026	0.101136	0.0247609
TCONS_00015280	j	NM_028096	XLOC_000852	2010300C02Rik	TSS3540	chr1:37668520-37776656	1120	1.08405	0.404568
TCONS_00001545	j	NM_028096	XLOC_000852	2010300C02Rik	TSS3544	chr1:37668520-37776656	3874	0	0
TCONS_00017653	j	NM_028096	XLOC_000852	2010300C02Rik	TSS3545	chr1:37668520-37776656	4569	0.0828477	0
TCONS_00001546	=	NM_028096	XLOC_000852	2010300C02Rik	TSS3547	chr1:37668520-37776656	4361	0.853906	0.619662
TCONS_00007456	j	NM_028096	XLOC_000852	2010300C02Rik	TSS3541	chr1:37668520-37776656	1762	0.0294034	0
TCONS_00005345	j	NM_028096	XLOC_000852	2010300C02Rik	TSS3547	chr1:37668520-37776656	4364	0.491394	0.000604195
TCONS_00004306	j	NM_028096	XLOC_000852	2010300C02Rik	TSS3546	chr1:37668520-37776656	4201	0.0858225	3.6472e-05
TCONS_00017654	j	NM_207228	XLOC_000853	Tsga10	TSS3549	chr1:37811426-37922240	3467	0.026683	0
TCONS_00007462	j	NM_207228	XLOC_000853	Tsga10	TSS3551	chr1:37811426-37922240	2971	0.186082	0.202638
TCONS_00007461	j	NM_207228	XLOC_000853	Tsga10	TSS3553	chr1:37811426-37922240	5529	0.255893	0.197354
TCONS_00006307	j	NM_207228	XLOC_000853	Tsga10	TSS3551	chr1:37811426-37922240	1786	0.0937098	0.219749
TCONS_00016007	j	NM_207228	XLOC_000853	Tsga10	TSS3550	chr1:37811426-37922240	2743	0	0.0940796
TCONS_00007460	j	NM_207228	XLOC_000853	Tsga10	TSS3549	chr1:37811426-37922240	3391	0.0647892	0.0126894
TCONS_00005346	j	NM_207228	XLOC_000853	Tsga10	TSS3550	chr1:37811426-37922240	2401	0.0769464	0.19067
TCONS_00018641	j	NM_207228	XLOC_000853	Tsga10	TSS3551	chr1:37811426-37922240	2256	0.142974	0.0746503
TCONS_00006305	j	NM_207228	XLOC_000853	Tsga10	TSS3550	chr1:37811426-37922240	4114	0.0980986	0.196303
TCONS_00004307	j	NM_207228	XLOC_000853	Tsga10	TSS3549	chr1:37811426-37922240	3493	0.127057	0.00722092
TCONS_00016719	j	NM_207228	XLOC_000853	Tsga10	TSS3549	chr1:37811426-37922240	1385	0.11199	0
TCONS_00001548	j	NM_207228	XLOC_000853	Tsga10	TSS3549	chr1:37811426-37922240	3992	0	0.102479
TCONS_00015283	j	NM_207228	XLOC_000853	Tsga10	TSS3551	chr1:37811426-37922240	1631	0	0
TCONS_00007459	j	NM_207228	XLOC_000853	Tsga10	TSS3551	chr1:37811426-37922240	3441	0.120358	0.0484153
TCONS_00017655	j	NM_207228	XLOC_000853	Tsga10	TSS3550	chr1:37811426-37922240	3423	1.06169	0.35523
TCONS_00001547	=	NM_207228	XLOC_000853	Tsga10	TSS3551	chr1:37811426-37922240	3400	0	1.76186e-05
TCONS_00001549	j	NM_207228	XLOC_000853	Tsga10	TSS3554	chr1:37811426-37922240	4127	0.357619	0
TCONS_00016006	j	NM_207228	XLOC_000853	Tsga10	TSS3551	chr1:37811426-37922240	4320	0	0
TCONS_00006306	j	NM_207228	XLOC_000853	Tsga10	TSS3549	chr1:37811426-37922240	2581	0.170085	0.0573289
TCONS_00000172	j	NM_001037918	XLOC_000091	Lipt1	TSS406	chr1:37928742-37955178	10871	0.117407	0.0443435
TCONS_00016009	j	NM_026913	XLOC_000854	Mitd1	TSS3557	chr1:37928742-37955178	1230	0.0734507	0
TCONS_00001550	=	NM_026913	XLOC_000854	Mitd1	TSS3557	chr1:37928742-37955178	1229	3.87275	2.42393
TCONS_00003959	j	NM_027098	XLOC_000092	Mrpl30	TSS409	chr1:37928742-37955178	508	6.54543	5.26736
TCONS_00018361	j	NM_001037918	XLOC_000091	Lipt1	TSS406	chr1:37928742-37955178	10609	0.047676	0.071028
TCONS_00000171	=	NM_001037918	XLOC_000091	Lipt1	TSS405	chr1:37928742-37955178	8331	0.260323	0.337224
TCONS_00000173	=	NM_027098	XLOC_000092	Mrpl30	TSS409	chr1:37928742-37955178	691	26.5108	29.1743
TCONS_00016450	j	NM_001037918	XLOC_000091	Lipt1	TSS405	chr1:37928742-37955178	1870	0.966036	0.726298
TCONS_00001551	j	NM_026913	XLOC_000854	Mitd1	TSS3558	chr1:37928742-37955178	5579	0.280517	0.291217
TCONS_00001554	=	NM_172054	XLOC_000857	Txndc9	TSS3566	chr1:38040166-38054594	4596	2.80703	2.11909
TCONS_00004308	j	NM_172054	XLOC_000857	Txndc9	TSS3567	chr1:38040166-38054594	958	17.5632	11.7232
TCONS_00007466	j	NM_172054	XLOC_000857	Txndc9	TSS3565	chr1:38040166-38054594	5236	0.315104	0.166797
TCONS_00004309	j	NM_172054	XLOC_000857	Txndc9	TSS3564	chr1:38040166-38054594	5627	0.793269	0.302822
TCONS_00004994	j	NM_198303	XLOC_000094	Eif5b	TSS413	chr1:38054719-38186507	3594	0.0310046	0
TCONS_00000176	=	NM_198303	XLOC_000094	Eif5b	TSS413	chr1:38054719-38186507	7797	8.72522	6.77135
TCONS_00001555	=	NM_019570	XLOC_000858	Rev1	TSS3568	chr1:38054719-38186507	4262	5.42866	4.21908
TCONS_00018362	j	NM_198303	XLOC_000094	Eif5b	TSS413	chr1:38054719-38186507	3747	7.46687	6.39821
TCONS_00000175	j	NM_198303	XLOC_000094	Eif5b	TSS412	chr1:38054719-38186507	4066	1.05109	0.734614
TCONS_00003960	j	NM_198303	XLOC_000094	Eif5b	TSS412	chr1:38054719-38186507	3768	0.0321403	0
TCONS_00007468	j	NM_010678	XLOC_000859	Aff3	TSS3572	chr1:38229592-38721800	6291	1.17817	0.836198
TCONS_00001557	=	NM_010678	XLOC_000859	Aff3	TSS3572	chr1:38229592-38721800	6010	0.257589	0.255205
TCONS_00001558	j	NM_010678	XLOC_000859	Aff3	TSS3576	chr1:38229592-38721800	4456	0	0.0675228
TCONS_00016720	j	NM_010678	XLOC_000859	Aff3	TSS3573	chr1:38229592-38721800	5884	0	0
TCONS_00016010	j	NM_010678	XLOC_000859	Aff3	TSS3571	chr1:38229592-38721800	5038	1.45765	0.942552
TCONS_00018643	j	NM_010678	XLOC_000859	Aff3	TSS3572	chr1:38229592-38721800	5929	0.000623667	0
TCONS_00001559	j	NM_010678	XLOC_000859	Aff3	TSS3575	chr1:38229592-38721800	5801	0	0
TCONS_00004310	j	NM_010678	XLOC_000859	Aff3	TSS3577	chr1:38229592-38721800	5141	0.650717	0.413181
TCONS_00004311	j	NM_010678	XLOC_000859	Aff3	TSS3572	chr1:38229592-38721800	6210	0.468702	0
TCONS_00001560	j	NM_001029878	XLOC_000860	Lonrf2	TSS3579	chr1:38850474-38893697	6898	2.0196	0.363471
TCONS_00006309	j	NM_001029878	XLOC_000860	Lonrf2	TSS3580	chr1:38850474-38893697	5592	3.29796	0.598539
TCONS_00004312	j	NM_001029878	XLOC_000860	Lonrf2	TSS3578	chr1:38850474-38893697	6879	0.824745	0.134177
TCONS_00005348	=	NM_001029878	XLOC_000860	Lonrf2	TSS3581	chr1:38850474-38893697	6060	0.602888	0.186656
TCONS_00001561	=	NM_145142	XLOC_000861	Chst10	TSS3582	chr1:38920712-38955005	3119	1.566	0.543816
TCONS_00004313	j	NM_145142	XLOC_000861	Chst10	TSS3584	chr1:38920712-38955005	2577	0.260446	0
TCONS_00018645	j	NM_145142	XLOC_000861	Chst10	TSS3585	chr1:38920712-38955005	1044	0.143727	0.0503549
TCONS_00018644	j	NM_145142	XLOC_000861	Chst10	TSS3583	chr1:38920712-38955005	2376	0.86039	0.346899
TCONS_00006310	j	NM_145142	XLOC_000861	Chst10	TSS3582	chr1:38920712-38955005	3116	4.49447e-05	0.154613
TCONS_00018364	j	NM_026850	XLOC_000096	Pdcl3	TSS418	chr1:39044633-39054160	736	4.21168	6.80967
TCONS_00018363	j	NM_026850	XLOC_000096	Pdcl3	TSS415	chr1:39044633-39054160	944	16.7228	11.1548
TCONS_00003961	j	NM_026850	XLOC_000096	Pdcl3	TSS416	chr1:39044633-39054160	689	20.191	18.1783
TCONS_00004995	j	NM_026850	XLOC_000096	Pdcl3	TSS415	chr1:39044633-39054160	962	13.4797	18.7783
TCONS_00000178	=	NM_026850	XLOC_000096	Pdcl3	TSS415	chr1:39044633-39054160	1706	16.3577	24.3248
TCONS_00015045	j	NM_008719	XLOC_000097	Npas2	TSS422	chr1:39250814-39420587	3685	0	0
TCONS_00015044	j	NM_008719	XLOC_000097	Npas2	TSS421	chr1:39250814-39420587	3840	0.903117	1.03076
TCONS_00000179	j	NM_008719	XLOC_000097	Npas2	TSS419	chr1:39250814-39420587	4251	0.120528	0.181459
TCONS_00006043	j	NM_008719	XLOC_000097	Npas2	TSS421	chr1:39250814-39420587	3687	0	0.141174
TCONS_00000180	=	NM_008719	XLOC_000097	Npas2	TSS420	chr1:39250814-39420587	4180	0.0292307	0
TCONS_00006838	j	NM_008719	XLOC_000097	Npas2	TSS423	chr1:39250814-39420587	3201	0.040859	0
TCONS_00000181	=	NM_053257	XLOC_000098	Rpl31	TSS425	chr1:39424695-39535592	1039	163.255	155.96
TCONS_00001566	=	NM_018775	XLOC_000863	Tbc1d8	TSS3588	chr1:39424695-39535592	4438	8.09101	8.00648
TCONS_00016453	j	NM_028043	XLOC_000099	D1Bwg0212e	TSS426	chr1:39584865-39603722	1625	1.30237	1.49726
TCONS_00000182	=	NM_028043	XLOC_000099	D1Bwg0212e	TSS426	chr1:39584865-39603722	3166	8.4212	7.24734
TCONS_00001568	=	NM_001033135	XLOC_000865	Rnf149	TSS3592	chr1:39604381-39634485	6000	0.15081	0.226773
TCONS_00007469	j	NM_001033135	XLOC_000865	Rnf149	TSS3593	chr1:39604381-39634485	5957	0.247248	0.177968
TCONS_00005349	j	NM_001033135	XLOC_000865	Rnf149	TSS3592	chr1:39604381-39634485	3639	2.98015	1.52947
TCONS_00016012	j	NM_001033135	XLOC_000865	Rnf149	TSS3592	chr1:39604381-39634485	2922	2.00634	0.881148
TCONS_00001570	=	NM_170597	XLOC_000866	Creg2	TSS3596	chr1:39675250-39708027	5799	5.52297	0.164501
TCONS_00007470	j	NM_001145660	XLOC_000867	Rfx8	TSS3597	chr1:39722145-39777834	823	0.043336	5.03961e-06
TCONS_00007471	j	NM_001145660	XLOC_000867	Rfx8	TSS3599	chr1:39722145-39777834	1963	0	0
TCONS_00001571	=	NM_001145660	XLOC_000867	Rfx8	TSS3598	chr1:39722145-39777834	2000	0.0458567	0.0977812
TCONS_00006311	j	NM_001177348	XLOC_000868	Gm3646	TSS3601	chr1:39859850-39862177	1564	0.0579976	0.300137
TCONS_00001572	=	NM_001177348	XLOC_000868	Gm3646	TSS3601	chr1:39859850-39862177	359	0.306268	0.396856
TCONS_00015746	j	NM_008696	XLOC_000100	Map4k4	TSS430	chr1:39957486-40084813	3443	8.51079	5.96026
TCONS_00016454	j	NM_008696	XLOC_000100	Map4k4	TSS428	chr1:39957486-40084813	5376	1.81897	0.721192
TCONS_00000183	j	NM_008696	XLOC_000100	Map4k4	TSS428	chr1:39957486-40084813	5575	1.63534	0.942208
TCONS_00000184	=	NM_008696	XLOC_000100	Map4k4	TSS428	chr1:39957486-40084813	5620	2.84338	3.77371
TCONS_00015046	j	NM_008696	XLOC_000100	Map4k4	TSS427	chr1:39957486-40084813	7996	1.8059	1.03397
TCONS_00016455	j	NM_008696	XLOC_000100	Map4k4	TSS429	chr1:39957486-40084813	3603	1.17602	1.72772
TCONS_00006840	j	NM_008696	XLOC_000100	Map4k4	TSS428	chr1:39957486-40084813	7222	0.0219528	0.194641
TCONS_00003962	j	NM_008696	XLOC_000100	Map4k4	TSS428	chr1:39957486-40084813	5486	4.18898	2.11054
TCONS_00006044	j	NM_008696	XLOC_000100	Map4k4	TSS428	chr1:39957486-40084813	5618	0.504968	0.427418
TCONS_00018366	j	NM_008696	XLOC_000100	Map4k4	TSS428	chr1:39957486-40084813	5739	0.622521	0.454553
TCONS_00018367	j	NM_008696	XLOC_000100	Map4k4	TSS428	chr1:39957486-40084813	5634	0.424369	0.177235
TCONS_00015745	j	NM_008696	XLOC_000100	Map4k4	TSS428	chr1:39957486-40084813	5302	3.36829	2.58215
TCONS_00001574	=	NR_037980	XLOC_000870	LOC100047133	TSS3604	chr1:40111467-40182070	858	0	0.111449
TCONS_00000187	=	NM_010555	XLOC_000102	Il1r2	TSS433	chr1:40111467-40182070	1343	0.0331439	0.00998255
TCONS_00004320	j	NR_037980	XLOC_000870	LOC100047133	TSS3604	chr1:40111467-40182070	2620	0.102354	0
TCONS_00018368	j	NM_010555	XLOC_000102	Il1r2	TSS433	chr1:40111467-40182070	798	0.0307873	0
TCONS_00004319	j	NR_037980	XLOC_000870	LOC100047133	TSS3604	chr1:40111467-40182070	3722	0.131099	0.141499
TCONS_00004317	j	NR_037980	XLOC_000870	LOC100047133	TSS3604	chr1:40111467-40182070	1213	0.143912	0.118446
TCONS_00004997	j	NM_001123382	XLOC_000103	Il1r1	TSS442	chr1:40281884-40373045	4572	2.04193	0.0014437
TCONS_00004996	j	NM_001123382	XLOC_000103	Il1r1	TSS441	chr1:40281884-40373045	5130	0.126714	0.60001
TCONS_00003963	j	NM_001123382	XLOC_000103	Il1r1	TSS441	chr1:40281884-40373045	4865	0.480651	0
TCONS_00006045	j	NM_001123382	XLOC_000103	Il1r1	TSS440	chr1:40281884-40373045	4631	0	1.35377
TCONS_00000188	=	NM_008362	XLOC_000103	Il1r1	TSS440	chr1:40281884-40373045	4739	0.304443	0.391201
TCONS_00004998	j	NM_001123382	XLOC_000103	Il1r1	TSS444	chr1:40281884-40373045	4319	0.343826	0.817193
TCONS_00000189	=	NM_001123382	XLOC_000103	Il1r1	TSS441	chr1:40281884-40373045	4808	1.09574	1.78713
TCONS_00015748	j	NM_001123382	XLOC_000103	Il1r1	TSS443	chr1:40281884-40373045	4643	0.000134031	0.0450069
TCONS_00003964	j	NM_001123382	XLOC_000103	Il1r1	TSS441	chr1:40281884-40373045	5331	0.729005	0.122669
TCONS_00006845	j	NM_133193	XLOC_000104	Il1rl2	TSS453	chr1:40381324-40431975	3142	0	2.10186e-05
TCONS_00018371	j	NM_133193	XLOC_000104	Il1rl2	TSS448	chr1:40381324-40431975	4102	0.509529	0.106409
TCONS_00017330	j	NM_133193	XLOC_000104	Il1rl2	TSS451	chr1:40381324-40431975	8844	0.0347125	0
TCONS_00003965	j	NM_133193	XLOC_000104	Il1rl2	TSS445	chr1:40381324-40431975	8860	0.10681	0.00124894
TCONS_00000190	=	NM_133193	XLOC_000104	Il1rl2	TSS446	chr1:40381324-40431975	4630	0.44317	0.0883354
TCONS_00003968	j	NM_001025602	XLOC_000105	Il1rl1	TSS464	chr1:40461714-40557789	5576	0.0406473	0
TCONS_00003969	j	NM_008365	XLOC_000105	Il18r1	TSS473	chr1:40461714-40557789	4124	0.279379	0.0141712
TCONS_00000194	j	NM_001025602	XLOC_000105	Il1rl1	TSS468	chr1:40461714-40557789	4135	0	0.013066
TCONS_00006849	j	NM_008365	XLOC_000105	Il18r1	TSS470	chr1:40461714-40557789	6180	0.0612799	0
TCONS_00000195	j	NM_008365	XLOC_000105	Il18r1	TSS471	chr1:40461714-40557789	4375	0.0952709	0.0130787
TCONS_00000198	=	NM_008365	XLOC_000105	Il18r1	TSS474	chr1:40461714-40557789	4158	0.16676	0
TCONS_00000192	=	NM_010743	XLOC_000105	Il1rl1	TSS465	chr1:40461714-40557789	3002	0.0427662	0
TCONS_00015749	j	NM_001025602	XLOC_000105	Il1rl1	TSS463	chr1:40461714-40557789	5112	0	0.00633962
TCONS_00015751	j	NM_008365	XLOC_000105	Il18r1	TSS474	chr1:40461714-40557789	1759	0.534576	0
TCONS_00016456	j	NM_008365	XLOC_000105	Il18r1	TSS477	chr1:40461714-40557789	2835	0.482299	0.0378216
TCONS_00018372	j	NM_001025602	XLOC_000105	Il1rl1	TSS466	chr1:40461714-40557789	2377	0	0
TCONS_00003967	j	NM_001025602	XLOC_000105	Il1rl1	TSS462	chr1:40461714-40557789	5230	0.196436	0
TCONS_00017333	j	NM_010553	XLOC_000106	Il18rap	TSS485	chr1:40572206-40608538	3867	0.0386552	3.55993e-07
TCONS_00000201	=	NM_001033289	XLOC_000108	Slc9a2	TSS492	chr1:40738386-40826138	3493	0.62612	0.209456
TCONS_00017336	j	NM_001033289	XLOC_000108	Slc9a2	TSS491	chr1:40738386-40826138	3898	0.000101145	0.032301
TCONS_00015753	j	NM_001033289	XLOC_000108	Slc9a2	TSS491	chr1:40738386-40826138	3842	0.639708	0.48283
TCONS_00003970	j	NM_001033289	XLOC_000108	Slc9a2	TSS491	chr1:40738386-40826138	4049	1.05981	0.460374
TCONS_00004321	j	NM_172499	XLOC_000872	Mfsd9	TSS3611	chr1:40827769-40847517	3110	0.185004	0.0405131
TCONS_00017659	j	NM_172499	XLOC_000872	Mfsd9	TSS3609	chr1:40827769-40847517	3136	0.343636	0.388476
TCONS_00005350	j	NM_172499	XLOC_000872	Mfsd9	TSS3612	chr1:40827769-40847517	3019	0.374362	0.009241
TCONS_00001576	=	NM_172499	XLOC_000872	Mfsd9	TSS3609	chr1:40827769-40847517	4271	0.164963	0.073971
TCONS_00001575	j	NM_172499	XLOC_000872	Mfsd9	TSS3610	chr1:40827769-40847517	3380	0.0737897	0
TCONS_00018378	j	NM_001081198	XLOC_000109	Tmem182	TSS495	chr1:40862445-40913745	2368	0	0.0959157
TCONS_00000202	=	NM_001081198	XLOC_000109	Tmem182	TSS494	chr1:40862445-40913745	2729	0	0
TCONS_00017337	j	NM_001081198	XLOC_000109	Tmem182	TSS494	chr1:40862445-40913745	1142	0.0495398	0
TCONS_00001579	=	NR_027826	XLOC_000874	2610017I09Rik	TSS3615	chr1:42694403-42751670	546	1.48055	0
TCONS_00016013	j	NR_027826	XLOC_000874	2610017I09Rik	TSS3614	chr1:42694403-42751670	578	1.55633	0.147133
TCONS_00001578	j	NR_027826	XLOC_000874	2610017I09Rik	TSS3615	chr1:42694403-42751670	499	2.39562	0.0217452
TCONS_00001581	j	NR_027826	XLOC_000874	2610017I09Rik	TSS3614	chr1:42694403-42751670	1342	0.0798103	0
TCONS_00000211	=	NM_023514	XLOC_000112	Mrps9	TSS509	chr1:42908077-42962858	1419	11.8698	7.79274
TCONS_00000212	j	NM_023514	XLOC_000112	Mrps9	TSS512	chr1:42908077-42962858	3752	0.401453	0.543763
TCONS_00000213	j	NM_053107	XLOC_000113	Gpr45	TSS519	chr1:43008800-43092294	4531	1.02054	0.119534
TCONS_00004322	j	NM_001013025	XLOC_000875	Tgfbrap1	TSS3624	chr1:43103898-43155467	5428	1.58289	1.26384
TCONS_00001584	=	NM_001013025	XLOC_000875	Tgfbrap1	TSS3625	chr1:43103898-43155467	5538	1.22255	1.55118
TCONS_00001583	j	NM_001013025	XLOC_000875	Tgfbrap1	TSS3618	chr1:43103898-43155467	5244	4.32559	3.37453
TCONS_00017660	j	NM_001013025	XLOC_000875	Tgfbrap1	TSS3619	chr1:43103898-43155467	5861	0.579318	1.08187
TCONS_00016014	j	NM_001013025	XLOC_000875	Tgfbrap1	TSS3620	chr1:43103898-43155467	3919	0	0.790915
TCONS_00015284	j	NM_001013025	XLOC_000875	Tgfbrap1	TSS3622	chr1:43103898-43155467	5063	0	0
TCONS_00015285	j	NM_001013025	XLOC_000875	Tgfbrap1	TSS3623	chr1:43103898-43155467	5049	0	0.000196188
TCONS_00000215	=	NM_133818	XLOC_000114	AI597479	TSS525	chr1:43155554-43172806	3457	11.9488	8.94
TCONS_00015756	j	NM_133818	XLOC_000114	AI597479	TSS525	chr1:43155554-43172806	3096	2.37416	2.98308
TCONS_00001586	=	NM_010212	XLOC_000876	Fhl2	TSS3630	chr1:43179914-43253583	1563	17.2659	31.7415
TCONS_00005352	j	NM_010212	XLOC_000876	Fhl2	TSS3628	chr1:43179914-43253583	1104	1.24563	4.24249
TCONS_00007477	j	NM_010212	XLOC_000876	Fhl2	TSS3630	chr1:43179914-43253583	1916	1.56554	3.66006
TCONS_00016015	j	NM_010212	XLOC_000876	Fhl2	TSS3627	chr1:43179914-43253583	848	2.86468	9.53637
TCONS_00005353	j	NM_010212	XLOC_000876	Fhl2	TSS3632	chr1:43179914-43253583	1750	0	0
TCONS_00015757	j	NM_010879	XLOC_000116	Nck2	TSS528	chr1:43502595-43627364	2773	0.33894	0.171027
TCONS_00003978	j	NM_010879	XLOC_000116	Nck2	TSS529	chr1:43502595-43627364	2059	2.19433	2.23023
TCONS_00000217	=	NM_010879	XLOC_000116	Nck2	TSS528	chr1:43502595-43627364	2775	9.34759	8.34816
TCONS_00000222	=	NM_024283	XLOC_000117	1500015O10Rik	TSS541	chr1:43787300-43884831	8834	0.534662	0.591313
TCONS_00018646	j	NM_026430	XLOC_000878	Uxs1	TSS3638	chr1:43787300-43884831	1419	1.56218	0.0899783
TCONS_00001588	j	NM_026430	XLOC_000878	Uxs1	TSS3636	chr1:43787300-43884831	1447	0.229399	0.175245
TCONS_00001589	=	NM_026430	XLOC_000878	Uxs1	TSS3637	chr1:43787300-43884831	1911	4.48578	3.69251
TCONS_00016724	j	NM_026430	XLOC_000878	Uxs1	TSS3635	chr1:43787300-43884831	1523	0.132907	0.0834668
TCONS_00015759	j	NM_009418	XLOC_000118	Tpp2	TSS556	chr1:43989067-44060039	2169	2.92852	2.16508
TCONS_00003980	j	NM_009418	XLOC_000118	Tpp2	TSS555	chr1:43989067-44060039	3621	4.59399	1.8051
TCONS_00000224	j	NM_009418	XLOC_000118	Tpp2	TSS552	chr1:43989067-44060039	6508	0.105586	0.138552
TCONS_00005010	j	NM_009418	XLOC_000118	Tpp2	TSS551	chr1:43989067-44060039	5634	0.242977	0.111337
TCONS_00000225	=	NM_009418	XLOC_000118	Tpp2	TSS554	chr1:43989067-44060039	4649	6.79173	4.58473
TCONS_00001590	=	NM_001013799	XLOC_000880	A530098C11Rik	TSS3640	chr1:44066252-44076851	1086	0	0.0267044
TCONS_00016725	j	NM_029368	XLOC_000881	1700029F09Rik	TSS3644	chr1:44143461-44159488	1026	0.689622	0.217667
TCONS_00001593	j	NM_029368	XLOC_000881	1700029F09Rik	TSS3643	chr1:44143461-44159488	1321	1.84603	0.770632
TCONS_00001591	=	NM_029368	XLOC_000881	1700029F09Rik	TSS3641	chr1:44143461-44159488	1265	0.51708	0.758204
TCONS_00001594	j	NM_029368	XLOC_000881	1700029F09Rik	TSS3643	chr1:44143461-44159488	1379	0.37257	0.0752635
TCONS_00001592	j	NM_029368	XLOC_000881	1700029F09Rik	TSS3642	chr1:44143461-44159488	925	0.141935	0.157049
TCONS_00005354	j	NM_023645	XLOC_000882	Kdelc1	TSS3647	chr1:44163390-44201708	3493	0.791181	0.838522
TCONS_00000227	=	NM_144558	XLOC_000119	Bivm	TSS560	chr1:44163390-44201708	3571	2.33301	0.643926
TCONS_00016726	j	NM_023645	XLOC_000882	Kdelc1	TSS3646	chr1:44163390-44201708	2019	2.45056	2.48743
TCONS_00018647	j	NM_023645	XLOC_000882	Kdelc1	TSS3647	chr1:44163390-44201708	3424	0.160808	0.120272
TCONS_00001595	=	NM_023645	XLOC_000882	Kdelc1	TSS3645	chr1:44163390-44201708	2324	8.53871	9.27839
TCONS_00015760	j	NM_144558	XLOC_000119	Bivm	TSS559	chr1:44163390-44201708	3498	1.59904	1.59291
TCONS_00006051	j	NM_011729	XLOC_000120	Ercc5	TSS566	chr1:44204588-44238105	1426	2.31911	2.83602
TCONS_00006862	j	NM_011729	XLOC_000120	Ercc5	TSS562	chr1:44204588-44238105	3636	0	0
TCONS_00003981	j	NM_011729	XLOC_000120	Ercc5	TSS563	chr1:44204588-44238105	3705	0.399888	0
TCONS_00015050	j	NM_011729	XLOC_000120	Ercc5	TSS565	chr1:44204588-44238105	3194	0	0
TCONS_00015761	j	NM_011729	XLOC_000120	Ercc5	TSS565	chr1:44204588-44238105	3371	0	0.051885
TCONS_00018383	j	NM_011729	XLOC_000120	Ercc5	TSS564	chr1:44204588-44238105	3493	0.137121	0
TCONS_00000229	j	NM_011729	XLOC_000120	Ercc5	TSS562	chr1:44204588-44238105	3967	0.404662	0.793707
TCONS_00000228	=	NM_011729	XLOC_000120	Ercc5	TSS561	chr1:44204588-44238105	4010	4.01625	4.31238
TCONS_00006050	j	NM_011729	XLOC_000120	Ercc5	TSS565	chr1:44204588-44238105	2032	0.0540686	0.770153
TCONS_00006048	j	NM_011729	XLOC_000120	Ercc5	TSS561	chr1:44204588-44238105	3799	0.32658	0.187282
TCONS_00000230	=	NM_028450	XLOC_000121	Gulp1	TSS567	chr1:44608515-44854106	2976	13.9763	10.3574
TCONS_00001597	=	NR_040602	XLOC_000884	4930521E06Rik	TSS3649	chr1:44608515-44854106	906	0.0239284	0.0505229
TCONS_00007479	j	NR_040602	XLOC_000884	4930521E06Rik	TSS3650	chr1:44608515-44854106	2145	0	0
TCONS_00018384	j	NM_009930	XLOC_000123	Col3a1	TSS575	chr1:45368283-45406551	1515	101.125	14.4673
TCONS_00000232	=	NM_009930	XLOC_000123	Col3a1	TSS573	chr1:45368283-45406551	5564	864.147	668.26
TCONS_00017349	j	NM_009930	XLOC_000123	Col3a1	TSS574	chr1:45368283-45406551	2235	155.039	223.224
TCONS_00015051	j	NM_009930	XLOC_000123	Col3a1	TSS573	chr1:45368283-45406551	4776	47.7273	1.23506
TCONS_00015762	j	NM_009930	XLOC_000123	Col3a1	TSS576	chr1:45368283-45406551	1372	336.858	279.312
TCONS_00015052	j	NM_009930	XLOC_000123	Col3a1	TSS573	chr1:45368283-45406551	4784	0	0
TCONS_00016727	j	NM_007737	XLOC_000885	Col5a2	TSS3652	chr1:45407773-45560397	5018	4.10167	15.9059
TCONS_00018648	j	NM_007737	XLOC_000885	Col5a2	TSS3652	chr1:45407773-45560397	4849	11.6238	30.2163
TCONS_00017662	j	NM_007737	XLOC_000885	Col5a2	TSS3654	chr1:45407773-45560397	5756	0.106231	0.0857166
TCONS_00005356	j	NM_007737	XLOC_000885	Col5a2	TSS3657	chr1:45407773-45560397	4511	0.191571	0.764105
TCONS_00016020	j	NM_007737	XLOC_000885	Col5a2	TSS3652	chr1:45407773-45560397	5057	1.2685	1.57038
TCONS_00016019	j	NM_007737	XLOC_000885	Col5a2	TSS3652	chr1:45407773-45560397	5107	0.654549	0
TCONS_00016018	j	NM_007737	XLOC_000885	Col5a2	TSS3655	chr1:45407773-45560397	1306	0.496582	0.284558
TCONS_00005355	j	NM_007737	XLOC_000885	Col5a2	TSS3656	chr1:45407773-45560397	2016	12.6745	17.8202
TCONS_00001598	=	NM_007737	XLOC_000885	Col5a2	TSS3652	chr1:45407773-45560397	6615	70.3433	84.9443
TCONS_00017661	j	NM_007737	XLOC_000885	Col5a2	TSS3653	chr1:45407773-45560397	1924	36.7414	82.6889
TCONS_00006865	j	NM_028599	XLOC_000124	Wdr75	TSS578	chr1:45851815-45880470	3347	0.240474	0.765318
TCONS_00000234	=	NM_028599	XLOC_000124	Wdr75	TSS578	chr1:45851815-45880470	2612	5.90757	4.8962
TCONS_00006864	j	NM_028599	XLOC_000124	Wdr75	TSS578	chr1:45851815-45880470	2782	0	0.207401
TCONS_00000233	j	NM_028599	XLOC_000124	Wdr75	TSS577	chr1:45851815-45880470	4080	0.235717	0.426293
TCONS_00006052	j	NM_028599	XLOC_000124	Wdr75	TSS581	chr1:45851815-45880470	2057	0.937544	1.48371
TCONS_00001599	=	NM_016917	XLOC_000887	Slc40a1	TSS3661	chr1:45964914-45983374	3380	6.84339	1.13749
TCONS_00001600	j	NM_016917	XLOC_000887	Slc40a1	TSS3662	chr1:45964914-45983374	2514	0.0725089	0
TCONS_00005357	j	NM_016917	XLOC_000887	Slc40a1	TSS3660	chr1:45964914-45983374	2562	0	0.0456209
TCONS_00004327	j	NM_016917	XLOC_000887	Slc40a1	TSS3663	chr1:45964914-45983374	3048	0.0539259	2.44438e-05
TCONS_00001601	=	NM_001177356	XLOC_000888	Gm3852	TSS3664	chr1:46068391-46069108	717	0.0169688	0
TCONS_00003983	j	NM_001160386	XLOC_000126	Dnahc7b	TSS593	chr1:46123362-46841330	6225	0.0713364	0
TCONS_00003982	j	NM_001160386	XLOC_000126	Dnahc7b	TSS585	chr1:46123362-46841330	7765	0.164412	0
TCONS_00015053	j	NM_001160386	XLOC_000126	Dnahc7b	TSS584	chr1:46123362-46841330	12488	0	0
TCONS_00017352	j	NM_001160386	XLOC_000126	Dnahc7b	TSS591	chr1:46123362-46841330	8694	0.0936521	0.0180027
TCONS_00006056	j	NM_001160386	XLOC_000126	Dnahc7b	TSS588	chr1:46123362-46841330	10976	0	0.0330939
TCONS_00018386	j	NM_001160386	XLOC_000126	Dnahc7b	TSS589	chr1:46123362-46841330	11759	0.100574	0
TCONS_00006870	j	NM_001160386	XLOC_000126	Dnahc7b	TSS594	chr1:46123362-46841330	3277	0.136491	0.137021
TCONS_00000237	j	NM_001160386	XLOC_000126	Dnahc7b	TSS588	chr1:46123362-46841330	8557	0	0
TCONS_00005012	j	NM_001160386	XLOC_000126	Dnahc7b	TSS585	chr1:46123362-46841330	12536	0	1.6366e-06
TCONS_00016461	j	NM_001160386	XLOC_000126	Dnahc7b	TSS584	chr1:46123362-46841330	12472	0	0.046575
TCONS_00005358	j	NM_172653	XLOC_000890	Slc39a10	TSS3670	chr1:46864346-46944919	3884	0	0.0489424
TCONS_00017663	j	NM_172653	XLOC_000890	Slc39a10	TSS3666	chr1:46864346-46944919	5122	2.98522	1.37265
TCONS_00015286	j	NM_172653	XLOC_000890	Slc39a10	TSS3671	chr1:46864346-46944919	4908	0.848691	6.22044e-05
TCONS_00001604	=	NM_172653	XLOC_000890	Slc39a10	TSS3672	chr1:46864346-46944919	5403	1.6336	0.571626
TCONS_00016730	j	NM_172653	XLOC_000890	Slc39a10	TSS3667	chr1:46864346-46944919	2835	3.3108	1.34165
TCONS_00000239	j	NM_019790	XLOC_000127	Tmeff2	TSS596	chr1:50984034-51244114	1883	1.95859	0.163096
TCONS_00000240	=	NM_019790	XLOC_000127	Tmeff2	TSS597	chr1:50984034-51244114	3339	3.18442	0.295916
TCONS_00000241	=	NM_138741	XLOC_000128	Sdpr	TSS598	chr1:51345969-51359804	3055	83.0686	86.2273
TCONS_00018650	j	NM_028696	XLOC_000891	Obfc2a	TSS3675	chr1:51521722-51536037	5976	0.137898	0
TCONS_00016732	j	NM_028696	XLOC_000891	Obfc2a	TSS3675	chr1:51521722-51536037	2762	1.3583	0.269736
TCONS_00017664	j	NM_028696	XLOC_000891	Obfc2a	TSS3675	chr1:51521722-51536037	4228	0.0571272	0
TCONS_00001607	=	NM_028696	XLOC_000891	Obfc2a	TSS3676	chr1:51521722-51536037	7505	0.167628	0.0515676
TCONS_00005359	j	NM_028696	XLOC_000891	Obfc2a	TSS3675	chr1:51521722-51536037	6762	0.174591	0
TCONS_00015287	j	NM_028696	XLOC_000891	Obfc2a	TSS3675	chr1:51521722-51536037	1123	0.734133	0.147633
TCONS_00001606	j	NM_028696	XLOC_000891	Obfc2a	TSS3674	chr1:51521722-51536037	8449	0.12061	0.0737064
TCONS_00004328	j	NM_028696	XLOC_000891	Obfc2a	TSS3675	chr1:51521722-51536037	5070	0.0609895	0
TCONS_00001609	=	NM_001161817	XLOC_000892	Myo1b	TSS3678	chr1:51806609-51972818	5041	1.09214	0.127275
TCONS_00004330	j	NM_001161817	XLOC_000892	Myo1b	TSS3678	chr1:51806609-51972818	4867	0.816524	0.157346
TCONS_00001610	=	NM_010863	XLOC_000892	Myo1b	TSS3678	chr1:51806609-51972818	4954	4.0818	1.65491
TCONS_00001608	j	NM_001161817	XLOC_000892	Myo1b	TSS3677	chr1:51806609-51972818	1904	2.35143	1.36323
TCONS_00000243	=	NM_011487	XLOC_000129	Stat4	TSS599	chr1:52065087-52164028	2981	0.0754405	3.51283e-07
TCONS_00016464	j	NM_011487	XLOC_000129	Stat4	TSS600	chr1:52065087-52164028	1216	0.0270564	0
TCONS_00000242	j	NM_011487	XLOC_000129	Stat4	TSS599	chr1:52065087-52164028	1867	0	1.39575e-05
TCONS_00015054	j	NM_011487	XLOC_000129	Stat4	TSS599	chr1:52065087-52164028	2852	0.00028141	0.0291095
TCONS_00000246	=	NM_001205313	XLOC_000130	Stat1	TSS602	chr1:52176281-52218709	5135	0.0825761	0.0419009
TCONS_00005013	j	NM_009283	XLOC_000130	Stat1	TSS601	chr1:52176281-52218709	2702	1.11819	1.84386
TCONS_00006871	j	NM_009283	XLOC_000130	Stat1	TSS601	chr1:52176281-52218709	2693	1.52895	4.14143
TCONS_00003984	j	NM_009283	XLOC_000130	Stat1	TSS601	chr1:52176281-52218709	4051	8.46987	11.4176
TCONS_00000245	=	NM_009283	XLOC_000130	Stat1	TSS601	chr1:52176281-52218709	5168	3.43553	1.68034
TCONS_00001613	=	NM_001113383	XLOC_000893	Gls	TSS3680	chr1:52219951-52290076	4419	10.6499	6.01312
TCONS_00001611	=	NM_001081081	XLOC_000893	Gls	TSS3680	chr1:52219951-52290076	4973	13.6157	3.15361
TCONS_00007484	j	NM_001081081	XLOC_000893	Gls	TSS3682	chr1:52219951-52290076	3694	4.38852	3.8683
TCONS_00001612	j	NM_001081081	XLOC_000893	Gls	TSS3681	chr1:52219951-52290076	5168	3.14741	1.79634
TCONS_00005360	j	NM_008667	XLOC_000894	Nab1	TSS3686	chr1:52512692-52557461	3758	7.77193	4.14173
TCONS_00006314	j	NM_008667	XLOC_000894	Nab1	TSS3684	chr1:52512692-52557461	3410	5.67656	2.74124
TCONS_00001615	=	NM_008667	XLOC_000894	Nab1	TSS3684	chr1:52512692-52557461	5088	4.47607	2.42681
TCONS_00006057	j	NM_001142647	XLOC_000131	Tmem194b	TSS603	chr1:52687548-52711538	3279	0	0.233785
TCONS_00006873	j	NM_001142647	XLOC_000131	Tmem194b	TSS603	chr1:52687548-52711538	5535	0.281531	0
TCONS_00000247	j	NM_001142647	XLOC_000131	Tmem194b	TSS603	chr1:52687548-52711538	7312	0.471543	0.125845
TCONS_00005014	j	NM_001142647	XLOC_000131	Tmem194b	TSS604	chr1:52687548-52711538	7506	3.33234e-05	0.133059
TCONS_00015056	j	NM_001142647	XLOC_000131	Tmem194b	TSS603	chr1:52687548-52711538	3095	0	0
TCONS_00000249	=	NR_024590	XLOC_000131	Tmem194b	TSS603	chr1:52687548-52711538	3348	0.478956	0
TCONS_00016466	j	NM_001142647	XLOC_000131	Tmem194b	TSS605	chr1:52687548-52711538	3293	0.19468	0
TCONS_00006874	j	NM_001142647	XLOC_000131	Tmem194b	TSS611	chr1:52687548-52711538	2682	0.435734	0.115064
TCONS_00006058	j	NM_001142647	XLOC_000131	Tmem194b	TSS606	chr1:52687548-52711538	3313	0	0.0805952
TCONS_00018389	j	NM_001142647	XLOC_000131	Tmem194b	TSS603	chr1:52687548-52711538	5135	0.119915	4.27475e-05
TCONS_00015765	j	NM_001142647	XLOC_000131	Tmem194b	TSS607	chr1:52687548-52711538	3009	0	0
TCONS_00006872	j	NM_001142647	XLOC_000131	Tmem194b	TSS603	chr1:52687548-52711538	5405	0.108525	0.0226393
TCONS_00000248	=	NM_001142647	XLOC_000131	Tmem194b	TSS603	chr1:52687548-52711538	3394	0.252701	0.350802
TCONS_00018651	j	NM_133829	XLOC_000895	Mfsd6	TSS3687	chr1:52712993-52791152	4786	6.72533	2.20313
TCONS_00015288	j	NM_133829	XLOC_000895	Mfsd6	TSS3690	chr1:52712993-52791152	2782	2.21454	0.521834
TCONS_00001617	=	NM_178081	XLOC_000895	Mfsd6	TSS3688	chr1:52712993-52791152	3349	0.342318	0.111534
TCONS_00001616	=	NM_133829	XLOC_000895	Mfsd6	TSS3688	chr1:52712993-52791152	4770	5.48876	1.83173
TCONS_00004333	j	NM_133829	XLOC_000895	Mfsd6	TSS3689	chr1:52712993-52791152	4932	2.91888	0.104723
TCONS_00004332	j	NM_133829	XLOC_000895	Mfsd6	TSS3691	chr1:52712993-52791152	4578	0.729401	0.446423
TCONS_00007485	j	NM_008384	XLOC_000896	Inpp1	TSS3694	chr1:52842321-52874623	1987	0.69747	0.725341
TCONS_00001619	=	NM_008384	XLOC_000896	Inpp1	TSS3692	chr1:52842321-52874623	5534	2.79142	1.64755
TCONS_00006316	j	NM_008384	XLOC_000896	Inpp1	TSS3692	chr1:52842321-52874623	4697	0.388209	0.262335
TCONS_00016022	j	NM_008384	XLOC_000896	Inpp1	TSS3692	chr1:52842321-52874623	2330	0.460946	0
TCONS_00001618	j	NM_008384	XLOC_000896	Inpp1	TSS3693	chr1:52842321-52874623	7731	0.0627388	0.372118
TCONS_00015289	j	NM_008384	XLOC_000896	Inpp1	TSS3695	chr1:52842321-52874623	2021	0.514265	0.000113213
TCONS_00006315	j	NM_008384	XLOC_000896	Inpp1	TSS3692	chr1:52842321-52874623	2266	0.709985	0.508213
TCONS_00000251	=	NM_146108	XLOC_000133	Hibch	TSS627	chr1:52901739-53010433	6705	3.25423	1.87631
TCONS_00007486	j	NM_144953	XLOC_000897	1700019D03Rik	TSS3696	chr1:52901739-53010433	17753	0	0
TCONS_00016023	j	NM_144953	XLOC_000897	1700019D03Rik	TSS3697	chr1:52901739-53010433	3612	0.11185	0.0024491
TCONS_00001620	=	NM_144953	XLOC_000897	1700019D03Rik	TSS3697	chr1:52901739-53010433	18242	0.159633	0.124439
TCONS_00005019	j	NM_146108	XLOC_000133	Hibch	TSS628	chr1:52901739-53010433	2109	0.198608	0.0773903
TCONS_00000252	=	NM_010834	XLOC_000134	Mstn	TSS629	chr1:53118506-53124923	2682	0.26523	0.13543
TCONS_00017666	j	NM_153556	XLOC_000899	Pms1	TSS3703	chr1:53245382-53353862	2011	0.239317	0.174067
TCONS_00017667	j	NM_153556	XLOC_000899	Pms1	TSS3704	chr1:53245382-53353862	2671	0	0
TCONS_00004334	j	NM_153556	XLOC_000899	Pms1	TSS3702	chr1:53245382-53353862	3365	0.340161	0.0519912
TCONS_00005361	j	NM_153556	XLOC_000899	Pms1	TSS3706	chr1:53245382-53353862	1911	0	0
TCONS_00015291	j	NM_153556	XLOC_000899	Pms1	TSS3705	chr1:53245382-53353862	2942	0	0
TCONS_00001622	=	NM_153556	XLOC_000899	Pms1	TSS3704	chr1:53245382-53353862	3031	0.498181	0.460011
TCONS_00000253	=	NM_145517	XLOC_000135	Ormdl1	TSS630	chr1:53353938-53367089	1846	5.29174	2.22358
TCONS_00006064	j	NM_028091	XLOC_000136	Osgepl1	TSS633	chr1:53369790-53387252	3035	0.135807	0.580919
TCONS_00015768	j	NM_028091	XLOC_000136	Osgepl1	TSS633	chr1:53369790-53387252	1257	0.343547	0.827171
TCONS_00000255	j	NM_028091	XLOC_000136	Osgepl1	TSS638	chr1:53369790-53387252	3202	0.274993	0.252826
TCONS_00000254	=	NM_028091	XLOC_000136	Osgepl1	TSS634	chr1:53369790-53387252	2283	0.477814	0
TCONS_00006876	j	NM_028091	XLOC_000136	Osgepl1	TSS632	chr1:53369790-53387252	2126	2.56405	1.96392
TCONS_00003986	j	NM_028091	XLOC_000136	Osgepl1	TSS631	chr1:53369790-53387252	2246	0	0.120621
TCONS_00006877	j	NM_028091	XLOC_000136	Osgepl1	TSS645	chr1:53369790-53387252	814	3.23668	2.1071
TCONS_00006063	j	NM_028091	XLOC_000136	Osgepl1	TSS633	chr1:53369790-53387252	1154	0.129037	0.820364
TCONS_00001624	=	NM_133728	XLOC_000901	Asnsd1	TSS3710	chr1:53401479-53409796	2362	9.42227	5.78134
TCONS_00007491	j	NM_133810	XLOC_000903	Stk17b	TSS3717	chr1:53812355-53842059	2532	0	1.25427
TCONS_00015292	j	NM_133810	XLOC_000903	Stk17b	TSS3719	chr1:53812355-53842059	2320	2.4209	0.0544318
TCONS_00016025	j	NM_133810	XLOC_000903	Stk17b	TSS3716	chr1:53812355-53842059	2543	2.24972	6.0498
TCONS_00006317	j	NM_133810	XLOC_000903	Stk17b	TSS3715	chr1:53812355-53842059	2958	0.364128	0.171924
TCONS_00001625	=	NM_133810	XLOC_000903	Stk17b	TSS3715	chr1:53812355-53842059	3278	12.6098	18.2209
TCONS_00007494	j	NM_001001883	XLOC_000904	Hecw2	TSS3726	chr1:53863717-54252018	11248	0.209169	0.100452
TCONS_00015293	j	NM_001001883	XLOC_000904	Hecw2	TSS3724	chr1:53863717-54252018	11182	0.12379	0.162269
TCONS_00001627	j	NM_001001883	XLOC_000904	Hecw2	TSS3722	chr1:53863717-54252018	11121	0.261671	0
TCONS_00001626	j	NM_001001883	XLOC_000904	Hecw2	TSS3721	chr1:53863717-54252018	8802	0.300247	0.0841972
TCONS_00001629	=	NM_172655	XLOC_000904	Hecw2	TSS3725	chr1:53863717-54252018	1130	0.39316	0.298607
TCONS_00006318	j	NM_001001883	XLOC_000904	Hecw2	TSS3720	chr1:53863717-54252018	7198	0.115289	0.24444
TCONS_00017668	j	NM_001033194	XLOC_000905	Gtf3c3	TSS3727	chr1:54307526-54495850	3633	1.03867	1.44215
TCONS_00015294	j	NM_001033194	XLOC_000905	Gtf3c3	TSS3727	chr1:54307526-54495850	5553	4.33315	1.72291
TCONS_00005363	j	NM_001033194	XLOC_000905	Gtf3c3	TSS3729	chr1:54307526-54495850	3515	1.90479	2.05254
TCONS_00015296	j	NM_001163314	XLOC_000906	Pgap1	TSS3734	chr1:54529713-54614526	10346	0	0
TCONS_00001632	=	NM_001163314	XLOC_000906	Pgap1	TSS3733	chr1:54529713-54614526	10611	3.46568	1.18099
TCONS_00007495	j	NM_001163314	XLOC_000906	Pgap1	TSS3732	chr1:54529713-54614526	8653	0.0565037	0
TCONS_00018652	j	NM_001163314	XLOC_000906	Pgap1	TSS3731	chr1:54529713-54614526	8326	0.677137	0.745855
TCONS_00001634	=	NM_001081433	XLOC_000907	Ankrd44	TSS3736	chr1:54702183-54983231	6140	3.66696	2.18057
TCONS_00015297	j	NM_001081433	XLOC_000907	Ankrd44	TSS3736	chr1:54702183-54983231	7405	0.885422	0.533684
TCONS_00018653	j	NM_001081433	XLOC_000907	Ankrd44	TSS3736	chr1:54702183-54983231	9389	0.404962	0.163761
TCONS_00017669	j	NM_031179	XLOC_000908	Sf3b1	TSS3740	chr1:55042012-55084821	1897	25.9702	28.2769
TCONS_00017671	j	NM_031179	XLOC_000908	Sf3b1	TSS3737	chr1:55042012-55084821	4286	0	0.799061
TCONS_00007496	j	NM_031179	XLOC_000908	Sf3b1	TSS3739	chr1:55042012-55084821	6328	0.0272284	0.0760273
TCONS_00001635	=	NM_031179	XLOC_000908	Sf3b1	TSS3737	chr1:55042012-55084821	6192	22.204	14.8894
TCONS_00001637	j	NM_031179	XLOC_000908	Sf3b1	TSS3737	chr1:55042012-55084821	6013	10.1495	11.9851
TCONS_00005365	j	NM_031179	XLOC_000908	Sf3b1	TSS3737	chr1:55042012-55084821	4314	5.37719	4.78332
TCONS_00001636	j	NM_031179	XLOC_000908	Sf3b1	TSS3738	chr1:55042012-55084821	4551	2.06198	3.93172
TCONS_00004336	j	NM_031179	XLOC_000908	Sf3b1	TSS3741	chr1:55042012-55084821	2910	0.145562	0
TCONS_00006319	j	NM_031179	XLOC_000908	Sf3b1	TSS3737	chr1:55042012-55084821	5846	0.762604	1.2877
TCONS_00016735	j	NM_031179	XLOC_000908	Sf3b1	TSS3737	chr1:55042012-55084821	5323	0.0948551	0.176197
TCONS_00007497	j	NM_031179	XLOC_000908	Sf3b1	TSS3739	chr1:55042012-55084821	4592	0	1.32106
TCONS_00000257	=	NM_001039710	XLOC_000138	Coq10b	TSS650	chr1:55109613-55129546	1733	25.6675	23.7336
TCONS_00000258	=	NM_026424	XLOC_000138	Coq10b	TSS650	chr1:55109613-55129546	1583	1.13902	1.29921
TCONS_00004337	j	NM_010477	XLOC_000909	Hspd1	TSS3742	chr1:55134676-55144988	2335	10.2799	7.27133
TCONS_00001638	=	NM_010477	XLOC_000909	Hspd1	TSS3743	chr1:55134676-55144988	2332	37.0778	27.018
TCONS_00000259	=	NM_008303	XLOC_000139	Hspe1	TSS651	chr1:55144991-55148161	768	47.7246	49.4142
TCONS_00000260	=	NM_025283	XLOC_000140	Mobkl3	TSS652	chr1:55188088-55212589	2826	25.3817	19.135
TCONS_00018655	j	NM_028713	XLOC_000910	Rftn2	TSS3744	chr1:55221372-55283886	1843	0.0472687	0
TCONS_00004338	j	NM_028713	XLOC_000910	Rftn2	TSS3744	chr1:55221372-55283886	2056	0.637833	0.165297
TCONS_00018654	j	NM_028713	XLOC_000910	Rftn2	TSS3744	chr1:55221372-55283886	2105	0.173042	0.0434242
TCONS_00015298	j	NM_028713	XLOC_000910	Rftn2	TSS3746	chr1:55221372-55283886	2958	0.723722	0
TCONS_00015299	j	NM_028713	XLOC_000910	Rftn2	TSS3744	chr1:55221372-55283886	2137	0.180421	0
TCONS_00001639	=	NM_028713	XLOC_000910	Rftn2	TSS3745	chr1:55221372-55283886	3676	4.03992	0.7172
TCONS_00003991	j	NM_001114663	XLOC_000142	Plcl1	TSS672	chr1:55462773-55821580	5399	1.30752	1.23231
TCONS_00000264	=	NM_001114663	XLOC_000142	Plcl1	TSS669	chr1:55462773-55821580	6555	5.72604	4.05528
TCONS_00018396	j	NM_001114663	XLOC_000142	Plcl1	TSS669	chr1:55462773-55821580	3684	0.46266	0.24818
TCONS_00016473	j	NM_001114663	XLOC_000142	Plcl1	TSS670	chr1:55462773-55821580	2955	0.717737	0
TCONS_00001642	=	NM_027661	XLOC_000914	Hsfy2	TSS3752	chr1:56692892-56694295	1403	0	0
TCONS_00004340	j	NM_139146	XLOC_000915	Satb2	TSS3758	chr1:56850824-57036992	5277	0.120704	0.118877
TCONS_00000266	=	NR_024326	XLOC_000146	9130024F11Rik	TSS686	chr1:56850824-57036992	1242	0.0944479	0
TCONS_00004339	j	NM_139146	XLOC_000915	Satb2	TSS3757	chr1:56850824-57036992	5701	0.229955	0.0179531
TCONS_00007498	j	NM_139146	XLOC_000915	Satb2	TSS3754	chr1:56850824-57036992	3517	0.271128	1.06767e-05
TCONS_00001644	=	NM_139146	XLOC_000915	Satb2	TSS3756	chr1:56850824-57036992	5286	0.29537	3.82975e-05
TCONS_00001646	=	NR_037999	XLOC_000917	4930558J18Rik	TSS3763	chr1:57416065-57434388	2052	0.0356858	0
TCONS_00017365	j	NM_028546	XLOC_000147	1700066M21Rik	TSS689	chr1:57434463-57442266	2792	0.512069	0
TCONS_00017366	j	NM_028546	XLOC_000147	1700066M21Rik	TSS689	chr1:57434463-57442266	2912	0.204466	0
TCONS_00000268	j	NM_028546	XLOC_000147	1700066M21Rik	TSS688	chr1:57434463-57442266	3884	0.0982957	0.115308
TCONS_00000267	=	NM_028546	XLOC_000147	1700066M21Rik	TSS687	chr1:57434463-57442266	3007	1.72126	0.767486
TCONS_00001649	j	NM_001037742	XLOC_000918	1110034B05Rik	TSS3766	chr1:57444192-57474935	13854	0.15584	0.184282
TCONS_00000270	=	NM_001081181	XLOC_000148	9430016H08Rik	TSS691	chr1:57444192-57474935	1325	7.4597	7.56016
TCONS_00001648	=	NR_004860	XLOC_000918	1110034B05Rik	TSS3765	chr1:57444192-57474935	1394	3.03282	2.00596
TCONS_00017674	j	NM_001037742	XLOC_000918	1110034B05Rik	TSS3766	chr1:57444192-57474935	11910	0.0345078	0.0685946
TCONS_00001647	=	NM_001037742	XLOC_000918	1110034B05Rik	TSS3765	chr1:57444192-57474935	1413	1.34812	1.13183
TCONS_00000271	j	NM_144882	XLOC_000149	Spats2l	TSS693	chr1:57831432-58005241	2058	4.12772	3.78637
TCONS_00000273	=	NM_001164566	XLOC_000149	Spats2l	TSS696	chr1:57831432-58005241	3743	3.1986	3.90122
TCONS_00000272	=	NM_144882	XLOC_000149	Spats2l	TSS694	chr1:57831432-58005241	3932	9.51634	7.26237
TCONS_00018404	j	NM_144882	XLOC_000149	Spats2l	TSS695	chr1:57831432-58005241	1691	0.0178149	0
TCONS_00004341	j	NM_001159864	XLOC_000919	Kctd18	TSS3769	chr1:58011944-58027366	2212	0.424409	0
TCONS_00007503	j	NM_001159864	XLOC_000919	Kctd18	TSS3771	chr1:58011944-58027366	4917	0	0
TCONS_00001654	=	NM_001159865	XLOC_000919	Kctd18	TSS3768	chr1:58011944-58027366	2114	0.0452907	0
TCONS_00007504	j	NM_001159864	XLOC_000919	Kctd18	TSS3775	chr1:58011944-58027366	2777	0.160621	0
TCONS_00004342	j	NM_001159864	XLOC_000919	Kctd18	TSS3768	chr1:58011944-58027366	2438	0.31662	0.000493206
TCONS_00001656	j	NM_001159864	XLOC_000919	Kctd18	TSS3768	chr1:58011944-58027366	2960	0.416555	0.598954
TCONS_00001653	=	NM_001159864	XLOC_000919	Kctd18	TSS3768	chr1:58011944-58027366	2615	1.95379	1.47493
TCONS_00016027	j	NM_001159864	XLOC_000919	Kctd18	TSS3767	chr1:58011944-58027366	2041	0.00823938	0
TCONS_00001652	=	NR_027630	XLOC_000919	Kctd18	TSS3767	chr1:58011944-58027366	2647	0.0584069	0.217561
TCONS_00017675	j	NM_001159864	XLOC_000919	Kctd18	TSS3772	chr1:58011944-58027366	4896	0.137248	0.166147
TCONS_00001655	j	NM_001159864	XLOC_000919	Kctd18	TSS3773	chr1:58011944-58027366	2349	0.515272	0.419877
TCONS_00007502	j	NM_001159864	XLOC_000919	Kctd18	TSS3770	chr1:58011944-58027366	2182	0.208535	0.160092
TCONS_00000275	=	NM_199007	XLOC_000150	Sgol2	TSS698	chr1:58042183-58083121	5314	0.701175	0.0972046
TCONS_00017367	j	NM_199007	XLOC_000150	Sgol2	TSS699	chr1:58042183-58083121	4893	0	0.135133
TCONS_00000274	=	NM_001177867	XLOC_000150	Sgol2	TSS697	chr1:58042183-58083121	4317	0.0931047	0.0288596
TCONS_00005023	j	NM_009676	XLOC_000151	Aox1	TSS706	chr1:58086752-58163307	2351	0.397718	0.294743
TCONS_00006072	j	NM_009676	XLOC_000151	Aox1	TSS703	chr1:58086752-58163307	4876	0.174854	0.623196
TCONS_00015064	j	NM_009676	XLOC_000151	Aox1	TSS701	chr1:58086752-58163307	3613	0.154836	0.112072
TCONS_00015773	j	NM_009676	XLOC_000151	Aox1	TSS714	chr1:58086752-58163307	900	0.754685	0.63789
TCONS_00018408	j	NM_009676	XLOC_000151	Aox1	TSS713	chr1:58086752-58163307	2095	0.479315	0.618365
TCONS_00000276	=	NM_009676	XLOC_000151	Aox1	TSS700	chr1:58086752-58163307	4382	0.0517405	0.246689
TCONS_00016474	j	NM_009676	XLOC_000151	Aox1	TSS700	chr1:58086752-58163307	4902	0	0
TCONS_00018406	j	NM_009676	XLOC_000151	Aox1	TSS700	chr1:58086752-58163307	2918	0.48046	0.639827
TCONS_00005022	j	NM_009676	XLOC_000151	Aox1	TSS704	chr1:58086752-58163307	3557	0.0175118	0.121377
TCONS_00015063	j	NM_009676	XLOC_000151	Aox1	TSS700	chr1:58086752-58163307	3138	0.935918	0.861582
TCONS_00000277	j	NM_009676	XLOC_000151	Aox1	TSS704	chr1:58086752-58163307	4243	0.337454	0.341575
TCONS_00006884	j	NM_009676	XLOC_000151	Aox1	TSS704	chr1:58086752-58163307	3995	0	0
TCONS_00015772	j	NM_009676	XLOC_000151	Aox1	TSS702	chr1:58086752-58163307	3355	0.614367	0.548656
TCONS_00003996	j	NM_023617	XLOC_000152	Aox3	TSS717	chr1:58169923-58257296	2720	0.0528398	0.0101813
TCONS_00006887	j	NM_023617	XLOC_000152	Aox3	TSS716	chr1:58169923-58257296	1180	0.0172393	0
TCONS_00000278	=	NM_023617	XLOC_000152	Aox3	TSS715	chr1:58169923-58257296	4360	0.115455	0
TCONS_00005026	j	NM_023617	XLOC_000152	Aox3	TSS718	chr1:58169923-58257296	3248	0.0475253	0
TCONS_00017369	j	NM_023617	XLOC_000152	Aox3	TSS720	chr1:58169923-58257296	1735	0.0324842	0
TCONS_00006886	j	NM_023617	XLOC_000152	Aox3	TSS715	chr1:58169923-58257296	1442	0	0
TCONS_00000279	=	NM_023631	XLOC_000153	Aox4	TSS722	chr1:58266355-58325440	4972	0.0514992	0.0688837
TCONS_00000282	j	NM_001008419	XLOC_000154	Aox3l1	TSS728	chr1:58335169-58437065	3736	0.014977	0
TCONS_00000281	j	NM_001008419	XLOC_000154	Aox3l1	TSS727	chr1:58335169-58437065	5492	0.0156144	0
TCONS_00000283	=	NM_025824	XLOC_000155	Bzw1	TSS732	chr1:58437745-58464211	3960	21.0485	11.2185
TCONS_00006073	j	NM_025824	XLOC_000155	Bzw1	TSS734	chr1:58437745-58464211	3574	20.3817	15.0776
TCONS_00001661	=	NR_027854	XLOC_000921	Clk1	TSS3783	chr1:58467101-58502476	3088	15.8729	7.90997
TCONS_00001659	=	NM_001042634	XLOC_000921	Clk1	TSS3783	chr1:58467101-58502476	1830	13.7651	7.02203
TCONS_00007506	j	NM_001042634	XLOC_000921	Clk1	TSS3784	chr1:58467101-58502476	1160	4.98445	20.2826
TCONS_00006322	j	NM_027351	XLOC_000921	Ppil3	TSS3786	chr1:58467101-58502476	6586	0.220964	2.24034
TCONS_00005368	j	NM_001042634	XLOC_000921	Clk1	TSS3783	chr1:58467101-58502476	2131	7.45198	4.62331
TCONS_00005367	j	NM_001042634	XLOC_000921	Clk1	TSS3783	chr1:58467101-58502476	2615	0.610032	0.226466
TCONS_00001660	=	NR_027853	XLOC_000921	Clk1	TSS3783	chr1:58467101-58502476	1739	4.51389	2.34814
TCONS_00001663	=	NM_027374	XLOC_000921	Ppil3	TSS3787	chr1:58467101-58502476	1292	1.98633	0.423969
TCONS_00001662	=	NM_027351	XLOC_000921	Ppil3	TSS3787	chr1:58467101-58502476	900	5.92078	2.78698
TCONS_00006321	j	NM_001042634	XLOC_000921	Clk1	TSS3785	chr1:58467101-58502476	4164	0.942554	12.2668
TCONS_00000285	=	NM_022988	XLOC_000156	Nif3l1	TSS737	chr1:58504476-58519120	2106	5.04813	4.20399
TCONS_00001664	=	NM_008765	XLOC_000922	Orc2	TSS3788	chr1:58519614-58561763	3371	6.70111	4.01055
TCONS_00001665	=	NM_001025378	XLOC_000922	Orc2	TSS3789	chr1:58519614-58561763	1587	0.144847	0
TCONS_00000287	=	NM_025597	XLOC_000158	Ndufb3	TSS744	chr1:58579498-58652641	614	34.5639	26.9166
TCONS_00004347	j	NM_172513	XLOC_000923	Fam126b	TSS3792	chr1:58579498-58652641	8794	0.443133	0.00023627
TCONS_00001667	=	NM_172513	XLOC_000923	Fam126b	TSS3793	chr1:58579498-58652641	8695	3.16559	1.02946
TCONS_00005369	j	NM_172513	XLOC_000923	Fam126b	TSS3791	chr1:58579498-58652641	10877	0.296932	0.229803
TCONS_00006323	j	NM_172513	XLOC_000923	Fam126b	TSS3793	chr1:58579498-58652641	8952	0.631623	0.393115
TCONS_00000290	=	NM_009805	XLOC_000160	Cflar	TSS754	chr1:58768324-58815726	2018	0.574654	0.225081
TCONS_00000291	=	NM_207653	XLOC_000160	Cflar	TSS754	chr1:58768324-58815726	6911	6.45996	3.3511
TCONS_00005029	j	NM_207653	XLOC_000160	Cflar	TSS755	chr1:58768324-58815726	6677	0	0
TCONS_00000292	j	NM_207653	XLOC_000160	Cflar	TSS757	chr1:58768324-58815726	5928	0.198929	0
TCONS_00000289	j	NM_207653	XLOC_000160	Cflar	TSS753	chr1:58768324-58815726	6681	0	0.154289
TCONS_00006074	j	NM_207653	XLOC_000160	Cflar	TSS752	chr1:58768324-58815726	6738	1.47987	0.390843
TCONS_00016477	j	NM_207653	XLOC_000160	Cflar	TSS756	chr1:58768324-58815726	5815	5.64459	3.57547
TCONS_00006075	j	NM_009812	XLOC_000161	Casp8	TSS760	chr1:58852215-58904347	2288	7.91994e-05	0.294428
TCONS_00015069	j	NM_009812	XLOC_000161	Casp8	TSS759	chr1:58852215-58904347	1829	0.209632	0.0739579
TCONS_00000294	=	NM_009812	XLOC_000161	Casp8	TSS758	chr1:58852215-58904347	2585	2.51497	0.687398
TCONS_00005030	j	NM_009812	XLOC_000161	Casp8	TSS759	chr1:58852215-58904347	1769	0.544678	0.37421
TCONS_00000293	j	NM_009812	XLOC_000161	Casp8	TSS758	chr1:58852215-58904347	1861	0.616602	0.674121
TCONS_00001672	=	NM_172406	XLOC_000926	Trak2	TSS3803	chr1:58957292-59030326	6240	13.3597	9.83655
TCONS_00007512	j	NM_172406	XLOC_000926	Trak2	TSS3807	chr1:58957292-59030326	3629	2.41065	1.18111
TCONS_00001671	j	NM_172406	XLOC_000926	Trak2	TSS3803	chr1:58957292-59030326	6234	0.358136	0.393044
TCONS_00016739	j	NM_172406	XLOC_000926	Trak2	TSS3802	chr1:58957292-59030326	5146	0.915714	0.00059861
TCONS_00007511	j	NM_172406	XLOC_000926	Trak2	TSS3806	chr1:58957292-59030326	3805	5.277	1.18577
TCONS_00004348	j	NM_172406	XLOC_000926	Trak2	TSS3805	chr1:58957292-59030326	3909	0.86113	1.24849
TCONS_00005031	j	NM_172656	XLOC_000162	Stradb	TSS765	chr1:59030414-59052126	1071	0	0.664073
TCONS_00006076	j	NM_172656	XLOC_000162	Stradb	TSS765	chr1:59030414-59052126	1157	1.86882	1.90995
TCONS_00015775	j	NM_172656	XLOC_000162	Stradb	TSS765	chr1:59030414-59052126	2080	0.434217	0.40512
TCONS_00005032	j	NM_172656	XLOC_000162	Stradb	TSS766	chr1:59030414-59052126	2184	0.538731	0.762691
TCONS_00000298	j	NM_172656	XLOC_000162	Stradb	TSS766	chr1:59030414-59052126	2612	0.121741	0.434492
TCONS_00000297	=	NM_172656	XLOC_000162	Stradb	TSS765	chr1:59030414-59052126	2317	4.5561	5.15357
TCONS_00015301	j	NM_001033449	XLOC_000929	Als2cr4	TSS3814	chr1:59157436-59177159	1502	0.859579	0.336883
TCONS_00001675	=	NM_001033449	XLOC_000929	Als2cr4	TSS3811	chr1:59157436-59177159	1868	1.50629	0.767343
TCONS_00001676	=	NM_001037812	XLOC_000929	Als2cr4	TSS3812	chr1:59157436-59177159	1823	7.19909	6.25708
TCONS_00001678	=	NM_001164682	XLOC_000930	Mpp4	TSS3816	chr1:59177778-59294745	2982	0.0230835	0.0222217
TCONS_00001679	=	NM_001159948	XLOC_000930	Als2	TSS3817	chr1:59177778-59294745	6681	0.179194	0
TCONS_00017679	j	NM_001159948	XLOC_000930	Als2	TSS3819	chr1:59177778-59294745	6644	0.236924	0
TCONS_00001677	=	NM_145143	XLOC_000930	Mpp4	TSS3815	chr1:59177778-59294745	2345	0.0478217	0
TCONS_00001681	j	NM_001159948	XLOC_000930	Als2	TSS3818	chr1:59177778-59294745	6255	0.230358	0
TCONS_00001682	=	NM_146109	XLOC_000930	Als2	TSS3818	chr1:59177778-59294745	2963	0.0661181	0.219063
TCONS_00001680	=	NM_028717	XLOC_000930	Als2	TSS3818	chr1:59177778-59294745	6512	2.60703	1.93836
TCONS_00000299	=	NM_001033373	XLOC_000163	Cdk15	TSS768	chr1:59313750-59409259	1477	0.0408664	0.013553
TCONS_00006899	j	NM_001033373	XLOC_000163	Cdk15	TSS770	chr1:59313750-59409259	1119	0	0
TCONS_00016480	j	NM_001033373	XLOC_000163	Cdk15	TSS769	chr1:59313750-59409259	773	0.119043	0.0704826
TCONS_00000300	=	NM_008057	XLOC_000164	Fzd7	TSS775	chr1:59538754-59543799	4809	15.1383	16.2934
TCONS_00004002	j	NM_001013771	XLOC_000165	Gm973	TSS778	chr1:59572742-59693382	1828	0.0518902	0
TCONS_00006077	j	NM_001013771	XLOC_000165	Gm973	TSS778	chr1:59572742-59693382	4122	0.0192317	0.0723243
TCONS_00015072	j	NM_001013771	XLOC_000165	Gm973	TSS781	chr1:59572742-59693382	3036	0.0888147	0.127027
TCONS_00015777	j	NM_001013771	XLOC_000165	Gm973	TSS777	chr1:59572742-59693382	3497	0	0
TCONS_00015070	j	NM_001013771	XLOC_000165	Gm973	TSS779	chr1:59572742-59693382	3919	0.103014	0
TCONS_00006079	j	NM_001013771	XLOC_000165	Gm973	TSS784	chr1:59572742-59693382	1543	0.0303266	0.178663
TCONS_00006078	j	NM_001013771	XLOC_000165	Gm973	TSS780	chr1:59572742-59693382	2460	0	0.198008
TCONS_00001683	=	NM_009460	XLOC_000932	Sumo1	TSS3821	chr1:59696277-59727678	1215	42.0883	21.8596
TCONS_00000306	j	NM_018868	XLOC_000167	Nop58	TSS787	chr1:59741807-59768355	1095	0	0.393519
TCONS_00015779	j	NM_018868	XLOC_000167	Nop58	TSS786	chr1:59741807-59768355	2136	0.791574	1.01516
TCONS_00000304	=	NM_018868	XLOC_000167	Nop58	TSS786	chr1:59741807-59768355	1976	10.2061	8.16733
TCONS_00000309	=	NM_007561	XLOC_000170	Bmpr2	TSS790	chr1:59818923-59935856	14203	16.5147	8.18118
TCONS_00000308	j	NM_007561	XLOC_000170	Bmpr2	TSS790	chr1:59818923-59935856	14200	2.57908	1.89181
TCONS_00006905	j	NM_001037725	XLOC_000171	Fam117b	TSS795	chr1:59969849-60042214	4950	1.63886	0.623265
TCONS_00000310	=	NM_001037725	XLOC_000171	Fam117b	TSS794	chr1:59969849-60042214	5532	3.35801	1.08458
TCONS_00004006	j	NM_001037725	XLOC_000171	Fam117b	TSS796	chr1:59969849-60042214	3975	2.92883	0.797893
TCONS_00015302	j	NM_027407	XLOC_000933	Ica1l	TSS3826	chr1:60043945-60100299	3316	0.498823	0
TCONS_00005370	j	NM_027407	XLOC_000933	Ica1l	TSS3827	chr1:60043945-60100299	3292	0	0
TCONS_00016029	j	NM_027407	XLOC_000933	Ica1l	TSS3826	chr1:60043945-60100299	3147	0.36968	0
TCONS_00001686	=	NM_027407	XLOC_000933	Ica1l	TSS3825	chr1:60043945-60100299	3650	0.608611	2.39654e-06
TCONS_00016031	j	NM_027407	XLOC_000933	Ica1l	TSS3825	chr1:60043945-60100299	3699	0.459771	0
TCONS_00004350	j	NM_027407	XLOC_000933	Ica1l	TSS3830	chr1:60043945-60100299	3624	0.459272	0.0268592
TCONS_00001685	j	NM_027407	XLOC_000933	Ica1l	TSS3824	chr1:60043945-60100299	4289	0	0
TCONS_00018663	j	NM_027407	XLOC_000933	Ica1l	TSS3822	chr1:60043945-60100299	4022	0.149119	0.0126345
TCONS_00004349	j	NM_027407	XLOC_000933	Ica1l	TSS3826	chr1:60043945-60100299	2838	0.241395	0
TCONS_00007514	j	NM_027407	XLOC_000933	Ica1l	TSS3825	chr1:60043945-60100299	3708	0.000655744	0.0595826
TCONS_00006906	j	NM_139150	XLOC_000172	Carf	TSS801	chr1:60127207-60210803	3848	0.622647	0.0375173
TCONS_00018414	j	NM_139150	XLOC_000172	Carf	TSS799	chr1:60127207-60210803	5539	0.564894	0.267625
TCONS_00000311	=	NM_139150	XLOC_000172	Carf	TSS799	chr1:60127207-60210803	2604	0.818939	0.434486
TCONS_00016032	j	NM_001199060	XLOC_000934	Wdr12	TSS3831	chr1:60127207-60210803	1976	2.77121	2.33616
TCONS_00001689	=	NM_001199060	XLOC_000934	Wdr12	TSS3832	chr1:60127207-60210803	9483	0.299737	0.119071
TCONS_00006080	j	NM_139150	XLOC_000172	Carf	TSS798	chr1:60127207-60210803	5405	0.220544	0.399182
TCONS_00007515	j	NM_001199060	XLOC_000934	Wdr12	TSS3833	chr1:60127207-60210803	2468	0.424785	0.206313
TCONS_00001687	=	NM_021312	XLOC_000934	Wdr12	TSS3834	chr1:60127207-60210803	2928	1.29209	0.499381
TCONS_00005036	j	NM_139150	XLOC_000172	Carf	TSS800	chr1:60127207-60210803	6793	0.04989	0.0231302
TCONS_00000312	=	NM_173444	XLOC_000173	Nbeal1	TSS806	chr1:60237204-60395271	15950	3.23299	1.8564
TCONS_00005037	j	NM_173444	XLOC_000173	Nbeal1	TSS812	chr1:60237204-60395271	11401	0.415973	0.626241
TCONS_00005038	j	NM_173444	XLOC_000173	Nbeal1	TSS813	chr1:60237204-60395271	10238	0	0
TCONS_00004008	j	NM_173444	XLOC_000173	Nbeal1	TSS815	chr1:60237204-60395271	9411	1.84495	0.444212
TCONS_00004007	j	NM_173444	XLOC_000173	Nbeal1	TSS807	chr1:60237204-60395271	15683	0.0717286	0
TCONS_00015783	j	NM_173444	XLOC_000173	Nbeal1	TSS810	chr1:60237204-60395271	15121	0	0
TCONS_00006082	j	NM_173444	XLOC_000173	Nbeal1	TSS814	chr1:60237204-60395271	9319	0.0610408	0.739955
TCONS_00006907	j	NM_173444	XLOC_000173	Nbeal1	TSS811	chr1:60237204-60395271	12136	0	8.54052e-05
TCONS_00000315	j	NM_173444	XLOC_000173	Nbeal1	TSS816	chr1:60237204-60395271	7836	3.19088	2.53459
TCONS_00018415	j	NM_173444	XLOC_000173	Nbeal1	TSS807	chr1:60237204-60395271	8428	0.51781	0
TCONS_00015073	j	NM_173444	XLOC_000173	Nbeal1	TSS807	chr1:60237204-60395271	8340	0.514124	0.210212
TCONS_00000316	=	NM_030013	XLOC_000174	Cyp20a1	TSS817	chr1:60399858-60444976	2520	12.696	6.06319
TCONS_00006083	j	NM_030013	XLOC_000174	Cyp20a1	TSS817	chr1:60399858-60444976	2284	3.36854	3.49856
TCONS_00006325	j	NM_001045513	XLOC_000935	Raph1	TSS3838	chr1:60466462-60624104	9192	0.961563	0.191215
TCONS_00015303	j	NM_001045513	XLOC_000935	Raph1	TSS3835	chr1:60466462-60624104	10025	0	0
TCONS_00000318	=	NM_001198571	XLOC_000175	Abi2	TSS819	chr1:60466462-60624104	5875	0.56398	0
TCONS_00000317	=	NM_001198570	XLOC_000175	Abi2	TSS819	chr1:60466462-60624104	4804	0.735208	0.145857
TCONS_00006324	j	NM_001045513	XLOC_000935	Raph1	TSS3838	chr1:60466462-60624104	4409	0	0.368745
TCONS_00016033	j	NM_001045513	XLOC_000935	Raph1	TSS3839	chr1:60466462-60624104	9490	0.753221	0
TCONS_00000319	=	NM_198127	XLOC_000175	Abi2	TSS819	chr1:60466462-60624104	5773	10.5606	5.82195
TCONS_00001690	=	NM_001045513	XLOC_000935	Raph1	TSS3838	chr1:60466462-60624104	9117	3.91618	0.864174
TCONS_00000320	j	NM_001198570	XLOC_000175	Abi2	TSS820	chr1:60466462-60624104	17723	1.27202	0.371152
TCONS_00007516	j	NM_001045513	XLOC_000935	Raph1	TSS3837	chr1:60466462-60624104	7140	0.115518	0.0625506
TCONS_00016741	j	NM_001045513	XLOC_000935	Raph1	TSS3838	chr1:60466462-60624104	9413	0.333141	0.334991
TCONS_00000322	=	NM_007642	XLOC_000177	Cd28	TSS827	chr1:60803231-60830203	4317	0.169183	1.90214e-07
TCONS_00000324	=	NM_009843	XLOC_000178	Ctla4	TSS830	chr1:60965868-60972674	1931	0.0321528	0
TCONS_00015074	j	NM_017480	XLOC_000179	Icos	TSS839	chr1:61031889-61058194	3057	0	0.0323687
TCONS_00005039	j	NM_017480	XLOC_000179	Icos	TSS835	chr1:61031889-61058194	3540	0	0
TCONS_00004009	j	NM_017480	XLOC_000179	Icos	TSS834	chr1:61031889-61058194	3462	0.0704143	0
TCONS_00004010	j	NR_040483	XLOC_000180	9530026F06Rik	TSS841	chr1:61435275-61452748	772	0.476988	0
TCONS_00016486	j	NR_040483	XLOC_000180	9530026F06Rik	TSS840	chr1:61435275-61452748	733	0	0.455995
TCONS_00006087	j	NM_001081050	XLOC_000181	Pard3b	TSS843	chr1:61685397-62688858	7972	0.339676	0.579673
TCONS_00006088	j	NM_001081050	XLOC_000181	Pard3b	TSS844	chr1:61685397-62688858	5000	3.15376	3.42631
TCONS_00000327	=	NM_001081050	XLOC_000181	Pard3b	TSS842	chr1:61685397-62688858	8392	6.77905	4.58633
TCONS_00000334	j	NM_001077403	XLOC_000182	Nrp2	TSS848	chr1:62749036-62865266	3773	22.8412	40.8771
TCONS_00000332	=	NM_001077405	XLOC_000182	Nrp2	TSS847	chr1:62749036-62865266	6673	12.9506	13.8947
TCONS_00000329	=	NM_001077407	XLOC_000182	Nrp2	TSS846	chr1:62749036-62865266	7759	1.45595	3.82189
TCONS_00000330	=	NM_001077403	XLOC_000182	Nrp2	TSS847	chr1:62749036-62865266	6739	3.07369	3.10572
TCONS_00000331	=	NM_001077404	XLOC_000182	Nrp2	TSS847	chr1:62749036-62865266	6724	22.0132	35.0648
TCONS_00001691	=	NR_040601	XLOC_000938	4930487H11Rik	TSS3844	chr1:62749036-62865266	895	0.0400053	0
TCONS_00000333	=	NM_010939	XLOC_000182	Nrp2	TSS847	chr1:62749036-62865266	6688	1.17657	0.886437
TCONS_00000328	=	NM_001077406	XLOC_000182	Nrp2	TSS847	chr1:62749036-62865266	4711	3.96061	3.48611
TCONS_00018665	j	NM_001114609	XLOC_000941	Ino80d	TSS3850	chr1:63094292-63160841	13412	0.131206	0
TCONS_00001693	=	NM_001081436	XLOC_000941	Ino80d	TSS3852	chr1:63094292-63160841	13438	0.682216	0.163366
TCONS_00004352	j	NM_001114609	XLOC_000941	Ino80d	TSS3848	chr1:63094292-63160841	13675	3.49904	2.46216
TCONS_00004351	j	NM_001114609	XLOC_000941	Ino80d	TSS3851	chr1:63094292-63160841	13547	0.512515	0.382452
TCONS_00001694	=	NM_001114609	XLOC_000941	Ino80d	TSS3852	chr1:63094292-63160841	13529	0.000234528	0.348559
TCONS_00001695	=	NM_001160038	XLOC_000943	Ndufs1	TSS3855	chr1:63161015-63227060	2927	0.772002	3.51684
TCONS_00000336	=	NM_018796	XLOC_000183	Eef1b2	TSS880	chr1:63161015-63227060	1933	58.9784	58.515
TCONS_00001697	=	NM_001160040	XLOC_000943	Ndufs1	TSS3855	chr1:63161015-63227060	2823	8.5564	3.45257
TCONS_00001696	=	NM_001160039	XLOC_000943	Ndufs1	TSS3855	chr1:63161015-63227060	2769	1.83425	4.17002
TCONS_00000335	j	NM_018796	XLOC_000183	Eef1b2	TSS864	chr1:63161015-63227060	713	28.0145	20.8849
TCONS_00001698	=	NM_145518	XLOC_000943	Ndufs1	TSS3855	chr1:63161015-63227060	2665	21.7027	12.1645
TCONS_00005044	j	NM_018796	XLOC_000183	Eef1b2	TSS881	chr1:63161015-63227060	611	15.1039	21.2641
TCONS_00016035	j	NM_146250	XLOC_000944	Gpr1	TSS3856	chr1:63229194-63261151	1605	0.144937	0.0106159
TCONS_00001699	=	NM_146250	XLOC_000944	Gpr1	TSS3856	chr1:63229194-63261151	1603	0.29417	0
TCONS_00000338	j	NM_028673	XLOC_000185	Zdbf2	TSS883	chr1:63319632-63361153	12649	0.269917	0.0118652
TCONS_00000340	j	NM_028673	XLOC_000185	Zdbf2	TSS886	chr1:63319632-63361153	12419	0	0.000112611
TCONS_00005045	j	NM_028673	XLOC_000185	Zdbf2	TSS884	chr1:63319632-63361153	10750	0.0959633	0
TCONS_00006910	j	NM_028673	XLOC_000185	Zdbf2	TSS887	chr1:63319632-63361153	11765	0.0543428	0.0348974
TCONS_00005046	j	NM_028673	XLOC_000185	Zdbf2	TSS884	chr1:63319632-63361153	12518	0.063907	0.014874
TCONS_00015078	j	NM_028673	XLOC_000185	Zdbf2	TSS885	chr1:63319632-63361153	12497	0	0
TCONS_00015077	j	NM_028673	XLOC_000185	Zdbf2	TSS884	chr1:63319632-63361153	12641	0	0.107168
TCONS_00015792	j	NM_028673	XLOC_000185	Zdbf2	TSS884	chr1:63319632-63361153	12538	0	0
TCONS_00006096	j	NM_028673	XLOC_000185	Zdbf2	TSS884	chr1:63319632-63361153	10564	0.395436	0.499426
TCONS_00004014	j	NM_028673	XLOC_000185	Zdbf2	TSS888	chr1:63319632-63361153	12190	0.421213	0.235749
TCONS_00000341	=	NM_001177600	XLOC_000186	Adam23	TSS890	chr1:63492320-63643089	2878	1.42366	0.00152405
TCONS_00015793	j	NM_011780	XLOC_000186	Adam23	TSS889	chr1:63492320-63643089	2888	1.40297	0.0876634
TCONS_00000342	=	NM_011780	XLOC_000186	Adam23	TSS890	chr1:63492320-63643089	6656	15.7342	0.892288
TCONS_00001701	=	NM_029696	XLOC_000946	Mdh1b	TSS3861	chr1:63745400-63776892	1711	0.0499576	0.007559
TCONS_00015794	j	NM_172422	XLOC_000187	Fastkd2	TSS893	chr1:63777057-63799959	2034	0	0
TCONS_00005047	j	NM_172422	XLOC_000187	Fastkd2	TSS893	chr1:63777057-63799959	3738	0.383521	0.0532474
TCONS_00017386	j	NM_172422	XLOC_000187	Fastkd2	TSS895	chr1:63777057-63799959	1506	0.385977	0.215523
TCONS_00016497	j	NM_172422	XLOC_000187	Fastkd2	TSS893	chr1:63777057-63799959	2171	2.04225	1.66569
TCONS_00000344	j	NM_172422	XLOC_000187	Fastkd2	TSS892	chr1:63777057-63799959	4395	0.284877	0.605703
TCONS_00006097	j	NM_172422	XLOC_000187	Fastkd2	TSS893	chr1:63777057-63799959	2505	0.916136	0.922151
TCONS_00017385	j	NM_172422	XLOC_000187	Fastkd2	TSS893	chr1:63777057-63799959	3940	0.166907	0
TCONS_00000345	=	NM_172422	XLOC_000187	Fastkd2	TSS893	chr1:63777057-63799959	3205	1.54161	0.995516
TCONS_00004353	j	NM_033563	XLOC_000947	Klf7	TSS3863	chr1:64075972-64168839	6800	0.562886	0.0432217
TCONS_00001702	=	NM_033563	XLOC_000947	Klf7	TSS3862	chr1:64075972-64168839	7725	9.60381	7.73943
TCONS_00001703	j	NM_033563	XLOC_000947	Klf7	TSS3862	chr1:64075972-64168839	7390	0.181639	0.357992
TCONS_00004354	j	NM_033563	XLOC_000947	Klf7	TSS3863	chr1:64075972-64168839	7389	0.15225	0
TCONS_00015304	j	NM_033563	XLOC_000947	Klf7	TSS3863	chr1:64075972-64168839	7126	0	0.106689
TCONS_00001706	j	NM_025964	XLOC_000948	Mettl21a	TSS3867	chr1:64579377-64667518	5653	0.264171	0.099172
TCONS_00000350	=	NM_133828	XLOC_000191	Creb1	TSS901	chr1:64579377-64667518	8379	6.7476	3.3337
TCONS_00007524	j	NM_025964	XLOC_000948	Mettl21a	TSS3865	chr1:64579377-64667518	6456	1.16756	0.795057
TCONS_00000348	=	NM_001037726	XLOC_000191	Creb1	TSS901	chr1:64579377-64667518	8257	0.573767	0.253715
TCONS_00006328	j	NM_025964	XLOC_000948	Mettl21a	TSS3866	chr1:64579377-64667518	2105	4.20972	3.75107
TCONS_00001705	j	NM_025964	XLOC_000948	Mettl21a	TSS3866	chr1:64579377-64667518	2324	0.159317	0.172037
TCONS_00001704	=	NM_025964	XLOC_000948	Mettl21a	TSS3866	chr1:64579377-64667518	2666	1.16356	1.1575
TCONS_00000349	=	NM_009952	XLOC_000191	Creb1	TSS901	chr1:64579377-64667518	8421	1.32135	0.874846
TCONS_00001707	=	NR_038009	XLOC_000949	2810408I11Rik	TSS3869	chr1:64726442-64737233	713	0.213916	0.182508
TCONS_00004017	j	NM_001097644	XLOC_000193	Ccnyl1	TSS905	chr1:64737403-64772537	3135	0.227182	0.375163
TCONS_00000351	=	NM_001097644	XLOC_000193	Ccnyl1	TSS906	chr1:64737403-64772537	2925	3.44326	3.91991
TCONS_00005049	j	NM_001097644	XLOC_000193	Ccnyl1	TSS907	chr1:64737403-64772537	2689	0.132392	0.186561
TCONS_00005048	j	NM_001097644	XLOC_000193	Ccnyl1	TSS905	chr1:64737403-64772537	3063	0.0561273	0
TCONS_00000352	j	NM_001097644	XLOC_000193	Ccnyl1	TSS909	chr1:64737403-64772537	3638	0.467108	0.5836
TCONS_00015795	j	NM_001097644	XLOC_000193	Ccnyl1	TSS905	chr1:64737403-64772537	3113	0.823063	0.324823
TCONS_00004016	j	NM_001097644	XLOC_000193	Ccnyl1	TSS904	chr1:64737403-64772537	3339	0.329728	0.13295
TCONS_00004018	j	NM_001097644	XLOC_000193	Ccnyl1	TSS908	chr1:64737403-64772537	2392	1.9309	0.717148
TCONS_00006329	j	NM_001042659	XLOC_000950	Fzd5	TSS3870	chr1:64777131-64784329	6805	0	0.244492
TCONS_00001709	=	NM_022721	XLOC_000950	Fzd5	TSS3870	chr1:64777131-64784329	6914	2.86877	2.37475
TCONS_00001708	=	NM_001042659	XLOC_000950	Fzd5	TSS3870	chr1:64777131-64784329	6807	0.883086	0.23848
TCONS_00015305	j	NM_022721	XLOC_000950	Fzd5	TSS3870	chr1:64777131-64784329	6809	0	0
TCONS_00007526	j	NM_001039493	XLOC_000952	Plekhm3	TSS3877	chr1:64835531-65003398	6207	1.31227	0.510349
TCONS_00001713	=	NM_001039493	XLOC_000952	Plekhm3	TSS3874	chr1:64835531-65003398	8562	1.69096	0.870953
TCONS_00001714	j	NM_001039493	XLOC_000952	Plekhm3	TSS3874	chr1:64835531-65003398	8805	2.37142	0.803058
TCONS_00001716	=	NM_007777	XLOC_000954	Cryge	TSS3879	chr1:65095130-65097737	642	0.0411477	0
TCONS_00001717	=	NM_007776	XLOC_000955	Crygd	TSS3880	chr1:65108411-65110014	635	0.0430152	0.0253399
TCONS_00004355	j	NM_175293	XLOC_000959	D630023F18Rik	TSS3885	chr1:65153886-65169767	2079	0.0680175	0.0386499
TCONS_00007527	j	NM_175293	XLOC_000959	D630023F18Rik	TSS3884	chr1:65153886-65169767	2075	0	1.61143e-05
TCONS_00001722	=	NM_175293	XLOC_000959	D630023F18Rik	TSS3885	chr1:65153886-65169767	2180	0.042386	0
TCONS_00001723	=	NM_010497	XLOC_000960	Idh1	TSS3886	chr1:65205189-65233053	2263	29.0567	9.78597
TCONS_00001724	=	NM_001111320	XLOC_000960	Idh1	TSS3887	chr1:65205189-65233053	2285	0.830924	0.370627
TCONS_00005052	j	NM_011086	XLOC_000196	Pikfyve	TSS921	chr1:65233217-65325270	6164	0.429121	0
TCONS_00015797	j	NM_011086	XLOC_000196	Pikfyve	TSS919	chr1:65233217-65325270	10332	0.0222994	0
TCONS_00018423	j	NM_011086	XLOC_000196	Pikfyve	TSS917	chr1:65233217-65325270	9251	0.776067	0.590459
TCONS_00017390	j	NM_011086	XLOC_000196	Pikfyve	TSS917	chr1:65233217-65325270	9806	1.52347	0.557842
TCONS_00018424	j	NM_011086	XLOC_000196	Pikfyve	TSS920	chr1:65233217-65325270	4114	1.32352	1.4694
TCONS_00000357	j	NM_011086	XLOC_000196	Pikfyve	TSS922	chr1:65233217-65325270	6295	0.187567	0.0504231
TCONS_00004019	j	NM_011086	XLOC_000196	Pikfyve	TSS917	chr1:65233217-65325270	11299	0.507807	0.307041
TCONS_00018422	j	NM_011086	XLOC_000196	Pikfyve	TSS917	chr1:65233217-65325270	9338	0.166169	0.0582916
TCONS_00000358	=	NM_139270	XLOC_000197	Pth2r	TSS923	chr1:65357830-65435818	2414	0.0180284	0.0121307
TCONS_00017393	j	NM_001039934	XLOC_000199	Mtap2	TSS938	chr1:66221704-66489483	4883	0.438016	0.0525622
TCONS_00006917	j	NM_001039934	XLOC_000199	Mtap2	TSS937	chr1:66221704-66489483	4362	6.93829	0.139691
TCONS_00005053	j	NM_001039934	XLOC_000199	Mtap2	TSS926	chr1:66221704-66489483	5424	0	0
TCONS_00015083	j	NM_001039934	XLOC_000199	Mtap2	TSS928	chr1:66221704-66489483	6036	0.786779	0.0855618
TCONS_00000361	=	NM_001039934	XLOC_000199	Mtap2	TSS926	chr1:66221704-66489483	5520	0	0
TCONS_00015799	j	NM_001039934	XLOC_000199	Mtap2	TSS926	chr1:66221704-66489483	9524	0	0.0597515
TCONS_00015801	j	NM_001039934	XLOC_000199	Mtap2	TSS931	chr1:66221704-66489483	8620	0.284631	0
TCONS_00006916	j	NM_001039934	XLOC_000199	Mtap2	TSS932	chr1:66221704-66489483	8962	1.52768	0
TCONS_00017391	j	NM_001039934	XLOC_000199	Mtap2	TSS926	chr1:66221704-66489483	5458	0.0240956	0.108051
TCONS_00015082	j	NM_001039934	XLOC_000199	Mtap2	TSS926	chr1:66221704-66489483	5688	0.42979	0
TCONS_00000365	j	NM_001039934	XLOC_000199	Mtap2	TSS936	chr1:66221704-66489483	4561	0.0654312	0
TCONS_00006101	j	NM_001039934	XLOC_000199	Mtap2	TSS933	chr1:66221704-66489483	8684	0	0.18622
TCONS_00006100	j	NM_001039934	XLOC_000199	Mtap2	TSS926	chr1:66221704-66489483	5393	2.21375	0.299593
TCONS_00000360	j	NM_001039934	XLOC_000199	Mtap2	TSS925	chr1:66221704-66489483	9708	1.1286	0
TCONS_00015798	j	NM_001039934	XLOC_000199	Mtap2	TSS926	chr1:66221704-66489483	9641	1.99298	0.0104331
TCONS_00000363	j	NM_001039934	XLOC_000199	Mtap2	TSS929	chr1:66221704-66489483	6221	0	0
TCONS_00015084	j	NM_001039934	XLOC_000199	Mtap2	TSS930	chr1:66221704-66489483	5135	0.614795	0
TCONS_00006918	j	NM_001039934	XLOC_000199	Mtap2	TSS940	chr1:66221704-66489483	4508	0.745145	0
TCONS_00006103	j	NM_175510	XLOC_000200	Unc80	TSS948	chr1:66514360-66745722	4348	3.55482	0.183731
TCONS_00015085	j	NM_175510	XLOC_000200	Unc80	TSS941	chr1:66514360-66745722	10144	0.956115	0.000687047
TCONS_00015803	j	NM_175510	XLOC_000200	Unc80	TSS942	chr1:66514360-66745722	13738	0	0.0356601
TCONS_00015802	j	NM_175510	XLOC_000200	Unc80	TSS942	chr1:66514360-66745722	13703	0.669472	0.0515475
TCONS_00005056	j	NM_175510	XLOC_000200	Unc80	TSS947	chr1:66514360-66745722	5396	0.494407	0.00454053
TCONS_00006920	j	NM_175510	XLOC_000200	Unc80	TSS946	chr1:66514360-66745722	7287	1.34167	0.0322918
TCONS_00000368	j	NM_175510	XLOC_000200	Unc80	TSS942	chr1:66514360-66745722	13835	0.17168	0.0284792
TCONS_00006919	j	NM_175510	XLOC_000200	Unc80	TSS943	chr1:66514360-66745722	13345	1.97329	0.00247276
TCONS_00000370	j	NM_175510	XLOC_000200	Unc80	TSS945	chr1:66514360-66745722	10078	0.386999	0
TCONS_00001728	=	NM_007381	XLOC_000961	Acadl	TSS3892	chr1:66747444-66910000	1892	20.5692	41.0992
TCONS_00000371	=	NM_025683	XLOC_000201	Rpe	TSS949	chr1:66747444-66910000	3756	8.12087	5.98696
TCONS_00006331	j	NM_001122738	XLOC_000961	1110028C15Rik	TSS3888	chr1:66747444-66910000	6247	0	0.19268
TCONS_00001727	=	NM_177645	XLOC_000961	1110028C15Rik	TSS3888	chr1:66747444-66910000	4628	1.01314	0
TCONS_00006330	j	NM_001122738	XLOC_000961	1110028C15Rik	TSS3889	chr1:66747444-66910000	4943	0.546181	0.560363
TCONS_00001726	=	NM_001122738	XLOC_000961	1110028C15Rik	TSS3888	chr1:66747444-66910000	4655	1.84837	1.35222
TCONS_00005371	j	NM_001122738	XLOC_000961	1110028C15Rik	TSS3888	chr1:66747444-66910000	6251	0.39203	0.113011
TCONS_00001725	j	NM_001122738	XLOC_000961	1110028C15Rik	TSS3890	chr1:66747444-66910000	7445	1.28862	1.3968
TCONS_00004356	j	NM_007381	XLOC_000961	Acadl	TSS3893	chr1:66747444-66910000	1549	11.2743	4.09821
TCONS_00001730	j	NM_021285	XLOC_000962	Myl1	TSS3896	chr1:66970869-66992193	1171	0.0636304	0
TCONS_00016036	j	NM_021285	XLOC_000962	Myl1	TSS3897	chr1:66970869-66992193	753	1.16598	0.0002153
TCONS_00007528	j	NM_021285	XLOC_000962	Myl1	TSS3894	chr1:66970869-66992193	883	0.34361	0.169717
TCONS_00001733	j	NM_021285	XLOC_000962	Myl1	TSS3899	chr1:66970869-66992193	1262	1.34389	0.0666721
TCONS_00004357	j	NM_021285	XLOC_000962	Myl1	TSS3895	chr1:66970869-66992193	608	0.56642	0
TCONS_00015306	j	NM_021285	XLOC_000962	Myl1	TSS3899	chr1:66970869-66992193	1001	0.142399	0
TCONS_00001729	=	NM_001113387	XLOC_000962	Myl1	TSS3895	chr1:66970869-66992193	817	0	0.338964
TCONS_00001731	=	NM_021285	XLOC_000962	Myl1	TSS3898	chr1:66970869-66992193	994	1.32912	0.166144
TCONS_00004358	j	NM_021285	XLOC_000962	Myl1	TSS3899	chr1:66970869-66992193	994	0.712425	0
TCONS_00001732	j	NM_021285	XLOC_000962	Myl1	TSS3899	chr1:66970869-66992193	1000	0	0
TCONS_00007530	j	NM_021295	XLOC_000963	Lancl1	TSS3901	chr1:67042494-67085452	1272	7.86776	0
TCONS_00005372	j	NM_021295	XLOC_000963	Lancl1	TSS3901	chr1:67042494-67085452	1365	0.154849	0.689658
TCONS_00006333	j	NM_021295	XLOC_000963	Lancl1	TSS3901	chr1:67042494-67085452	4284	1.25767	1.68344
TCONS_00018667	j	NM_021295	XLOC_000963	Lancl1	TSS3901	chr1:67042494-67085452	3750	0.293758	0.355222
TCONS_00016037	j	NM_021295	XLOC_000963	Lancl1	TSS3902	chr1:67042494-67085452	882	0	0
TCONS_00016749	j	NM_021295	XLOC_000963	Lancl1	TSS3901	chr1:67042494-67085452	1410	0	1.23621
TCONS_00016751	j	NM_021295	XLOC_000963	Lancl1	TSS3901	chr1:67042494-67085452	1346	3.84308	5.76618
TCONS_00001738	j	NM_021295	XLOC_000963	Lancl1	TSS3901	chr1:67042494-67085452	1256	0.00169474	7.89071
TCONS_00016750	j	NM_021295	XLOC_000963	Lancl1	TSS3901	chr1:67042494-67085452	1549	1.43835	3.20578
TCONS_00006332	j	NM_021295	XLOC_000963	Lancl1	TSS3901	chr1:67042494-67085452	4468	2.26801	0
TCONS_00018668	j	NM_021295	XLOC_000963	Lancl1	TSS3901	chr1:67042494-67085452	1166	0.0793446	0.290779
TCONS_00006334	j	NM_021295	XLOC_000963	Lancl1	TSS3901	chr1:67042494-67085452	1319	0.27797	0.53296
TCONS_00004022	j	NM_001080809	XLOC_000202	Cps1	TSS952	chr1:67158446-67277835	4844	0.0579358	1.44257e-07
TCONS_00017394	j	NM_001080809	XLOC_000202	Cps1	TSS954	chr1:67158446-67277835	3232	0.0353353	0
TCONS_00007531	j	NM_010154	XLOC_000964	Erbb4	TSS3903	chr1:68086519-69155529	2228	0.0273352	0
TCONS_00001740	j	NM_011770	XLOC_000965	Ikzf2	TSS3909	chr1:69577761-69733908	8500	0.0297455	0.0978352
TCONS_00015307	j	NM_011770	XLOC_000965	Ikzf2	TSS3908	chr1:69577761-69733908	9373	0	0.0601253
TCONS_00018670	j	NM_011770	XLOC_000965	Ikzf2	TSS3907	chr1:69577761-69733908	9315	0	0.000227392
TCONS_00004359	j	NM_011770	XLOC_000965	Ikzf2	TSS3907	chr1:69577761-69733908	9343	0.0916212	0
TCONS_00001742	=	NM_011770	XLOC_000965	Ikzf2	TSS3907	chr1:69577761-69733908	9421	0.000200751	0.151375
TCONS_00007533	j	NM_011770	XLOC_000965	Ikzf2	TSS3908	chr1:69577761-69733908	9342	0.220219	0
TCONS_00001741	j	NM_011770	XLOC_000965	Ikzf2	TSS3908	chr1:69577761-69733908	9448	0.308238	0
TCONS_00000373	=	NM_029160	XLOC_000203	Spag16	TSS957	chr1:69873561-70771706	2126	0.0306982	0
TCONS_00015086	j	NM_177164	XLOC_000204	Vwc2l	TSS959	chr1:70772288-70931972	1335	0.129529	0.0327135
TCONS_00006924	j	NM_177164	XLOC_000204	Vwc2l	TSS960	chr1:70772288-70931972	4052	0.0556884	0
TCONS_00015088	j	NM_177164	XLOC_000204	Vwc2l	TSS961	chr1:70772288-70931972	3370	0.0633888	0.0290463
TCONS_00007535	j	NM_007525	XLOC_000966	Bard1	TSS3914	chr1:71074108-71149546	5044	0	0
TCONS_00001743	j	NM_007525	XLOC_000966	Bard1	TSS3911	chr1:71074108-71149546	3555	0	0
TCONS_00001744	j	NM_007525	XLOC_000966	Bard1	TSS3913	chr1:71074108-71149546	6076	0.0924327	0.0429879
TCONS_00001745	=	NM_007525	XLOC_000966	Bard1	TSS3916	chr1:71074108-71149546	5448	0.434812	0.170967
TCONS_00006335	j	NM_007525	XLOC_000966	Bard1	TSS3915	chr1:71074108-71149546	5181	0	0.0353571
TCONS_00005373	j	NM_175210	XLOC_000967	Abca12	TSS3920	chr1:71288848-71461597	4685	0.0345857	0.00500377
TCONS_00007538	j	NM_175210	XLOC_000967	Abca12	TSS3923	chr1:71288848-71461597	970	0	0.0361543
TCONS_00000376	=	NM_026195	XLOC_000205	Atic	TSS962	chr1:71603729-71625977	2611	17.3001	17.9383
TCONS_00000377	j	NM_026195	XLOC_000205	Atic	TSS963	chr1:71603729-71625977	1304	1.56079	1.14804
TCONS_00005374	j	NM_010233	XLOC_000968	Fn1	TSS3926	chr1:71631990-71709417	6479	65.0513	141.003
TCONS_00018673	j	NM_010233	XLOC_000968	Fn1	TSS3924	chr1:71631990-71709417	8174	27.1111	38.4171
TCONS_00000378	=	NR_040308	XLOC_000206	Apol7d	TSS964	chr1:71631990-71709417	1193	0.13952	0.177064
TCONS_00001748	=	NM_010233	XLOC_000968	Fn1	TSS3927	chr1:71631990-71709417	8312	22.8566	7.39578
TCONS_00001747	j	NM_010233	XLOC_000968	Fn1	TSS3925	chr1:71631990-71709417	4954	44.2442	114.363
TCONS_00018674	j	NM_010233	XLOC_000968	Fn1	TSS3924	chr1:71631990-71709417	8081	0.0979573	0.128029
TCONS_00005375	j	NM_010233	XLOC_000968	Fn1	TSS3924	chr1:71631990-71709417	7788	0	0.0716895
TCONS_00004361	j	NM_010233	XLOC_000968	Fn1	TSS3924	chr1:71631990-71709417	8411	0	84.9035
TCONS_00006336	j	NM_010233	XLOC_000968	Fn1	TSS3924	chr1:71631990-71709417	8020	199.352	202.588
TCONS_00005376	j	NM_010233	XLOC_000968	Fn1	TSS3924	chr1:71631990-71709417	8414	0.98914	32.2788
TCONS_00007539	j	NM_010233	XLOC_000968	Fn1	TSS3924	chr1:71631990-71709417	7720	2.92877	4.42978
TCONS_00016753	j	NM_010233	XLOC_000968	Fn1	TSS3924	chr1:71631990-71709417	8029	0.107	0.453022
TCONS_00000381	=	NR_027658	XLOC_000208	Gm8883	TSS970	chr1:71934685-71937778	1019	0	0.0414731
TCONS_00001749	=	NR_040454	XLOC_000969	4933417E11Rik	TSS3928	chr1:72005571-72051769	1093	0.0512542	0.0475336
TCONS_00001750	=	NM_001005423	XLOC_000970	Mreg	TSS3930	chr1:72205806-72258881	2493	0.901681	0.734553
TCONS_00001751	=	NM_023523	XLOC_000971	Pecr	TSS3931	chr1:72272771-72330897	1185	4.5371	6.45065
TCONS_00007540	j	NM_023523	XLOC_000971	Pecr	TSS3932	chr1:72272771-72330897	7979	0.213874	0.207175
TCONS_00001752	j	NM_023523	XLOC_000971	Pecr	TSS3931	chr1:72272771-72330897	3609	0	0.0283679
TCONS_00000387	=	NM_175564	XLOC_000210	Tmem169	TSS991	chr1:72330946-72349634	2815	0.511691	0
TCONS_00018427	j	NM_175564	XLOC_000210	Tmem169	TSS992	chr1:72330946-72349634	2863	0.174183	0
TCONS_00017397	j	NM_175564	XLOC_000210	Tmem169	TSS991	chr1:72330946-72349634	3009	0	0
TCONS_00006927	j	NM_175564	XLOC_000210	Tmem169	TSS991	chr1:72330946-72349634	2886	0.411264	0.168718
TCONS_00004027	j	NM_175564	XLOC_000210	Tmem169	TSS991	chr1:72330946-72349634	2998	0.372452	3.26503e-06
TCONS_00015091	j	NM_009533	XLOC_000211	Xrcc5	TSS995	chr1:72353994-72441527	2455	1.01076	0.00123295
TCONS_00000388	=	NM_009533	XLOC_000211	Xrcc5	TSS994	chr1:72353994-72441527	2556	5.31214	4.69437
TCONS_00018428	j	NM_009533	XLOC_000211	Xrcc5	TSS994	chr1:72353994-72441527	2347	0.208923	0
TCONS_00016505	j	NM_018817	XLOC_000212	Smarcal1	TSS999	chr1:72473685-72683364	2359	0.0911782	0
TCONS_00004028	j	NM_018817	XLOC_000212	Smarcal1	TSS998	chr1:72473685-72683364	2719	0.0838391	0
TCONS_00006107	j	NM_018817	XLOC_000212	Smarcal1	TSS999	chr1:72473685-72683364	2448	1.75934	2.85136
TCONS_00007541	j	NM_001045533	XLOC_000972	March4	TSS3936	chr1:72473685-72683364	2432	0.226018	0.0886057
TCONS_00005065	j	NM_018817	XLOC_000212	Smarcal1	TSS1000	chr1:72473685-72683364	2906	0	0
TCONS_00017398	j	NM_018817	XLOC_000212	Smarcal1	TSS999	chr1:72473685-72683364	2761	0	0.605336
TCONS_00000389	j	NM_018817	XLOC_000212	Smarcal1	TSS999	chr1:72473685-72683364	2843	0.576348	0.000381765
TCONS_00005064	j	NM_018817	XLOC_000212	Smarcal1	TSS999	chr1:72473685-72683364	2827	2.28447	1.92429
TCONS_00000390	j	NM_018817	XLOC_000212	Smarcal1	TSS999	chr1:72473685-72683364	2694	0.0529926	0.0894529
TCONS_00001753	=	NM_001045533	XLOC_000972	March4	TSS3937	chr1:72473685-72683364	4187	1.39488	0.076244
TCONS_00000391	=	NM_018817	XLOC_000212	Smarcal1	TSS999	chr1:72473685-72683364	6715	1.58646	0.164788
TCONS_00006106	j	NM_018817	XLOC_000212	Smarcal1	TSS996	chr1:72473685-72683364	2799	0.178386	2.80696
TCONS_00015092	j	NM_018817	XLOC_000212	Smarcal1	TSS1000	chr1:72473685-72683364	5459	3.80551	1.67678
TCONS_00000392	j	NM_009084	XLOC_000213	Rpl37a	TSS1001	chr1:72757827-72762059	343	0	0
TCONS_00015806	j	NM_009084	XLOC_000213	Rpl37a	TSS1001	chr1:72757827-72762059	310	0.304892	0.299522
TCONS_00000393	=	NM_009084	XLOC_000213	Rpl37a	TSS1001	chr1:72757827-72762059	588	176.204	180.584
TCONS_00006108	j	NM_009084	XLOC_000213	Rpl37a	TSS1001	chr1:72757827-72762059	325	0.140558	0.770845
TCONS_00018429	j	NM_009084	XLOC_000213	Rpl37a	TSS1001	chr1:72757827-72762059	304	154.289	191.397
TCONS_00015093	j	NM_008342	XLOC_000214	Igfbp2	TSS1008	chr1:72870324-72899046	819	0.484317	0
TCONS_00015807	j	NM_008342	XLOC_000214	Igfbp2	TSS1008	chr1:72870324-72899046	897	0	15.5608
TCONS_00006109	j	NM_008342	XLOC_000214	Igfbp2	TSS1005	chr1:72870324-72899046	519	0	1.06278
TCONS_00000395	=	NM_008342	XLOC_000214	Igfbp2	TSS1007	chr1:72870324-72899046	1304	75.655	255.035
TCONS_00000396	j	NM_008342	XLOC_000214	Igfbp2	TSS1009	chr1:72870324-72899046	919	0	0
TCONS_00001756	j	NM_010518	XLOC_000974	Igfbp5	TSS3941	chr1:72904638-72921439	4780	13.9118	5.03117
TCONS_00001755	=	NM_010518	XLOC_000974	Igfbp5	TSS3940	chr1:72904638-72921439	5854	56.743	21.1937
TCONS_00001760	j	NM_027884	XLOC_000980	Tns1	TSS3949	chr1:73956750-74171021	9835	57.326	80.1241
TCONS_00006339	j	NM_027884	XLOC_000980	Tns1	TSS3949	chr1:73956750-74171021	9756	8.23287	20.6962
TCONS_00007544	j	NM_027884	XLOC_000980	Tns1	TSS3948	chr1:73956750-74171021	8350	0.896914	0.239721
TCONS_00005377	j	NM_027884	XLOC_000980	Tns1	TSS3951	chr1:73956750-74171021	4905	84.7825	145.432
TCONS_00007543	j	NM_027884	XLOC_000980	Tns1	TSS3960	chr1:73956750-74171021	5183	0.162088	0.914745
TCONS_00001761	=	NM_027884	XLOC_000980	Tns1	TSS3955	chr1:73956750-74171021	9966	6.44595	8.94365
TCONS_00017684	j	NM_027884	XLOC_000980	Tns1	TSS3954	chr1:73956750-74171021	9911	3.88434	0.019144
TCONS_00001759	j	NM_027884	XLOC_000980	Tns1	TSS3948	chr1:73956750-74171021	6582	28.1526	78.1416
TCONS_00016757	j	NM_027884	XLOC_000980	Tns1	TSS3949	chr1:73956750-74171021	9734	0.149649	0.113262
TCONS_00004366	j	NM_027884	XLOC_000980	Tns1	TSS3958	chr1:73956750-74171021	9722	101.948	113.8
TCONS_00016754	j	NM_027884	XLOC_000980	Tns1	TSS3956	chr1:73956750-74171021	6450	0	0
TCONS_00006338	j	NM_027884	XLOC_000980	Tns1	TSS3959	chr1:73956750-74171021	4826	2.52218	0.771697
TCONS_00016756	j	NM_027884	XLOC_000980	Tns1	TSS3958	chr1:73956750-74171021	9722	4.69762	3.90119
TCONS_00005378	j	NM_027884	XLOC_000980	Tns1	TSS3953	chr1:73956750-74171021	5295	34.917	13.796
TCONS_00005380	j	NM_027884	XLOC_000980	Tns1	TSS3948	chr1:73956750-74171021	8455	2.06353	0
TCONS_00000401	=	NM_001170641	XLOC_000218	Rufy4	TSS1014	chr1:74171302-74195444	3787	0.0529831	0
TCONS_00017399	j	NM_001170641	XLOC_000218	Rufy4	TSS1014	chr1:74171302-74195444	2824	0	0
TCONS_00004030	j	NM_001170641	XLOC_000218	Rufy4	TSS1017	chr1:74171302-74195444	2521	0.0260775	0
TCONS_00006931	j	NM_001170641	XLOC_000218	Rufy4	TSS1017	chr1:74171302-74195444	2124	0.0324413	0.0319128
TCONS_00017400	j	NM_001170641	XLOC_000218	Rufy4	TSS1014	chr1:74171302-74195444	3604	0.0113103	0
TCONS_00000400	=	NM_001034060	XLOC_000218	Rufy4	TSS1016	chr1:74171302-74195444	2306	0	6.56872e-07
TCONS_00000402	=	NM_009909	XLOC_000219	Cxcr2	TSS1019	chr1:74200567-74207820	3043	0.0232147	0.0156497
TCONS_00001762	=	NM_178241	XLOC_000981	Cxcr1	TSS3961	chr1:74238359-74241492	1124	0.0105706	0
TCONS_00004031	j	NM_029711	XLOC_000220	Arpc2	TSS1020	chr1:74283114-74314787	1366	46.3461	46.05
TCONS_00000404	j	NM_029711	XLOC_000220	Arpc2	TSS1020	chr1:74283114-74314787	913	0	0
TCONS_00000403	=	NM_029711	XLOC_000220	Arpc2	TSS1020	chr1:74283114-74314787	1597	57.2532	72.9707
TCONS_00001765	=	NM_027154	XLOC_000983	Tmbim1	TSS3965	chr1:74321511-74400266	2309	26.9934	40.0204
TCONS_00006933	j	NM_001039509	XLOC_000221	Pnkd	TSS1022	chr1:74321511-74400266	6493	0.761806	1.57297
TCONS_00000406	=	NM_025580	XLOC_000221	Pnkd	TSS1026	chr1:74321511-74400266	635	20.6923	25.853
TCONS_00001764	=	NM_146110	XLOC_000982	Aamp	TSS3963	chr1:74321511-74400266	1817	34.9372	40.2772
TCONS_00000408	=	NM_019999	XLOC_000221	Pnkd	TSS1027	chr1:74321511-74400266	2865	3.33642	3.1402
TCONS_00000407	=	NM_001039509	XLOC_000221	Pnkd	TSS1026	chr1:74321511-74400266	2956	0.924882	0.485418
TCONS_00006341	j	NM_027154	XLOC_000983	Tmbim1	TSS3967	chr1:74321511-74400266	2055	0.664237	0.465299
TCONS_00001763	=	NM_001190444	XLOC_000982	Aamp	TSS3963	chr1:74321511-74400266	1820	1.7794	2.57621
TCONS_00016040	j	NM_027154	XLOC_000983	Tmbim1	TSS3966	chr1:74321511-74400266	2090	12.4511	2.36218
TCONS_00015309	j	NM_027154	XLOC_000983	Tmbim1	TSS3968	chr1:74321511-74400266	2061	0.53397	0
TCONS_00006340	j	NM_001190444	XLOC_000982	Aamp	TSS3964	chr1:74321511-74400266	1520	0.267191	0.303837
TCONS_00017402	j	NM_001033345	XLOC_000222	Gm216	TSS1029	chr1:74408681-74416055	2333	0.0500701	0
TCONS_00005066	j	NM_001033345	XLOC_000222	Gm216	TSS1030	chr1:74408681-74416055	1777	0.0318343	0.0360324
TCONS_00015095	j	NM_001033345	XLOC_000222	Gm216	TSS1028	chr1:74408681-74416055	2092	0.04428	0.0189679
TCONS_00005067	j	NM_001033345	XLOC_000222	Gm216	TSS1033	chr1:74408681-74416055	1599	0	0.0016223
TCONS_00017403	j	NM_001033345	XLOC_000222	Gm216	TSS1038	chr1:74408681-74416055	1686	0.0211659	0.0153991
TCONS_00004033	j	NM_001033345	XLOC_000222	Gm216	TSS1030	chr1:74408681-74416055	1936	0.106425	0.0821076
TCONS_00018432	j	NM_001033345	XLOC_000222	Gm216	TSS1028	chr1:74408681-74416055	2378	0.00775212	0
TCONS_00017401	j	NM_001033345	XLOC_000222	Gm216	TSS1028	chr1:74408681-74416055	2265	0.059086	0
TCONS_00015096	j	NM_001033345	XLOC_000222	Gm216	TSS1034	chr1:74408681-74416055	1856	0	0
TCONS_00004032	j	NM_001033345	XLOC_000222	Gm216	TSS1029	chr1:74408681-74416055	1961	0	0
TCONS_00015808	j	NM_001033345	XLOC_000222	Gm216	TSS1028	chr1:74408681-74416055	1894	0.0607773	0
TCONS_00005068	j	NM_001033345	XLOC_000222	Gm216	TSS1036	chr1:74408681-74416055	2614	0.0132258	0.0781235
TCONS_00006935	j	NM_001033345	XLOC_000222	Gm216	TSS1031	chr1:74408681-74416055	1706	0.104165	0
TCONS_00018433	j	NM_001033345	XLOC_000222	Gm216	TSS1028	chr1:74408681-74416055	2019	2.75696e-05	0
TCONS_00000411	j	NM_001033345	XLOC_000222	Gm216	TSS1039	chr1:74408681-74416055	1247	0.0470312	0
TCONS_00004034	j	NM_001033345	XLOC_000222	Gm216	TSS1032	chr1:74408681-74416055	1602	0.0798182	0
TCONS_00006934	j	NM_001033345	XLOC_000222	Gm216	TSS1028	chr1:74408681-74416055	746	0	0
TCONS_00005069	j	NM_013612	XLOC_000223	Slc11a1	TSS1044	chr1:74421505-74432831	2522	0	0
TCONS_00000412	=	NM_013612	XLOC_000223	Slc11a1	TSS1043	chr1:74421505-74432831	2304	0.49241	0.0238886
TCONS_00017406	j	NM_013612	XLOC_000223	Slc11a1	TSS1049	chr1:74421505-74432831	936	0.055031	0
TCONS_00017405	j	NM_013612	XLOC_000223	Slc11a1	TSS1047	chr1:74421505-74432831	1636	0	0.176398
TCONS_00000414	j	NM_013612	XLOC_000223	Slc11a1	TSS1051	chr1:74421505-74432831	1038	0.0328577	0
TCONS_00004036	j	NM_013612	XLOC_000223	Slc11a1	TSS1041	chr1:74421505-74432831	2897	0.128297	0
TCONS_00005070	j	NM_013612	XLOC_000223	Slc11a1	TSS1049	chr1:74421505-74432831	1111	0.349668	0.254013
TCONS_00006939	j	NM_013612	XLOC_000223	Slc11a1	TSS1048	chr1:74421505-74432831	1268	0.062484	0.155614
TCONS_00000413	j	NM_013612	XLOC_000223	Slc11a1	TSS1045	chr1:74421505-74432831	1561	0.0910749	0
TCONS_00000415	=	NM_153088	XLOC_000225	Ctdsp1	TSS1054	chr1:74438182-74443861	2776	28.3222	37.3897
TCONS_00015097	j	NM_153088	XLOC_000225	Ctdsp1	TSS1055	chr1:74438182-74443861	782	1.5262	1.64315
TCONS_00017408	j	NM_153088	XLOC_000225	Ctdsp1	TSS1056	chr1:74438182-74443861	2347	32.2586	31.8933
TCONS_00016760	j	NM_029888	XLOC_000985	Zfp142	TSS3973	chr1:74455957-74639560	6438	1.24706	0.686936
TCONS_00000419	=	NM_001081456	XLOC_000229	Plcd4	TSS1062	chr1:74455957-74639560	4212	1.15498	0.660946
TCONS_00000418	=	NM_021383	XLOC_000228	Rqcd1	TSS1060	chr1:74455957-74639560	3266	8.01957	7.65769
TCONS_00005382	j	NM_029888	XLOC_000985	Zfp142	TSS3972	chr1:74455957-74639560	12793	0.34521	0.207391
TCONS_00007548	j	NM_029888	XLOC_000985	Zfp142	TSS3975	chr1:74455957-74639560	16652	0.322642	0.33868
TCONS_00015810	j	NM_025784	XLOC_000230	Bcs1l	TSS1064	chr1:74455957-74639560	1579	1.8886	1.74274
TCONS_00000417	=	NM_009509	XLOC_000227	Vil1	TSS1059	chr1:74455957-74639560	7627	1.18196	0.0997957
TCONS_00016511	j	NM_021383	XLOC_000228	Rqcd1	TSS1060	chr1:74455957-74639560	3022	0.987037	1.73171
TCONS_00005381	j	NM_176972	XLOC_000984	Usp37	TSS3969	chr1:74455957-74639560	7841	1.45853	0.915063
TCONS_00016759	j	NM_029888	XLOC_000985	Zfp142	TSS3973	chr1:74455957-74639560	5895	0.0972645	0.108246
TCONS_00001767	=	NM_029888	XLOC_000985	Zfp142	TSS3973	chr1:74455957-74639560	7472	0.554288	0.472059
TCONS_00000421	=	NM_025784	XLOC_000230	Bcs1l	TSS1065	chr1:74455957-74639560	1829	2.62073	2.94939
TCONS_00007547	j	NM_029888	XLOC_000985	Zfp142	TSS3974	chr1:74455957-74639560	4904	1.02814	1.14105
TCONS_00016758	j	NM_029888	XLOC_000985	Zfp142	TSS3973	chr1:74455957-74639560	6187	0.343572	0.574095
TCONS_00007546	j	NM_176972	XLOC_000984	Usp37	TSS3970	chr1:74455957-74639560	7167	0.928	0.871668
TCONS_00000420	=	NM_148937	XLOC_000229	Plcd4	TSS1063	chr1:74455957-74639560	2981	0.0153562	0.144253
TCONS_00016761	j	NM_029888	XLOC_000985	Zfp142	TSS3973	chr1:74455957-74639560	5835	0.159245	0.164744
TCONS_00005384	j	NM_021313	XLOC_000986	Rnf25	TSS3980	chr1:74639648-74683812	2276	0.731964	0.699601
TCONS_00007549	j	NM_021313	XLOC_000986	Rnf25	TSS3979	chr1:74639648-74683812	4614	0	0
TCONS_00005072	j	NM_175031	XLOC_000231	Stk36	TSS1074	chr1:74639648-74683812	2608	0.148391	0.26809
TCONS_00006342	j	NM_021313	XLOC_000986	Rnf25	TSS3978	chr1:74639648-74683812	3585	1.31523	0.958209
TCONS_00000426	j	NM_175031	XLOC_000231	Stk36	TSS1075	chr1:74639648-74683812	2678	0.112269	0
TCONS_00018676	j	NM_021313	XLOC_000986	Rnf25	TSS3977	chr1:74639648-74683812	1559	0.246167	0.253384
TCONS_00000423	=	NM_175031	XLOC_000231	Stk36	TSS1068	chr1:74639648-74683812	5234	0.481997	0
TCONS_00018435	j	NM_175031	XLOC_000231	Stk36	TSS1069	chr1:74639648-74683812	4592	0	0.000579597
TCONS_00006343	j	NM_021313	XLOC_000986	Rnf25	TSS3978	chr1:74639648-74683812	1472	0.437725	1.08044
TCONS_00000424	j	NM_175031	XLOC_000231	Stk36	TSS1068	chr1:74639648-74683812	5573	0.195742	0.18496
TCONS_00006941	j	NM_175031	XLOC_000231	Stk36	TSS1066	chr1:74639648-74683812	13326	0.222132	0.223619
TCONS_00005071	j	NM_175031	XLOC_000231	Stk36	TSS1071	chr1:74639648-74683812	3044	0.0709748	0.0664265
TCONS_00016041	j	NM_021313	XLOC_000986	Rnf25	TSS3977	chr1:74639648-74683812	1464	1.80736	0.950286
TCONS_00001768	=	NM_021313	XLOC_000986	Rnf25	TSS3978	chr1:74639648-74683812	1475	6.52534	7.18331
TCONS_00017410	j	NM_175031	XLOC_000231	Stk36	TSS1073	chr1:74639648-74683812	1499	0	0
TCONS_00006111	j	NM_175031	XLOC_000231	Stk36	TSS1068	chr1:74639648-74683812	5167	0	0.0750472
TCONS_00015811	j	NM_175031	XLOC_000231	Stk36	TSS1075	chr1:74639648-74683812	2581	0	0
TCONS_00006112	j	NM_001014974	XLOC_000232	Ttll4	TSS1077	chr1:74707772-74750499	8359	0.769902	0.694423
TCONS_00005078	j	NM_001014974	XLOC_000232	Ttll4	TSS1093	chr1:74707772-74750499	6597	0	0
TCONS_00017411	j	NM_001014974	XLOC_000232	Ttll4	TSS1077	chr1:74707772-74750499	11762	0.0126629	0.0304239
TCONS_00015100	j	NM_001014974	XLOC_000232	Ttll4	TSS1082	chr1:74707772-74750499	5188	0.955277	0.71782
TCONS_00005073	j	NM_001014974	XLOC_000232	Ttll4	TSS1076	chr1:74707772-74750499	11336	0.038267	0
TCONS_00000427	=	NM_001014974	XLOC_000232	Ttll4	TSS1077	chr1:74707772-74750499	10305	0.468301	0.205562
TCONS_00015099	j	NM_001014974	XLOC_000232	Ttll4	TSS1079	chr1:74707772-74750499	9148	0.496187	0.34781
TCONS_00000429	j	NM_001014974	XLOC_000232	Ttll4	TSS1090	chr1:74707772-74750499	9308	0.1126	0.00984216
TCONS_00004039	j	NM_001014974	XLOC_000232	Ttll4	TSS1077	chr1:74707772-74750499	8830	0.213748	0.186412
TCONS_00017413	j	NM_001014974	XLOC_000232	Ttll4	TSS1090	chr1:74707772-74750499	9434	0	0
TCONS_00005080	j	NM_024264	XLOC_000233	Cyp27a1	TSS1097	chr1:74759392-74796050	2203	0	0
TCONS_00018436	j	NM_024264	XLOC_000233	Cyp27a1	TSS1096	chr1:74759392-74796050	2398	0.717775	0.781217
TCONS_00016515	j	NM_024264	XLOC_000233	Cyp27a1	TSS1097	chr1:74759392-74796050	1841	0	0
TCONS_00004043	j	NM_024264	XLOC_000233	Cyp27a1	TSS1096	chr1:74759392-74796050	2590	2.78105	1.76471
TCONS_00017414	j	NM_024264	XLOC_000233	Cyp27a1	TSS1096	chr1:74759392-74796050	2053	0	0.0524099
TCONS_00018437	j	NM_024264	XLOC_000233	Cyp27a1	TSS1100	chr1:74759392-74796050	1400	1.10429	0.492912
TCONS_00001770	=	NM_153744	XLOC_000987	Prkag3	TSS3982	chr1:74759392-74796050	28601	5.9716e-05	0.0660286
TCONS_00017685	j	NM_153744	XLOC_000987	Prkag3	TSS3983	chr1:74759392-74796050	23378	0.0370181	0.00744379
TCONS_00016763	j	NM_153744	XLOC_000987	Prkag3	TSS3982	chr1:74759392-74796050	3632	0.0656822	0.298415
TCONS_00000430	=	NM_024264	XLOC_000233	Cyp27a1	TSS1098	chr1:74759392-74796050	1890	10.6477	4.95923
TCONS_00001769	j	NM_153744	XLOC_000987	Prkag3	TSS3981	chr1:74759392-74796050	27911	0.149347	0
TCONS_00016042	j	NM_153744	XLOC_000987	Prkag3	TSS3985	chr1:74759392-74796050	3442	0.293611	0.986125
TCONS_00016764	j	NM_153744	XLOC_000987	Prkag3	TSS3986	chr1:74759392-74796050	946	0.0292379	0.152478
TCONS_00018438	j	NM_009526	XLOC_000234	Wnt6	TSS1101	chr1:74800945-74832066	2327	0.384572	3.9627e-06
TCONS_00015102	j	NM_009526	XLOC_000234	Wnt6	TSS1103	chr1:74800945-74832066	1810	0	0.0774926
TCONS_00000431	=	NM_009526	XLOC_000234	Wnt6	TSS1102	chr1:74800945-74832066	2068	1.24401	0.16249
TCONS_00000432	=	NM_009518	XLOC_000235	Wnt10a	TSS1104	chr1:74838592-74850749	1961	0	0
TCONS_00000433	=	NM_009872	XLOC_000236	Cdk5r2	TSS1105	chr1:74901602-74904306	2704	8.55653	0.799324
TCONS_00001777	j	NM_001039495	XLOC_000991	Ccdc108	TSS3993	chr1:74948653-74982173	1970	0	0
TCONS_00007552	j	NM_001039495	XLOC_000991	Ccdc108	TSS3994	chr1:74948653-74982173	1115	0	0.0135495
TCONS_00004367	j	NM_001039495	XLOC_000991	Ccdc108	TSS3993	chr1:74948653-74982173	3558	0.0420296	0
TCONS_00004368	j	NM_010544	XLOC_000992	Ihh	TSS3999	chr1:74991891-74999260	1764	0.196699	0
TCONS_00018679	j	NM_010544	XLOC_000992	Ihh	TSS4000	chr1:74991891-74999260	1894	0.0514834	0.0483385
TCONS_00001779	=	NM_010544	XLOC_000992	Ihh	TSS4001	chr1:74991891-74999260	3410	0.080462	0.0374703
TCONS_00016043	j	NM_010544	XLOC_000992	Ihh	TSS4002	chr1:74991891-74999260	1550	0.0894827	0
TCONS_00001780	j	NM_029342	XLOC_000993	Nhej1	TSS4004	chr1:75010254-75121811	4147	0.236359	0.143839
TCONS_00001781	=	NM_029342	XLOC_000993	Nhej1	TSS4004	chr1:75010254-75121811	2356	0.573184	0.622549
TCONS_00017686	j	NM_029342	XLOC_000993	Nhej1	TSS4004	chr1:75010254-75121811	1461	0.64237	0.681416
TCONS_00005387	j	NM_194333	XLOC_000994	Slc23a3	TSS4010	chr1:75122115-75130581	2283	0	0
TCONS_00001782	=	NM_194333	XLOC_000994	Slc23a3	TSS4009	chr1:75122115-75130581	2058	0.49304	0
TCONS_00004370	j	NM_194333	XLOC_000994	Slc23a3	TSS4006	chr1:75122115-75130581	763	0.492318	0.0843251
TCONS_00005388	j	NM_194333	XLOC_000994	Slc23a3	TSS4010	chr1:75122115-75130581	1993	0	0.148736
TCONS_00005386	j	NM_194333	XLOC_000994	Slc23a3	TSS4007	chr1:75122115-75130581	910	0	0.00148534
TCONS_00004371	j	NM_194333	XLOC_000994	Slc23a3	TSS4009	chr1:75122115-75130581	1984	0.301365	0
TCONS_00016044	j	NM_194333	XLOC_000994	Slc23a3	TSS4008	chr1:75122115-75130581	1764	0.442683	0
TCONS_00004372	j	NM_194333	XLOC_000994	Slc23a3	TSS4009	chr1:75122115-75130581	2184	0.205859	0
TCONS_00015310	j	NM_026977	XLOC_000995	1810031K17Rik	TSS4013	chr1:75131788-75144483	2622	5.75649	5.9577
TCONS_00001783	=	NM_026977	XLOC_000995	1810031K17Rik	TSS4011	chr1:75131788-75144483	2738	7.50756	8.58895
TCONS_00000434	=	NM_170755	XLOC_000237	Fam134a	TSS1106	chr1:75131788-75144483	2557	24.5434	15.5885
TCONS_00004373	j	NM_026977	XLOC_000995	1810031K17Rik	TSS4014	chr1:75131788-75144483	2014	11.2168	15.4336
TCONS_00016765	j	NM_026977	XLOC_000995	1810031K17Rik	TSS4012	chr1:75131788-75144483	1925	3.47145	6.17799
TCONS_00000435	=	NM_001159905	XLOC_000238	Zfand2b	TSS1107	chr1:75165219-75177145	1203	4.69295	5.94894
TCONS_00016766	j	NM_023732	XLOC_000996	Abcb6	TSS4015	chr1:75165219-75177145	2444	0	0.254759
TCONS_00001784	=	NM_023732	XLOC_000996	Abcb6	TSS4015	chr1:75165219-75177145	6002	1.17432	1.55371
TCONS_00000437	=	NM_026846	XLOC_000238	Zfand2b	TSS1107	chr1:75165219-75177145	1237	0.287215	0.323707
TCONS_00018680	j	NM_023732	XLOC_000996	Abcb6	TSS4016	chr1:75165219-75177145	2809	3.13639	3.66254
TCONS_00000436	=	NM_001159906	XLOC_000238	Zfand2b	TSS1107	chr1:75165219-75177145	1200	1.78328	2.94745
TCONS_00017687	j	NM_029010	XLOC_000997	Glb1l	TSS4018	chr1:75177439-75207353	14339	1.1201	1.30293
TCONS_00000438	=	NM_026187	XLOC_000239	Ankzf1	TSS1108	chr1:75177439-75207353	2763	4.15694	4.07473
TCONS_00001786	=	NM_029010	XLOC_000997	Glb1l	TSS4018	chr1:75177439-75207353	3451	3.21578	2.76328
TCONS_00001785	=	NM_001003917	XLOC_000997	Atg9a	TSS4017	chr1:75177439-75207353	3764	18.6928	31.9869
TCONS_00001787	=	NM_009447	XLOC_000998	Tuba4a	TSS4019	chr1:75207403-75215828	3213	6.46303	2.90328
TCONS_00000439	=	NM_011494	XLOC_000240	Stk16	TSS1109	chr1:75207403-75215828	2885	11.6646	14.8238
TCONS_00007556	j	NM_001243090	XLOC_000999	A630095N17Rik	TSS4020	chr1:75216025-75228668	1685	0.0350677	0
TCONS_00000442	=	NM_020266	XLOC_000241	Dnajb2	TSS1110	chr1:75232997-75242267	1867	0.396146	0.419328
TCONS_00000441	=	NM_001159884	XLOC_000241	Dnajb2	TSS1110	chr1:75232997-75242267	1869	0.540574	1.2139
TCONS_00000440	=	NM_001159883	XLOC_000241	Dnajb2	TSS1110	chr1:75232997-75242267	3053	2.17533	4.78728
TCONS_00000443	=	NM_178055	XLOC_000241	Dnajb2	TSS1110	chr1:75232997-75242267	1921	9.07753	7.11133
TCONS_00006113	j	NM_178055	XLOC_000241	Dnajb2	TSS1111	chr1:75232997-75242267	3139	2.95672	2.28423
TCONS_00005081	j	NM_178055	XLOC_000241	Dnajb2	TSS1113	chr1:75232997-75242267	2423	3.5638	1.56989
TCONS_00015312	j	NM_008985	XLOC_001000	Ptprn	TSS4025	chr1:75243611-75261211	3348	0.000852377	0.0226117
TCONS_00001790	j	NM_008985	XLOC_001000	Ptprn	TSS4026	chr1:75243611-75261211	1465	3.35323	0.281041
TCONS_00017688	j	NM_008985	XLOC_001000	Ptprn	TSS4027	chr1:75243611-75261211	1921	9.95402	0.993314
TCONS_00016767	j	NM_008985	XLOC_001000	Ptprn	TSS4024	chr1:75243611-75261211	3486	4.04833	0.326084
TCONS_00018682	j	NM_008985	XLOC_001000	Ptprn	TSS4030	chr1:75243611-75261211	3095	1.05751	0.129797
TCONS_00001791	j	NM_008985	XLOC_001000	Ptprn	TSS4029	chr1:75243611-75261211	3359	0	0.480232
TCONS_00001792	=	NM_008985	XLOC_001000	Ptprn	TSS4030	chr1:75243611-75261211	3535	32.8817	2.36526
TCONS_00017689	j	NM_008985	XLOC_001000	Ptprn	TSS4028	chr1:75243611-75261211	2923	3.34747	0.16089
TCONS_00007557	j	NM_009049	XLOC_001001	Resp18	TSS4032	chr1:75268774-75275121	873	0.19933	0
TCONS_00001793	=	NM_009049	XLOC_001001	Resp18	TSS4032	chr1:75268774-75275121	710	38.1141	3.39827
TCONS_00004374	j	NM_009049	XLOC_001001	Resp18	TSS4032	chr1:75268774-75275121	636	9.31939	0.59659
TCONS_00001796	j	NM_001110831	XLOC_001002	Dnpep	TSS4033	chr1:75305094-75314215	2300	0	0
TCONS_00005389	j	NM_001110831	XLOC_001002	Dnpep	TSS4033	chr1:75305094-75314215	2648	0.984861	1.3885
TCONS_00018683	j	NM_001110831	XLOC_001002	Dnpep	TSS4035	chr1:75305094-75314215	1635	3.14082	1.39223
TCONS_00015313	j	NM_001110831	XLOC_001002	Dnpep	TSS4034	chr1:75305094-75314215	1487	0	0.0876017
TCONS_00016768	j	NM_001110831	XLOC_001002	Dnpep	TSS4034	chr1:75305094-75314215	1571	4.01737	0.000324004
TCONS_00001794	=	NM_016878	XLOC_001002	Dnpep	TSS4035	chr1:75305094-75314215	1643	6.21236	14.3873
TCONS_00004375	j	NM_001110831	XLOC_001002	Dnpep	TSS4035	chr1:75305094-75314215	1505	0	0
TCONS_00001795	=	NM_001110831	XLOC_001002	Dnpep	TSS4033	chr1:75305094-75314215	1819	2.34906	6.31774
TCONS_00007558	j	NM_001110831	XLOC_001002	Dnpep	TSS4035	chr1:75305094-75314215	2134	0.828583	0.815732
TCONS_00000445	=	NM_010043	XLOC_000242	Des	TSS1114	chr1:75356918-75364290	2149	2480.15	5960.9
TCONS_00004045	j	NM_010043	XLOC_000242	Des	TSS1115	chr1:75356918-75364290	805	1395.18	3430.67
TCONS_00005082	j	NM_010043	XLOC_000242	Des	TSS1116	chr1:75356918-75364290	787	1.87907	2.24843
TCONS_00001797	=	NR_037976	XLOC_001003	Gm15179	TSS4036	chr1:75364784-75371590	676	0.341182	0.48843
TCONS_00000447	=	NM_001085371	XLOC_000243	Speg	TSS1118	chr1:75371871-75428894	3395	4.7482	9.61771
TCONS_00017416	j	NM_007463	XLOC_000243	Speg	TSS1118	chr1:75371871-75428894	10771	0.655856	1.18988
TCONS_00017417	j	NM_007463	XLOC_000243	Speg	TSS1122	chr1:75371871-75428894	6753	0.26437	0.853658
TCONS_00016519	j	NM_007463	XLOC_000243	Speg	TSS1127	chr1:75371871-75428894	3328	8.42033	19.3975
TCONS_00017415	j	NM_007463	XLOC_000243	Speg	TSS1118	chr1:75371871-75428894	4284	1.3694	5.11775
TCONS_00004046	j	NM_007463	XLOC_000243	Speg	TSS1125	chr1:75371871-75428894	8374	5.70609	12.4624
TCONS_00018439	j	NM_007463	XLOC_000243	Speg	TSS1121	chr1:75371871-75428894	9203	1.67475	1.4948
TCONS_00000450	=	NM_001173477	XLOC_000243	Speg	TSS1125	chr1:75371871-75428894	1408	29.4993	54.1373
TCONS_00000449	j	NM_007463	XLOC_000243	Speg	TSS1121	chr1:75371871-75428894	10869	0.230317	0.564417
TCONS_00000448	=	NM_001085370	XLOC_000243	Speg	TSS1120	chr1:75371871-75428894	9885	0	0.692837
TCONS_00005083	j	NM_007463	XLOC_000243	Speg	TSS1118	chr1:75371871-75428894	11248	1.07624	0.000412879
TCONS_00000446	=	NM_007463	XLOC_000243	Speg	TSS1117	chr1:75371871-75428894	10787	0	0.106251
TCONS_00000451	=	NM_133708	XLOC_000244	Gmppa	TSS1128	chr1:75432517-75440232	1528	6.50955	10.1831
TCONS_00005085	j	NM_133708	XLOC_000244	Gmppa	TSS1129	chr1:75432517-75440232	2040	0.988846	1.79051
TCONS_00000452	j	NM_133708	XLOC_000244	Gmppa	TSS1128	chr1:75432517-75440232	1758	5.96028	8.53708
TCONS_00018440	j	NM_133708	XLOC_000244	Gmppa	TSS1128	chr1:75432517-75440232	1827	0.198742	1.40781
TCONS_00006943	j	NM_133708	XLOC_000244	Gmppa	TSS1128	chr1:75432517-75440232	2092	1.01644	1.56923
TCONS_00016520	j	NM_133708	XLOC_000244	Gmppa	TSS1128	chr1:75432517-75440232	1752	1.43653	2.81479
TCONS_00006114	j	NM_183022	XLOC_000245	Accn4	TSS1134	chr1:75447030-75470926	1500	0.753301	0.282024
TCONS_00000454	=	NM_183022	XLOC_000245	Accn4	TSS1133	chr1:75447030-75470926	2650	2.64848	0.0556386
TCONS_00015103	j	NM_183022	XLOC_000245	Accn4	TSS1133	chr1:75447030-75470926	2733	0.409692	0.0928789
TCONS_00015315	j	NM_178884	XLOC_001005	Obsl1	TSS4045	chr1:75471143-75507232	5912	1.93352	1.99945
TCONS_00018684	j	NM_178884	XLOC_001005	Obsl1	TSS4042	chr1:75471143-75507232	10692	0.06985	0
TCONS_00007560	j	NM_178884	XLOC_001005	Obsl1	TSS4040	chr1:75471143-75507232	13465	0.165995	0.109838
TCONS_00001801	j	NM_178884	XLOC_001005	Obsl1	TSS4044	chr1:75471143-75507232	9319	0.0369839	0.0115688
TCONS_00000456	=	NM_010564	XLOC_000247	Inha	TSS1137	chr1:75471143-75507232	1463	1.26689	1.96697
TCONS_00000455	=	NM_177056	XLOC_000246	Tmem198	TSS1135	chr1:75471143-75507232	2185	2.08673	1.06709
TCONS_00004377	j	NM_178884	XLOC_001005	Obsl1	TSS4042	chr1:75471143-75507232	7356	0.40844	0.3468
TCONS_00001798	=	NM_001001565	XLOC_001005	Chpf	TSS4039	chr1:75471143-75507232	3235	0.815473	0.85013
TCONS_00007561	j	NM_178884	XLOC_001005	Obsl1	TSS4040	chr1:75471143-75507232	7889	1.03447	0.834168
TCONS_00001800	=	NM_178884	XLOC_001005	Obsl1	TSS4041	chr1:75471143-75507232	5770	3.12583	4.17089
TCONS_00017691	j	NM_178884	XLOC_001005	Obsl1	TSS4042	chr1:75471143-75507232	9096	0	0
TCONS_00001799	=	NM_001001566	XLOC_001005	Chpf	TSS4039	chr1:75471143-75507232	3092	25.6993	22.2171
TCONS_00006115	j	NM_027886	XLOC_000248	Stk11ip	TSS1141	chr1:75518069-75533910	2563	0	0.240944
TCONS_00006946	j	NM_027886	XLOC_000248	Stk11ip	TSS1143	chr1:75518069-75533910	1607	1.08095	0.12689
TCONS_00005086	j	NM_027886	XLOC_000248	Stk11ip	TSS1141	chr1:75518069-75533910	3271	0.476223	0.249603
TCONS_00000457	j	NM_027886	XLOC_000248	Stk11ip	TSS1138	chr1:75518069-75533910	4320	0.0655425	0
TCONS_00000458	=	NM_027886	XLOC_000248	Stk11ip	TSS1138	chr1:75518069-75533910	4458	1.21604	0.779462
TCONS_00000459	j	NM_027886	XLOC_000248	Stk11ip	TSS1140	chr1:75518069-75533910	3708	0.0648549	0
TCONS_00006944	j	NM_027886	XLOC_000248	Stk11ip	TSS1138	chr1:75518069-75533910	4156	1.1917	1.13116
TCONS_00006945	j	NM_027886	XLOC_000248	Stk11ip	TSS1139	chr1:75518069-75533910	5378	0.313786	0.457243
TCONS_00016521	j	NM_027886	XLOC_000248	Stk11ip	TSS1138	chr1:75518069-75533910	4121	0.0985864	0.0743384
TCONS_00018441	j	NM_027886	XLOC_000248	Stk11ip	TSS1138	chr1:75518069-75533910	4318	0.0388603	0.000102039
TCONS_00004048	j	NM_027886	XLOC_000248	Stk11ip	TSS1138	chr1:75518069-75533910	3907	0.0558623	0
TCONS_00000460	j	NM_027886	XLOC_000248	Stk11ip	TSS1142	chr1:75518069-75533910	3445	0.0410751	0.157022
TCONS_00015815	j	NM_027886	XLOC_000248	Stk11ip	TSS1144	chr1:75518069-75533910	1297	0.729013	1.72441
TCONS_00005087	j	NM_009208	XLOC_000249	Slc4a3	TSS1147	chr1:75542408-75562145	8329	0.704492	0.86388
TCONS_00000462	j	NM_009208	XLOC_000249	Slc4a3	TSS1147	chr1:75542408-75562145	4140	0.0643829	0
TCONS_00000461	=	NM_009208	XLOC_000249	Slc4a3	TSS1146	chr1:75542408-75562145	4441	7.22098	13.2687
TCONS_00006116	j	NM_009208	XLOC_000249	Slc4a3	TSS1146	chr1:75542408-75562145	5877	0.420875	0.547102
TCONS_00018442	j	NM_009208	XLOC_000249	Slc4a3	TSS1146	chr1:75542408-75562145	6111	0.148852	0
TCONS_00000463	j	NM_009208	XLOC_000249	Slc4a3	TSS1149	chr1:75542408-75562145	9939	0.52183	0
TCONS_00015105	j	NM_009208	XLOC_000249	Slc4a3	TSS1147	chr1:75542408-75562145	3802	1.50301	2.1593
TCONS_00017421	j	NM_009208	XLOC_000249	Slc4a3	TSS1147	chr1:75542408-75562145	4260	0.171819	0.588693
TCONS_00016523	j	NM_009208	XLOC_000249	Slc4a3	TSS1147	chr1:75542408-75562145	4116	0	0.581556
TCONS_00006117	j	NM_009208	XLOC_000249	Slc4a3	TSS1147	chr1:75542408-75562145	3860	1.84118	3.37279
TCONS_00006947	j	NM_009208	XLOC_000249	Slc4a3	TSS1145	chr1:75542408-75562145	11428	0.189992	0.265407
TCONS_00017420	j	NM_009208	XLOC_000249	Slc4a3	TSS1147	chr1:75542408-75562145	4757	1.22125	2.93687
TCONS_00000465	=	NR_038013	XLOC_000250	Gm17751	TSS1158	chr1:76485707-76498603	2004	0.027146	0
TCONS_00001802	=	NM_007936	XLOC_001006	Epha4	TSS4046	chr1:77363757-77511663	6328	5.16426	3.88065
TCONS_00006345	j	NM_007936	XLOC_001006	Epha4	TSS4046	chr1:77363757-77511663	6359	0.295898	0.707528
TCONS_00000469	=	NM_001004173	XLOC_000253	Sgpp2	TSS1165	chr1:78306920-78485453	3998	11.8827	0.44807
TCONS_00018685	j	NM_011811	XLOC_001009	Farsb	TSS4053	chr1:78306920-78485453	1765	0.854152	0.406179
TCONS_00001806	=	NM_011811	XLOC_001009	Farsb	TSS4051	chr1:78306920-78485453	2132	8.96242	4.56068
TCONS_00005390	j	NM_011811	XLOC_001009	Farsb	TSS4054	chr1:78306920-78485453	943	0	0
TCONS_00007565	j	NM_011811	XLOC_001009	Farsb	TSS4051	chr1:78306920-78485453	1735	0.880546	0.198514
TCONS_00006120	j	NM_001004173	XLOC_000253	Sgpp2	TSS1167	chr1:78306920-78485453	3484	0.479741	0.244006
TCONS_00001808	j	NM_011811	XLOC_001009	Farsb	TSS4051	chr1:78306920-78485453	1759	1.00634	0.639275
TCONS_00015316	j	NM_011811	XLOC_001009	Farsb	TSS4051	chr1:78306920-78485453	3045	1.96927	0.220736
TCONS_00006346	j	NM_011811	XLOC_001009	Farsb	TSS4051	chr1:78306920-78485453	1678	0	1.03238
TCONS_00017424	j	NM_028817	XLOC_000255	Acsl3	TSS1176	chr1:78654399-78704318	2237	0	0
TCONS_00006951	j	NM_028817	XLOC_000255	Acsl3	TSS1175	chr1:78654399-78704318	2228	3.09246	1.0789
TCONS_00000474	=	NM_028817	XLOC_000255	Acsl3	TSS1171	chr1:78654399-78704318	3950	2.84183	0.675744
TCONS_00004050	j	NM_028817	XLOC_000255	Acsl3	TSS1171	chr1:78654399-78704318	2302	0.15177	0
TCONS_00000471	j	NM_028817	XLOC_000255	Acsl3	TSS1171	chr1:78654399-78704318	5921	1.08089	0.670043
TCONS_00005089	j	NM_028817	XLOC_000255	Acsl3	TSS1177	chr1:78654399-78704318	2127	8.01464	4.78731
TCONS_00000472	=	NM_001033606	XLOC_000255	Acsl3	TSS1171	chr1:78654399-78704318	3810	3.74329	3.04389
TCONS_00000475	=	NM_001136226	XLOC_000255	Utp14b	TSS1172	chr1:78654399-78704318	3702	0.0781607	0
TCONS_00018444	j	NM_028817	XLOC_000255	Acsl3	TSS1173	chr1:78654399-78704318	2175	0	0.20861
TCONS_00000477	=	NM_021342	XLOC_000257	Kcne4	TSS1179	chr1:78813523-78816600	2463	9.99158	16.9091
TCONS_00015317	j	NM_009129	XLOC_001012	Scg2	TSS4060	chr1:79430547-79436869	2324	1.04388	6.79301e-05
TCONS_00007566	j	NM_009129	XLOC_001012	Scg2	TSS4059	chr1:79430547-79436869	2308	20.0057	1.64841
TCONS_00001811	j	NM_009129	XLOC_001012	Scg2	TSS4058	chr1:79430547-79436869	2303	24.6965	0.000440902
TCONS_00004378	j	NM_009129	XLOC_001012	Scg2	TSS4057	chr1:79430547-79436869	2708	6.90609	0.309942
TCONS_00001812	=	NM_009129	XLOC_001012	Scg2	TSS4058	chr1:79430547-79436869	2485	0	1.3347
TCONS_00001810	j	NM_009129	XLOC_001012	Scg2	TSS4058	chr1:79430547-79436869	2423	51.7301	1.65771
TCONS_00001813	=	NM_183027	XLOC_001013	Ap1s3	TSS4062	chr1:79603260-79668547	2876	0.870911	0.0826076
TCONS_00015318	j	NM_183027	XLOC_001013	Ap1s3	TSS4062	chr1:79603260-79668547	2880	0	0
TCONS_00015319	j	NM_183027	XLOC_001013	Ap1s3	TSS4062	chr1:79603260-79668547	3181	0.0518982	0
TCONS_00004379	j	NM_183027	XLOC_001013	Ap1s3	TSS4063	chr1:79603260-79668547	2557	0.827008	1.53097
TCONS_00007568	j	NM_001111279	XLOC_001014	Wdfy1	TSS4065	chr1:79694735-79758344	3773	6.7321	1.46763
TCONS_00001815	=	NM_027057	XLOC_001014	Wdfy1	TSS4064	chr1:79694735-79758344	717	4.34425	2.9935
TCONS_00001814	=	NM_001111279	XLOC_001014	Wdfy1	TSS4064	chr1:79694735-79758344	8183	2.8927	2.34891
TCONS_00000478	=	NM_001081210	XLOC_000258	Mrpl44	TSS1180	chr1:79772592-79778020	1424	8.50177	8.32337
TCONS_00001817	j	NM_009255	XLOC_001015	Serpine2	TSS4067	chr1:79790895-79857683	1817	0	0
TCONS_00001816	=	NM_009255	XLOC_001015	Serpine2	TSS4066	chr1:79790895-79857683	2055	85.4897	17.671
TCONS_00001818	=	NM_173425	XLOC_001016	Fam124b	TSS4069	chr1:80195273-80210519	2862	0.211405	0.00506906
TCONS_00015320	j	NM_016716	XLOC_001017	Cul3	TSS4077	chr1:80259564-80337348	3421	7.81899	8.11372
TCONS_00016771	j	NM_016716	XLOC_001017	Cul3	TSS4075	chr1:80259564-80337348	3007	0.133045	0.491114
TCONS_00016047	j	NM_016716	XLOC_001017	Cul3	TSS4074	chr1:80259564-80337348	4318	0.0985396	0
TCONS_00004380	j	NM_016716	XLOC_001017	Cul3	TSS4070	chr1:80259564-80337348	6807	0.884079	0.176852
TCONS_00007569	j	NM_016716	XLOC_001017	Cul3	TSS4071	chr1:80259564-80337348	4104	0	0.0294216
TCONS_00001820	=	NM_016716	XLOC_001017	Cul3	TSS4076	chr1:80259564-80337348	4429	19.6908	13.3482
TCONS_00017692	j	NM_016716	XLOC_001017	Cul3	TSS4073	chr1:80259564-80337348	3438	0.0348566	0.163705
TCONS_00016772	j	NM_175291	XLOC_001018	Dock10	TSS4086	chr1:80497493-80755128	6438	0	0
TCONS_00007571	j	NM_175291	XLOC_001018	Dock10	TSS4079	chr1:80497493-80755128	6457	0	0.0461978
TCONS_00018688	j	NM_175291	XLOC_001018	Dock10	TSS4082	chr1:80497493-80755128	10801	0	0.00273741
TCONS_00006347	j	NM_175291	XLOC_001018	Dock10	TSS4082	chr1:80497493-80755128	7403	0	0.144619
TCONS_00005392	j	NM_175291	XLOC_001018	Dock10	TSS4083	chr1:80497493-80755128	4390	0.275341	0
TCONS_00007570	j	NM_175291	XLOC_001018	Dock10	TSS4078	chr1:80497493-80755128	6124	0.401204	0.0658273
TCONS_00015322	j	NM_175291	XLOC_001018	Dock10	TSS4086	chr1:80497493-80755128	7303	1.19055	0.00991241
TCONS_00007572	j	NM_175291	XLOC_001018	Dock10	TSS4080	chr1:80497493-80755128	7311	0.119007	0
TCONS_00017693	j	NM_175291	XLOC_001018	Dock10	TSS4088	chr1:80497493-80755128	11768	0.164641	0.0349163
TCONS_00004381	j	NM_175291	XLOC_001018	Dock10	TSS4087	chr1:80497493-80755128	7506	0.572283	0
TCONS_00001823	=	NM_175291	XLOC_001018	Dock10	TSS4082	chr1:80497493-80755128	7303	0.0515711	0
TCONS_00018687	j	NM_175291	XLOC_001018	Dock10	TSS4085	chr1:80497493-80755128	7250	0.350328	0.00206804
TCONS_00015323	j	NM_175291	XLOC_001018	Dock10	TSS4082	chr1:80497493-80755128	7379	1.51122	0
TCONS_00001821	j	NM_175291	XLOC_001018	Dock10	TSS4081	chr1:80497493-80755128	7921	0.253021	0
TCONS_00004054	j	NM_172849	XLOC_000261	9430031J16Rik	TSS1186	chr1:81073330-81338249	7716	0.174331	0.0087961
TCONS_00004052	j	NM_172849	XLOC_000261	9430031J16Rik	TSS1185	chr1:81073330-81338249	7975	0.105387	1.96836e-06
TCONS_00004053	j	NM_172849	XLOC_000261	9430031J16Rik	TSS1186	chr1:81073330-81338249	2896	0.165819	0
TCONS_00006955	j	NM_172849	XLOC_000261	9430031J16Rik	TSS1188	chr1:81073330-81338249	1692	0	0
TCONS_00001825	j	NM_010570	XLOC_001019	Irs1	TSS4092	chr1:82229678-82288398	9254	0.428347	0.407863
TCONS_00001824	=	NM_010570	XLOC_001019	Irs1	TSS4091	chr1:82229678-82288398	9163	3.90466	2.05809
TCONS_00007573	j	NM_010570	XLOC_001019	Irs1	TSS4090	chr1:82229678-82288398	8617	0	0.0684773
TCONS_00015821	j	NM_001122685	XLOC_000262	Rhbdd1	TSS1192	chr1:82313153-82718634	2997	0	0
TCONS_00000484	=	NM_029777	XLOC_000262	Rhbdd1	TSS1192	chr1:82313153-82718634	3509	11.4878	14.9848
TCONS_00017425	j	NM_007734	XLOC_000263	Col4a3	TSS1195	chr1:82313153-82718634	4130	0.276487	0
TCONS_00006350	j	NM_007735	XLOC_001020	Col4a4	TSS4097	chr1:82313153-82718634	5972	0	0.00998787
TCONS_00001827	=	NM_007735	XLOC_001020	Col4a4	TSS4094	chr1:82313153-82718634	16236	0.558112	0.0345703
TCONS_00018445	j	NM_007734	XLOC_000263	Col4a3	TSS1196	chr1:82313153-82718634	3866	0.45306	0.111007
TCONS_00000486	=	NM_007734	XLOC_000263	Col4a3	TSS1194	chr1:82313153-82718634	8609	0.539739	0.00140036
TCONS_00000485	=	NM_001122685	XLOC_000262	Rhbdd1	TSS1193	chr1:82313153-82718634	3687	0.046413	0
TCONS_00015822	j	NM_007734	XLOC_000263	Col4a3	TSS1194	chr1:82313153-82718634	8613	0.0913504	0.0193364
TCONS_00004382	j	NM_007735	XLOC_001020	Col4a4	TSS4095	chr1:82313153-82718634	7139	1.17683	0.0532059
TCONS_00000487	=	NM_029409	XLOC_000264	Mff	TSS1198	chr1:82721222-82750690	1865	22.3538	10.6789
TCONS_00015113	j	NM_029409	XLOC_000264	Mff	TSS1197	chr1:82721222-82750690	1841	5.52508	8.16264
TCONS_00015112	j	NM_029409	XLOC_000264	Mff	TSS1197	chr1:82721222-82750690	1844	8.48714	7.85734
TCONS_00001828	=	NM_025453	XLOC_001021	Tm4sf20	TSS4099	chr1:82753223-82765031	1503	0.894168	0.0607995
TCONS_00000488	j	NM_010472	XLOC_000265	Agfg1	TSS1203	chr1:82836027-82908069	18385	0.0152246	0.00919385
TCONS_00017427	j	NM_010472	XLOC_000265	Agfg1	TSS1203	chr1:82836027-82908069	8265	1.77156	1.32785
TCONS_00018447	j	NM_010472	XLOC_000265	Agfg1	TSS1203	chr1:82836027-82908069	7756	1.65758	1.19883
TCONS_00006123	j	NM_010472	XLOC_000265	Agfg1	TSS1204	chr1:82836027-82908069	6952	2.4446	1.45264
TCONS_00000489	=	NM_010472	XLOC_000265	Agfg1	TSS1203	chr1:82836027-82908069	3137	9.51559	8.32307
TCONS_00006122	j	NM_010472	XLOC_000265	Agfg1	TSS1203	chr1:82836027-82908069	8269	3.91124	1.03378
TCONS_00007576	j	NM_030556	XLOC_001022	Slc19a3	TSS4102	chr1:83008705-83035023	3200	0.099229	0
TCONS_00006351	j	NM_030556	XLOC_001022	Slc19a3	TSS4104	chr1:83008705-83035023	2844	0	0.202284
TCONS_00007575	j	NM_030556	XLOC_001022	Slc19a3	TSS4101	chr1:83008705-83035023	2633	0	0.0206488
TCONS_00001830	=	NM_030556	XLOC_001022	Slc19a3	TSS4104	chr1:83008705-83035023	2974	0.243824	0
TCONS_00000491	=	NM_001159738	XLOC_000266	Ccl20	TSS1224	chr1:83113340-83115742	799	0.0286613	0
TCONS_00004063	j	NR_027636	XLOC_000267	Wdr69	TSS1227	chr1:83156336-83207147	1100	0.107195	0
TCONS_00000494	=	NR_027636	XLOC_000267	Wdr69	TSS1225	chr1:83156336-83207147	1648	0.0463954	0.0415001
TCONS_00001832	j	NM_172430	XLOC_001023	Sphkap	TSS4105	chr1:83252024-83404912	7036	0.669905	0.08416
TCONS_00001831	j	NM_172430	XLOC_001023	Sphkap	TSS4106	chr1:83252024-83404912	2966	0.142892	0.0893462
TCONS_00007577	j	NM_172430	XLOC_001023	Sphkap	TSS4108	chr1:83252024-83404912	2169	2.73538	0.328027
TCONS_00004383	j	NM_172430	XLOC_001023	Sphkap	TSS4105	chr1:83252024-83404912	7030	2.13717	0.0695533
TCONS_00005394	j	NM_172430	XLOC_001023	Sphkap	TSS4107	chr1:83252024-83404912	6484	0	0
TCONS_00001833	=	NM_172430	XLOC_001023	Sphkap	TSS4107	chr1:83252024-83404912	6512	0.829705	0.140104
TCONS_00001835	j	NM_001003948	XLOC_001024	Pid1	TSS4110	chr1:84032867-84281220	2127	5.27119	1.13057
TCONS_00001834	=	NM_001003948	XLOC_001024	Pid1	TSS4109	chr1:84032867-84281220	2667	15.5674	2.55277
TCONS_00004384	j	NM_001003948	XLOC_001024	Pid1	TSS4113	chr1:84032867-84281220	2296	0.231956	0
TCONS_00005395	j	NM_001003948	XLOC_001024	Pid1	TSS4111	chr1:84032867-84281220	2277	1.00455	0
TCONS_00015325	j	NM_001003948	XLOC_001024	Pid1	TSS4112	chr1:84032867-84281220	2200	2.50602	0.000515697
TCONS_00001836	=	NM_152915	XLOC_001025	Dner	TSS4114	chr1:84366413-84692796	3632	20.2389	1.52422
TCONS_00016773	j	NM_133975	XLOC_001026	Trip12	TSS4118	chr1:84717763-84897061	9540	0	0.595472
TCONS_00001838	=	NM_133975	XLOC_001026	Trip12	TSS4119	chr1:84717763-84897061	9632	15.691	8.28194
TCONS_00016049	j	NM_133975	XLOC_001026	Trip12	TSS4115	chr1:84717763-84897061	5299	0.127046	0
TCONS_00001837	j	NM_133975	XLOC_001026	Trip12	TSS4116	chr1:84717763-84897061	7514	1.47997	1.34664
TCONS_00007578	j	NM_133975	XLOC_001026	Trip12	TSS4117	chr1:84717763-84897061	8152	0.239634	0
TCONS_00016051	j	NM_133975	XLOC_001026	Trip12	TSS4120	chr1:84717763-84897061	9909	4.54046	3.48458
TCONS_00005396	j	NM_133975	XLOC_001026	Trip12	TSS4123	chr1:84717763-84897061	9545	0	0
TCONS_00000496	=	NM_025386	XLOC_000269	Fbxo36	TSS1229	chr1:84717763-84897061	900	0.806301	1.18647
TCONS_00016050	j	NM_133975	XLOC_001026	Trip12	TSS4117	chr1:84717763-84897061	8190	0	0
TCONS_00016527	j	NM_025386	XLOC_000269	Fbxo36	TSS1229	chr1:84717763-84897061	314	0.218974	0.115491
TCONS_00004386	j	NM_133975	XLOC_001026	Trip12	TSS4123	chr1:84717763-84897061	9462	0.222898	0.00224985
TCONS_00018689	j	NM_133975	XLOC_001026	Trip12	TSS4121	chr1:84717763-84897061	9664	1.72505	1.00463
TCONS_00007579	j	NM_133975	XLOC_001026	Trip12	TSS4118	chr1:84717763-84897061	9657	0.461839	0.233658
TCONS_00004385	j	NM_133975	XLOC_001026	Trip12	TSS4118	chr1:84717763-84897061	9598	0.650581	0
TCONS_00007581	j	NM_027921	XLOC_001027	Slc16a14	TSS4126	chr1:84903243-84931739	1465	0	0.0106287
TCONS_00001840	=	NM_027921	XLOC_001027	Slc16a14	TSS4125	chr1:84903243-84931739	2349	0.0909639	0
TCONS_00007584	j	NM_213615	XLOC_001029	A530032D15Rik	TSS4129	chr1:85059341-85330913	5066	0	0.0105318
TCONS_00000498	=	NM_001081746	XLOC_000273	Gm7609	TSS1241	chr1:85059341-85330913	1611	0.0917318	0
TCONS_00000499	j	NM_001081746	XLOC_000273	Gm7609	TSS1243	chr1:85059341-85330913	1760	0	0
TCONS_00015826	j	NM_001081746	XLOC_000273	Gm7609	TSS1241	chr1:85059341-85330913	1246	0	0.122552
TCONS_00001842	=	NM_213615	XLOC_001029	A530032D15Rik	TSS4130	chr1:85059341-85330913	1760	0.0515547	0.014409
TCONS_00015120	j	NM_001081746	XLOC_000273	Gm7609	TSS1242	chr1:85059341-85330913	1646	0	0.0403002
TCONS_00001847	=	NM_175219	XLOC_001030	C130026I21Rik	TSS4135	chr1:85059341-85330913	1971	0	0
TCONS_00001846	=	NM_001037909	XLOC_001030	C130026I21Rik	TSS4135	chr1:85059341-85330913	1887	0.0141489	0
TCONS_00015825	j	NM_001081746	XLOC_000273	Gm7609	TSS1241	chr1:85059341-85330913	1698	0.0531922	0
TCONS_00016528	j	NM_001013817	XLOC_000276	Sp140	TSS1256	chr1:87466642-87541712	2701	0.279366	0.159105
TCONS_00005398	j	NM_175397	XLOC_001033	Sp110	TSS4142	chr1:87466642-87541712	2017	0.126792	0.0525247
TCONS_00001850	j	NM_175397	XLOC_001033	Sp110	TSS4144	chr1:87466642-87541712	1739	0.0208478	0
TCONS_00006968	j	NM_001013817	XLOC_000276	Sp140	TSS1254	chr1:87466642-87541712	2794	0.0169696	0
TCONS_00005095	j	NM_001013817	XLOC_000276	Sp140	TSS1256	chr1:87466642-87541712	2335	0.0642387	0
TCONS_00004064	j	NM_001013817	XLOC_000276	Sp140	TSS1256	chr1:87466642-87541712	2413	0.430557	0
TCONS_00018690	j	NM_175397	XLOC_001033	Sp110	TSS4144	chr1:87466642-87541712	3193	0.125452	0.00840469
TCONS_00001848	=	NM_175397	XLOC_001033	Sp110	TSS4142	chr1:87466642-87541712	1939	1.08753	0.000318461
TCONS_00005397	j	NM_175397	XLOC_001033	Sp110	TSS4141	chr1:87466642-87541712	1306	0.0552533	0
TCONS_00007594	j	NM_175397	XLOC_001033	Sp110	TSS4149	chr1:87466642-87541712	5091	0.0110629	0.0150295
TCONS_00000504	=	NM_001013817	XLOC_000276	Sp140	TSS1256	chr1:87466642-87541712	2416	0.587735	0.316701
TCONS_00000503	j	NM_001013817	XLOC_000276	Sp140	TSS1255	chr1:87466642-87541712	2569	0	0
TCONS_00006125	j	NM_001013817	XLOC_000276	Sp140	TSS1255	chr1:87466642-87541712	1372	0.0699768	0.0633207
TCONS_00016052	j	NM_175397	XLOC_001033	Sp110	TSS4144	chr1:87466642-87541712	2097	0.0559525	0
TCONS_00017695	j	NM_175397	XLOC_001033	Sp110	TSS4143	chr1:87466642-87541712	1925	6.04903e-05	0.695601
TCONS_00000507	j	NM_013673	XLOC_000277	Sp100	TSS1262	chr1:87546325-87606648	5701	0.4981	0.0331752
TCONS_00015121	j	NM_013673	XLOC_000277	Sp100	TSS1261	chr1:87546325-87606648	2223	0.305135	0
TCONS_00000508	=	NM_013673	XLOC_000277	Sp100	TSS1262	chr1:87546325-87606648	2158	0.335908	0
TCONS_00018451	j	NM_013673	XLOC_000277	Sp100	TSS1262	chr1:87546325-87606648	3541	0.0910996	0.0147522
TCONS_00006127	j	NM_013673	XLOC_000277	Sp100	TSS1262	chr1:87546325-87606648	2129	0.881459	0.152456
TCONS_00005097	j	NM_013673	XLOC_000277	Sp100	TSS1262	chr1:87546325-87606648	4685	0.0537481	0
TCONS_00004065	j	NM_013673	XLOC_000277	Sp100	TSS1263	chr1:87546325-87606648	2301	0.0808001	0
TCONS_00006128	j	NM_013673	XLOC_000277	Sp100	TSS1262	chr1:87546325-87606648	2294	0	0.0649477
TCONS_00006970	j	NM_013673	XLOC_000277	Sp100	TSS1261	chr1:87546325-87606648	1867	0	0
TCONS_00016529	j	NM_013673	XLOC_000277	Sp100	TSS1262	chr1:87546325-87606648	2138	0.0957197	0
TCONS_00006126	j	NM_013673	XLOC_000277	Sp100	TSS1262	chr1:87546325-87606648	1702	0.0647198	0.0512815
TCONS_00000506	j	NM_013673	XLOC_000277	Sp100	TSS1261	chr1:87546325-87606648	3241	1.6929	0.152095
TCONS_00004388	j	NM_177055	XLOC_001034	A630001G21Rik	TSS4155	chr1:87613657-87633181	2933	0.0828979	0
TCONS_00007596	j	NM_177055	XLOC_001034	A630001G21Rik	TSS4152	chr1:87613657-87633181	2520	0	0
TCONS_00018692	j	NM_177055	XLOC_001034	A630001G21Rik	TSS4160	chr1:87613657-87633181	8429	0.111412	0.00515424
TCONS_00004389	j	NM_177055	XLOC_001034	A630001G21Rik	TSS4156	chr1:87613657-87633181	3102	0.114084	0
TCONS_00007597	j	NM_177055	XLOC_001034	A630001G21Rik	TSS4156	chr1:87613657-87633181	1864	0	0.058269
TCONS_00001853	=	NM_177055	XLOC_001034	A630001G21Rik	TSS4158	chr1:87613657-87633181	1936	0.0830174	3.50519e-05
TCONS_00017436	j	NM_133781	XLOC_000278	Cab39	TSS1270	chr1:87690021-87752622	3449	1.05635	3.53656
TCONS_00006129	j	NM_133781	XLOC_000278	Cab39	TSS1269	chr1:87690021-87752622	3567	7.69712	9.4718
TCONS_00000509	=	NM_133781	XLOC_000278	Cab39	TSS1268	chr1:87690021-87752622	3800	23.0815	12.8621
TCONS_00000510	=	NM_022417	XLOC_000279	Itm2c	TSS1271	chr1:87791084-87805273	2024	108.612	66.4415
TCONS_00000511	=	NR_037692	XLOC_000280	4933407L21Rik	TSS1272	chr1:87825057-87828857	1148	0.13027	0.166479
TCONS_00004066	j	NR_037692	XLOC_000280	4933407L21Rik	TSS1272	chr1:87825057-87828857	1198	0.132702	0
TCONS_00001856	=	NM_001033290	XLOC_001037	Gpr55	TSS4164	chr1:87834810-87871890	3851	1.31281e-05	0
TCONS_00000517	=	NM_001144992	XLOC_000283	2810459M11Rik	TSS1277	chr1:87942437-87957491	3331	0.0924053	0
TCONS_00005098	j	NM_027357	XLOC_000284	Psmd1	TSS1281	chr1:87961193-88035870	1599	8.17507	4.16311
TCONS_00001857	=	NM_008311	XLOC_001038	Htr2b	TSS4169	chr1:87961193-88035870	2072	17.6972	16.1528
TCONS_00000519	=	NM_027357	XLOC_000284	Psmd1	TSS1280	chr1:87961193-88035870	3256	34.2784	22.572
TCONS_00018694	j	NM_008311	XLOC_001038	Htr2b	TSS4168	chr1:87961193-88035870	2292	1.15016	1.28217
TCONS_00006130	j	NM_030184	XLOC_000286	Armc9	TSS1283	chr1:88051354-88174859	5911	0.511094	0.895054
TCONS_00000522	=	NM_027456	XLOC_000286	Armc9	TSS1283	chr1:88051354-88174859	2162	2.06201	2.32412
TCONS_00000521	=	NM_030184	XLOC_000286	Armc9	TSS1283	chr1:88051354-88174859	5157	1.26082	1.07122
TCONS_00004067	j	NM_030184	XLOC_000286	Armc9	TSS1283	chr1:88051354-88174859	6779	0.567665	0.341803
TCONS_00004068	j	NM_145222	XLOC_000287	B3gnt7	TSS1293	chr1:88199795-88203880	2189	0.57756	1.95511e-05
TCONS_00000523	=	NM_145222	XLOC_000287	B3gnt7	TSS1291	chr1:88199795-88203880	2595	2.86593	0
TCONS_00001859	j	NM_010880	XLOC_001041	Ncl	TSS4175	chr1:88241293-88256030	2128	0.305785	0
TCONS_00017701	j	NM_010880	XLOC_001041	Ncl	TSS4174	chr1:88241293-88256030	2136	1.30684	4.61701
TCONS_00001858	=	NM_010880	XLOC_001041	Ncl	TSS4173	chr1:88241293-88256030	8257	11.1116	7.65907
TCONS_00001860	j	NM_010880	XLOC_001041	Ncl	TSS4174	chr1:88241293-88256030	2047	0	0
TCONS_00004390	j	NM_010880	XLOC_001041	Ncl	TSS4175	chr1:88241293-88256030	2361	2.18958	1.13633
TCONS_00015329	j	NM_010880	XLOC_001041	Ncl	TSS4174	chr1:88241293-88256030	2160	72.5317	54.4501
TCONS_00018698	j	NM_010880	XLOC_001041	Ncl	TSS4175	chr1:88241293-88256030	2051	0.0550974	0
TCONS_00000524	=	NR_015507	XLOC_000288	C130036L24Rik	TSS1295	chr1:88256148-88264539	1266	0.315816	0.418673
TCONS_00006352	j	NM_010341	XLOC_001043	Nmur1	TSS4179	chr1:88282004-88294921	2374	0	0.0621108
TCONS_00001863	j	NM_010341	XLOC_001043	Nmur1	TSS4178	chr1:88282004-88294921	2186	0.0247834	0.0203598
TCONS_00004391	j	NM_010341	XLOC_001043	Nmur1	TSS4178	chr1:88282004-88294921	2226	0.349812	0.0954132
TCONS_00005399	=	NM_010341	XLOC_001043	Nmur1	TSS4181	chr1:88282004-88294921	2236	0	1.8256e-06
TCONS_00000526	=	NM_008972	XLOC_000290	Ptma	TSS1297	chr1:88423310-88427273	1192	349.68	232.089
TCONS_00005400	j	NM_008801	XLOC_001045	Pde6d	TSS4187	chr1:88439589-88479245	822	1.11489	2.12429
TCONS_00001864	=	NM_008801	XLOC_001045	Pde6d	TSS4184	chr1:88439589-88479245	1092	15.6398	14.6309
TCONS_00006354	j	NM_008801	XLOC_001045	Pde6d	TSS4185	chr1:88439589-88479245	1155	2.66794	2.78972
TCONS_00005101	j	NM_172974	XLOC_000291	Cops7b	TSS1299	chr1:88479444-88503410	1739	0.0131111	0
TCONS_00015831	j	NM_172974	XLOC_000291	Cops7b	TSS1301	chr1:88479444-88503410	2006	0.869031	0.533143
TCONS_00006131	j	NM_172974	XLOC_000291	Cops7b	TSS1299	chr1:88479444-88503410	1829	2.86952	3.21847
TCONS_00005100	j	NM_172974	XLOC_000291	Cops7b	TSS1298	chr1:88479444-88503410	2850	1.05144	1.58235
TCONS_00015125	j	NM_172974	XLOC_000291	Cops7b	TSS1300	chr1:88479444-88503410	2537	0.301506	0.0808046
TCONS_00001866	=	NM_010933	XLOC_001047	Nppc	TSS4189	chr1:88562867-88567148	1042	0.522273	0.0155285
TCONS_00000530	j	NM_001172157	XLOC_000292	Dis3l2	TSS1303	chr1:88600378-88951578	8068	0.000187449	0
TCONS_00000528	=	NM_001172157	XLOC_000292	Dis3l2	TSS1302	chr1:88600378-88951578	3171	1.30581	0.449759
TCONS_00000529	=	NM_153530	XLOC_000292	Dis3l2	TSS1302	chr1:88600378-88951578	3129	2.16304	1.65954
TCONS_00005102	j	NM_001172157	XLOC_000292	Dis3l2	TSS1302	chr1:88600378-88951578	7752	0.029959	0.11671
TCONS_00005103	j	NM_001172157	XLOC_000292	Dis3l2	TSS1304	chr1:88600378-88951578	7569	0.265882	0.102119
TCONS_00017703	j	NM_001081082	XLOC_001050	Alpi	TSS4193	chr1:88994576-88998190	1793	0	0
TCONS_00017704	j	NM_001081082	XLOC_001050	Alpi	TSS4194	chr1:88994576-88998190	2413	0	3.86088e-06
TCONS_00007600	j	NM_001081082	XLOC_001050	Alpi	TSS4192	chr1:88994576-88998190	1182	0	0
TCONS_00007603	j	NM_021306	XLOC_001051	Ecel1	TSS4196	chr1:89044072-89052705	2297	0	0.0166125
TCONS_00015332	j	NM_021306	XLOC_001051	Ecel1	TSS4199	chr1:89044072-89052705	2870	0.0847341	5.56415e-07
TCONS_00007604	j	NM_021306	XLOC_001051	Ecel1	TSS4197	chr1:89044072-89052705	2666	0	3.42288e-07
TCONS_00004392	j	NM_021306	XLOC_001051	Ecel1	TSS4198	chr1:89044072-89052705	2799	0.0757885	0.0141579
TCONS_00006980	j	NM_027084	XLOC_000295	1700027L20Rik	TSS1327	chr1:89079836-89084979	1751	0.0256155	0
TCONS_00006982	j	NM_009604	XLOC_000297	Chrng	TSS1331	chr1:89102385-89108410	1187	0	0
TCONS_00000543	=	NM_001039169	XLOC_000298	Eif4e2	TSS1335	chr1:89110274-89137063	2260	1.9468	0
TCONS_00000540	j	NM_023314	XLOC_000298	Eif4e2	TSS1334	chr1:89110274-89137063	2732	1.28824	1.82401
TCONS_00006137	j	NM_023314	XLOC_000298	Eif4e2	TSS1334	chr1:89110274-89137063	3824	0	1.05042
TCONS_00016537	j	NM_023314	XLOC_000298	Eif4e2	TSS1336	chr1:89110274-89137063	984	4.63732	9.04137
TCONS_00000542	=	NM_023314	XLOC_000298	Eif4e2	TSS1335	chr1:89110274-89137063	3394	7.44727	4.49828
TCONS_00018459	j	NM_023314	XLOC_000298	Eif4e2	TSS1335	chr1:89110274-89137063	913	0.196098	0.975566
TCONS_00006136	j	NM_023314	XLOC_000298	Eif4e2	TSS1335	chr1:89110274-89137063	795	0.237764	0.306781
TCONS_00000541	=	NM_001039170	XLOC_000298	Eif4e2	TSS1335	chr1:89110274-89137063	1809	1.8067	5.20651
TCONS_00015833	j	NM_023314	XLOC_000298	Eif4e2	TSS1334	chr1:89110274-89137063	3427	2.96886	0.906719
TCONS_00018462	j	NM_028889	XLOC_000299	Efhd1	TSS1344	chr1:89160905-89207415	1335	0.022348	0
TCONS_00000545	=	NM_028889	XLOC_000299	Efhd1	TSS1342	chr1:89160905-89207415	1805	2.39286	0.310064
TCONS_00004075	j	NM_028889	XLOC_000299	Efhd1	TSS1342	chr1:89160905-89207415	1755	0.653858	0.198179
TCONS_00001870	=	NM_001110227	XLOC_001052	Kcnj13	TSS4201	chr1:89223572-89347385	1349	0.0731847	0
TCONS_00000546	=	NM_146112	XLOC_000300	Gigyf2	TSS1345	chr1:89223572-89347385	5743	6.30797	4.11939
TCONS_00000547	=	NM_001110212	XLOC_000300	Gigyf2	TSS1345	chr1:89223572-89347385	5694	3.17344	2.2112
TCONS_00016775	j	NM_001110227	XLOC_001052	Kcnj13	TSS4200	chr1:89223572-89347385	1436	0.0206116	0.0423462
TCONS_00000548	=	NM_028473	XLOC_000301	3110079O15Rik	TSS1347	chr1:89366639-89372034	462	0.0534205	0
TCONS_00001871	j	NM_001111314	XLOC_001053	Ngef	TSS4203	chr1:89373403-89470452	1381	0	0.146564
TCONS_00004393	j	NM_001111314	XLOC_001053	Ngef	TSS4208	chr1:89373403-89470452	2469	0.1156	0
TCONS_00015333	j	NM_001111314	XLOC_001053	Ngef	TSS4207	chr1:89373403-89470452	2843	0	0.118477
TCONS_00007606	j	NM_001111314	XLOC_001053	Ngef	TSS4206	chr1:89373403-89470452	2823	0	0
TCONS_00001872	j	NM_001111314	XLOC_001053	Ngef	TSS4205	chr1:89373403-89470452	2183	0.665194	0.507781
TCONS_00007605	j	NM_001111314	XLOC_001053	Ngef	TSS4204	chr1:89373403-89470452	1787	0.27967	0.607413
TCONS_00001873	=	NM_019867	XLOC_001053	Ngef	TSS4207	chr1:89373403-89470452	2751	0.891418	0.786967
TCONS_00000552	=	NM_015750	XLOC_000302	Neu2	TSS1351	chr1:89470601-89494885	1583	0	0.119429
TCONS_00000550	=	NM_001160164	XLOC_000302	Neu2	TSS1348	chr1:89470601-89494885	1615	0.0324898	0
TCONS_00006988	j	NM_001160163	XLOC_000302	Neu2	TSS1350	chr1:89470601-89494885	2836	0	0
TCONS_00005105	j	NM_001110193	XLOC_000303	Inpp5d	TSS1353	chr1:89516345-89618414	4752	0.0564077	0.000840471
TCONS_00000557	j	NM_001110193	XLOC_000303	Inpp5d	TSS1355	chr1:89516345-89618414	5103	0	0
TCONS_00000554	=	NM_001110193	XLOC_000303	Inpp5d	TSS1353	chr1:89516345-89618414	4755	0.284062	0.0604706
TCONS_00000555	=	NM_010566	XLOC_000303	Inpp5d	TSS1353	chr1:89516345-89618414	4938	0.559515	0
TCONS_00006991	j	NM_001110193	XLOC_000303	Inpp5d	TSS1361	chr1:89516345-89618414	4328	0.0196364	0
TCONS_00017445	j	NM_001110193	XLOC_000303	Inpp5d	TSS1360	chr1:89516345-89618414	2459	0.121938	0.0059473
TCONS_00000553	=	NM_001110192	XLOC_000303	Inpp5d	TSS1353	chr1:89516345-89618414	4935	0.118298	0
TCONS_00005106	j	NM_001110193	XLOC_000303	Inpp5d	TSS1359	chr1:89516345-89618414	4308	0.06787	0
TCONS_00000559	j	NM_001110193	XLOC_000303	Inpp5d	TSS1356	chr1:89516345-89618414	4576	0.019411	0
TCONS_00000558	j	NM_001110193	XLOC_000303	Inpp5d	TSS1356	chr1:89516345-89618414	3411	0	0
TCONS_00015128	j	NM_001205391	XLOC_000304	Atg16l1	TSS1362	chr1:89652585-89689003	2449	0.183911	0.0915129
TCONS_00015834	j	NM_001205391	XLOC_000304	Atg16l1	TSS1362	chr1:89652585-89689003	3035	0.0668763	0.172541
TCONS_00000561	=	NM_001205392	XLOC_000304	Atg16l1	TSS1362	chr1:89652585-89689003	3075	0.952188	0.517245
TCONS_00006138	j	NM_001205391	XLOC_000304	Atg16l1	TSS1372	chr1:89652585-89689003	1380	2.9834	3.91112
TCONS_00000563	=	NR_028519	XLOC_000305	Scarna6	TSS1373	chr1:89652585-89689003	248	0	0.360015
TCONS_00000562	=	NM_029846	XLOC_000304	Atg16l1	TSS1362	chr1:89652585-89689003	3132	4.01146	4.82363
TCONS_00000560	=	NM_001205391	XLOC_000304	Atg16l1	TSS1362	chr1:89652585-89689003	3180	0.641933	1.00818
TCONS_00000564	=	NM_009118	XLOC_000306	Sag	TSS1377	chr1:89697725-89741843	1718	0.106184	0
TCONS_00005111	j	NM_009118	XLOC_000306	Sag	TSS1376	chr1:89697725-89741843	2025	0.0471576	0
TCONS_00004077	j	NM_009118	XLOC_000306	Sag	TSS1382	chr1:89697725-89741843	706	0.100763	0
TCONS_00017449	j	NM_009118	XLOC_000306	Sag	TSS1376	chr1:89697725-89741843	2015	0	0
TCONS_00005112	j	NM_009118	XLOC_000306	Sag	TSS1381	chr1:89697725-89741843	1523	0.191335	0.108763
TCONS_00015835	j	NM_009118	XLOC_000306	Sag	TSS1382	chr1:89697725-89741843	668	0.0585642	0
TCONS_00006139	j	NM_009118	XLOC_000306	Sag	TSS1382	chr1:89697725-89741843	752	0.417724	0.224373
TCONS_00001877	=	NM_001198573	XLOC_001054	Usp40	TSS4212	chr1:89749861-89905126	7971	2.39373	2.10797
TCONS_00016054	j	NM_001198573	XLOC_001054	Usp40	TSS4211	chr1:89749861-89905126	4588	0.0328349	0.265491
TCONS_00005402	j	NM_001198573	XLOC_001054	Usp40	TSS4210	chr1:89749861-89905126	7502	1.0424	0.793606
TCONS_00000566	=	NM_177646	XLOC_000307	Dgkd	TSS1385	chr1:89749861-89905126	5694	10.3481	7.51284
TCONS_00001876	=	NM_001033291	XLOC_001054	Usp40	TSS4212	chr1:89749861-89905126	5049	0.66525	0.745868
TCONS_00000568	j	NM_145079	XLOC_000308	Ugt1a6a	TSS1387	chr1:89951985-90117280	2153	1.45757	0.0185578
TCONS_00018464	j	NM_145079	XLOC_000308	Ugt1a6a	TSS1392	chr1:89951985-90117280	1333	1.99331	0.152903
TCONS_00000572	=	NM_145079	XLOC_000308	Ugt1a6a	TSS1390	chr1:89951985-90117280	3302	1.07415	0.184611
TCONS_00000574	=	NM_013701	XLOC_000308	Ugt1a2	TSS1393	chr1:89951985-90117280	3206	0.0146645	0
TCONS_00000571	=	NM_201410	XLOC_000308	Ugt1a6b	TSS1389	chr1:89951985-90117280	2293	1.50556	0.0343629
TCONS_00000575	=	NM_201645	XLOC_000308	Ugt1a1	TSS1394	chr1:89951985-90117280	3229	0.0833725	0
TCONS_00000573	=	NM_201643	XLOC_000308	Ugt1a5	TSS1391	chr1:89951985-90117280	3208	0	0
TCONS_00000576	=	NM_001177364	XLOC_000309	Heatr7b1	TSS1395	chr1:90123594-90174154	7526	0.0255595	0
TCONS_00001880	=	NR_040291	XLOC_001062	6430706D22Rik	TSS4224	chr1:90123594-90174154	3638	10.4209	6.32904
TCONS_00001881	=	NM_172505	XLOC_001062	A730008H23Rik	TSS4222	chr1:90123594-90174154	2217	1.45009	0.776977
TCONS_00001879	=	NM_198652	XLOC_001062	Hjurp	TSS4222	chr1:90123594-90174154	8439	2.81347	1.13317
TCONS_00006998	j	NM_134252	XLOC_000310	Trpm8	TSS1399	chr1:90203286-90285426	1586	0	0
TCONS_00001884	=	NM_177305	XLOC_001064	Arl4c	TSS4227	chr1:90594800-90598766	3966	3.46409	1.78116
TCONS_00000580	=	NR_040493	XLOC_000313	2410088K16Rik	TSS1402	chr1:90651464-90652710	476	0	0
TCONS_00007001	j	NM_133816	XLOC_000315	Sh3bp4	TSS1408	chr1:90966775-91059934	4579	0	1.22268
TCONS_00017452	j	NM_133816	XLOC_000315	Sh3bp4	TSS1406	chr1:90966775-91059934	4825	2.28743	1.95082
TCONS_00000582	=	NM_133816	XLOC_000315	Sh3bp4	TSS1405	chr1:90966775-91059934	5345	6.04172	4.33299
TCONS_00000583	j	NM_133816	XLOC_000315	Sh3bp4	TSS1408	chr1:90966775-91059934	5027	0.00370044	0.880588
TCONS_00007000	j	NM_133816	XLOC_000315	Sh3bp4	TSS1407	chr1:90966775-91059934	4797	1.87642	0.000182537
TCONS_00015130	j	NM_178119	XLOC_000316	Agap1	TSS1415	chr1:91351385-91791861	9940	0.163404	0
TCONS_00000585	=	NM_178119	XLOC_000316	Agap1	TSS1410	chr1:91351385-91791861	9581	3.63102	2.75945
TCONS_00005113	j	NM_178119	XLOC_000316	Agap1	TSS1414	chr1:91351385-91791861	10189	3.17879	0.527027
TCONS_00006141	j	NM_178119	XLOC_000316	Agap1	TSS1416	chr1:91351385-91791861	8796	0	0.169094
TCONS_00000584	=	NM_001037136	XLOC_000316	Agap1	TSS1410	chr1:91351385-91791861	9422	2.44264	1.1784
TCONS_00006140	j	NM_178119	XLOC_000316	Agap1	TSS1416	chr1:91351385-91791861	8715	0.371513	0.475667
TCONS_00015837	j	NM_178119	XLOC_000316	Agap1	TSS1418	chr1:91351385-91791861	7600	2.43833	0.897884
TCONS_00007005	j	NM_178119	XLOC_000316	Agap1	TSS1417	chr1:91351385-91791861	8477	0	0.0005288
TCONS_00001887	=	NM_010262	XLOC_001068	Gbx2	TSS4235	chr1:91824536-91827751	2126	0.0348105	0
TCONS_00004394	j	NM_139152	XLOC_001069	Asb18	TSS4237	chr1:91849252-91911167	1296	0.104426	0.0682668
TCONS_00016539	j	NM_007722	XLOC_000317	Cxcr7	TSS1421	chr1:92100577-92112863	2862	0.0746048	0.12464
TCONS_00000587	=	NM_007722	XLOC_000317	Cxcr7	TSS1421	chr1:92100577-92112863	2579	2.84357	0.717846
TCONS_00015131	j	NM_007722	XLOC_000317	Cxcr7	TSS1422	chr1:92100577-92112863	1897	5.43381	1.84299
TCONS_00015838	j	NM_133805	XLOC_000318	Cops8	TSS1426	chr1:92499999-92509916	1000	0	0
TCONS_00015133	j	NM_133805	XLOC_000318	Cops8	TSS1425	chr1:92499999-92509916	1007	0.00139951	0
TCONS_00018465	j	NM_133805	XLOC_000318	Cops8	TSS1427	chr1:92499999-92509916	934	1.93275	6.86954
TCONS_00015132	j	NM_133805	XLOC_000318	Cops8	TSS1424	chr1:92499999-92509916	616	3.29267	6.2081
TCONS_00000588	=	NM_133805	XLOC_000318	Cops8	TSS1424	chr1:92499999-92509916	1843	20.413	27.5881
TCONS_00001891	=	NM_001243009	XLOC_001073	Col6a3	TSS4246	chr1:92663299-92740576	9022	97.2157	77.7126
TCONS_00001890	=	NM_001243008	XLOC_001073	Col6a3	TSS4246	chr1:92663299-92740576	10843	8.00505	4.63119
TCONS_00005407	j	NM_001243008	XLOC_001073	Col6a3	TSS4245	chr1:92663299-92740576	4428	72.315	84.1842
TCONS_00016055	j	NM_001243008	XLOC_001073	Col6a3	TSS4246	chr1:92663299-92740576	8466	5.56249	3.82736
TCONS_00000589	=	NM_053015	XLOC_000320	Mlph	TSS1445	chr1:92787962-92847827	4484	1.01192	0.344198
TCONS_00000591	j	NM_053015	XLOC_000320	Mlph	TSS1447	chr1:92787962-92847827	3092	0.074095	0.185831
TCONS_00004082	j	NM_053015	XLOC_000320	Mlph	TSS1444	chr1:92787962-92847827	4546	0.0797818	0.0433233
TCONS_00005117	j	NM_053015	XLOC_000320	Mlph	TSS1448	chr1:92787962-92847827	3073	0.0803065	0.000107556
TCONS_00000590	j	NM_053015	XLOC_000320	Mlph	TSS1446	chr1:92787962-92847827	3816	0	0
TCONS_00018704	j	NM_008998	XLOC_001075	Rab17	TSS4251	chr1:92853897-92866319	1359	0	0.175912
TCONS_00001893	=	NM_001159725	XLOC_001075	Rab17	TSS4254	chr1:92853897-92866319	1559	0.0648463	0
TCONS_00001894	=	NM_008998	XLOC_001075	Rab17	TSS4252	chr1:92853897-92866319	1790	1.30962	0.323387
TCONS_00005408	j	NM_008998	XLOC_001075	Rab17	TSS4253	chr1:92853897-92866319	1353	0.504928	0.196081
TCONS_00001895	j	NM_008998	XLOC_001075	Rab17	TSS4252	chr1:92853897-92866319	1207	0.0626737	0
TCONS_00004396	j	NM_008998	XLOC_001075	Rab17	TSS4254	chr1:92853897-92866319	1399	0.10652	0
TCONS_00006144	j	NM_008515	XLOC_000322	Lrrfip1	TSS1452	chr1:92895303-93027219	3794	3.74706	10.8104
TCONS_00000594	=	NM_001111311	XLOC_000322	Lrrfip1	TSS1452	chr1:92895303-93027219	3662	7.94144	3.6113
TCONS_00015840	j	NM_008515	XLOC_000322	Lrrfip1	TSS1452	chr1:92895303-93027219	3848	3.90421	0
TCONS_00000593	=	NM_001111312	XLOC_000322	Lrrfip1	TSS1451	chr1:92895303-93027219	2106	22.1506	14.4669
TCONS_00015839	j	NM_008515	XLOC_000322	Lrrfip1	TSS1452	chr1:92895303-93027219	4214	8.71455	0.862677
TCONS_00006143	j	NM_008515	XLOC_000322	Lrrfip1	TSS1452	chr1:92895303-93027219	3734	2.41107	22.3242
TCONS_00000595	=	NM_008515	XLOC_000322	Lrrfip1	TSS1452	chr1:92895303-93027219	2849	4.33747	3.50289
TCONS_00000599	=	NM_178401	XLOC_000324	Ramp1	TSS1458	chr1:93076398-93121773	852	0.343933	0.356733
TCONS_00000598	=	NM_001168392	XLOC_000324	Ramp1	TSS1458	chr1:93076398-93121773	931	0.0427301	0
TCONS_00017454	j	NM_001168392	XLOC_000324	Ramp1	TSS1458	chr1:93076398-93121773	945	4.7071	1.67113
TCONS_00004083	j	NM_001168392	XLOC_000324	Ramp1	TSS1459	chr1:93076398-93121773	672	16.6746	6.8458
TCONS_00000600	=	NM_016894	XLOC_000324	Ramp1	TSS1458	chr1:93076398-93121773	2549	5.8758	2.52528
TCONS_00015841	j	NM_026454	XLOC_000325	Ube2f	TSS1461	chr1:93146892-93193961	873	0.00139626	1.62874
TCONS_00000601	=	NM_026454	XLOC_000325	Ube2f	TSS1460	chr1:93146892-93193961	1363	10.9242	12.8615
TCONS_00000602	j	NM_026454	XLOC_000325	Ube2f	TSS1460	chr1:93146892-93193961	8075	0.56742	0.497052
TCONS_00006145	j	NM_026454	XLOC_000325	Ube2f	TSS1460	chr1:93146892-93193961	7879	1.69925	2.06408
TCONS_00000605	=	NM_016717	XLOC_000326	Scly	TSS1470	chr1:93194914-93217657	2207	7.12533	10.603
TCONS_00000607	j	NM_027551	XLOC_000328	Klhl30	TSS1473	chr1:93247604-93262424	3045	0	0
TCONS_00004085	j	NM_027551	XLOC_000328	Klhl30	TSS1473	chr1:93247604-93262424	3008	0.128036	0.419552
TCONS_00015842	j	NM_027551	XLOC_000328	Klhl30	TSS1473	chr1:93247604-93262424	3240	6.44982	9.83723
TCONS_00005120	j	NM_027551	XLOC_000328	Klhl30	TSS1473	chr1:93247604-93262424	1835	0.157799	0.103162
TCONS_00004397	j	NM_023343	XLOC_001076	Ilkap	TSS4256	chr1:93263006-93295863	1281	5.76079	4.42057
TCONS_00001896	=	NM_023343	XLOC_001076	Ilkap	TSS4255	chr1:93263006-93295863	1368	10.2815	12.5615
TCONS_00000610	=	NM_173395	XLOC_000329	Fam132b	TSS1475	chr1:93263006-93295863	2815	0.131932	0.0559998
TCONS_00007019	j	NM_173395	XLOC_000329	Fam132b	TSS1476	chr1:93263006-93295863	24094	0.278681	0.234685
TCONS_00000611	j	NM_173395	XLOC_000329	Fam132b	TSS1477	chr1:93263006-93295863	27042	0	0
TCONS_00015337	j	NM_023343	XLOC_001076	Ilkap	TSS4255	chr1:93263006-93295863	1419	2.24433	2.06738
TCONS_00004399	j	NM_019479	XLOC_001078	Hes6	TSS4262	chr1:93308059-93310646	1888	1.14816	1.11021
TCONS_00001898	=	NM_019479	XLOC_001078	Hes6	TSS4261	chr1:93308059-93310646	1335	5.76445	5.53507
TCONS_00007620	j	NM_011066	XLOC_001079	Per2	TSS4264	chr1:93312557-93355905	2722	1.02494	0.635583
TCONS_00005411	j	NM_011066	XLOC_001079	Per2	TSS4270	chr1:93312557-93355905	6340	1.06889	0.612994
TCONS_00001899	=	NM_011066	XLOC_001079	Per2	TSS4270	chr1:93312557-93355905	5837	4.30706	2.25445
TCONS_00017709	j	NM_011066	XLOC_001079	Per2	TSS4268	chr1:93312557-93355905	4593	0.101301	0.183564
TCONS_00007621	j	NM_011066	XLOC_001079	Per2	TSS4265	chr1:93312557-93355905	5037	0.3283	0.189418
TCONS_00000612	=	NM_028718	XLOC_000330	Traf3ip1	TSS1478	chr1:93391244-93426244	3500	2.59978	2.47699
TCONS_00007020	j	NM_028718	XLOC_000330	Traf3ip1	TSS1478	chr1:93391244-93426244	2578	0.158978	0.174201
TCONS_00007021	j	NM_001039126	XLOC_000331	Asb1	TSS1483	chr1:93437141-93456340	5637	0.354091	0
TCONS_00005123	j	NM_001039126	XLOC_000331	Asb1	TSS1483	chr1:93437141-93456340	6149	4.17714	2.70382
TCONS_00015136	j	NM_001039126	XLOC_000331	Asb1	TSS1485	chr1:93437141-93456340	5505	0.161897	0.0823109
TCONS_00000615	=	NM_001039126	XLOC_000331	Asb1	TSS1483	chr1:93437141-93456340	5971	2.51456	1.4899
TCONS_00000616	=	NM_023046	XLOC_000331	Asb1	TSS1484	chr1:93437141-93456340	5772	0.461156	0.260248
TCONS_00000617	=	NM_007855	XLOC_000332	Twist2	TSS1486	chr1:93698053-93744903	1312	1.4655	0.292291
TCONS_00001903	j	NM_207225	XLOC_001080	Hdac4	TSS4275	chr1:93824865-94092031	8316	1.7273	0.836558
TCONS_00005412	j	NM_207225	XLOC_001080	Hdac4	TSS4275	chr1:93824865-94092031	8058	0	4.93832e-05
TCONS_00015339	j	NM_207225	XLOC_001080	Hdac4	TSS4277	chr1:93824865-94092031	8049	0	0
TCONS_00001902	j	NM_207225	XLOC_001080	Hdac4	TSS4276	chr1:93824865-94092031	8121	0.0313981	0.692851
TCONS_00016783	j	NM_207225	XLOC_001080	Hdac4	TSS4275	chr1:93824865-94092031	7744	0	0.0801797
TCONS_00015338	j	NM_207225	XLOC_001080	Hdac4	TSS4273	chr1:93824865-94092031	5691	0.448017	0.108137
TCONS_00007623	j	NM_207225	XLOC_001080	Hdac4	TSS4272	chr1:93824865-94092031	4965	0.996286	1.2003
TCONS_00007624	j	NM_207225	XLOC_001080	Hdac4	TSS4276	chr1:93824865-94092031	8058	0.0418855	0
TCONS_00004401	j	NM_207225	XLOC_001080	Hdac4	TSS4279	chr1:93824865-94092031	8295	0.388501	0
TCONS_00004400	j	NM_207225	XLOC_001080	Hdac4	TSS4274	chr1:93824865-94092031	7855	0.127938	0.104947
TCONS_00006359	j	NM_207225	XLOC_001080	Hdac4	TSS4278	chr1:93824865-94092031	7819	0	0.106174
TCONS_00001901	j	NM_207225	XLOC_001080	Hdac4	TSS4276	chr1:93824865-94092031	8106	1.09445	0.3967
TCONS_00005413	j	NM_024197	XLOC_001081	Ndufa10	TSS4283	chr1:94336105-94370398	642	3.04008	5.53503
TCONS_00006360	j	NM_024197	XLOC_001081	Ndufa10	TSS4284	chr1:94336105-94370398	1278	0	0.47912
TCONS_00001904	=	NM_024197	XLOC_001081	Ndufa10	TSS4282	chr1:94336105-94370398	1462	33.157	33.2375
TCONS_00001906	=	NM_001011525	XLOC_001083	Olfr1415	TSS4286	chr1:94387394-94388330	936	0	0
TCONS_00001907	=	NM_147039	XLOC_001084	Olfr1414	TSS4287	chr1:94407624-94415509	1189	0	0
TCONS_00000619	=	NM_146277	XLOC_000334	Olfr1412	TSS1489	chr1:94484908-94485874	966	0	0
TCONS_00000621	=	NM_146491	XLOC_000336	Olfr1410	TSS1492	chr1:94504415-94505384	969	0	0
TCONS_00001908	=	NR_028108	XLOC_001085	Myeov2	TSS4289	chr1:94533721-94538562	674	0.551313	0.773918
TCONS_00001909	=	NM_001163425	XLOC_001085	Myeov2	TSS4289	chr1:94533721-94538562	438	64.6293	73.5013
TCONS_00001910	=	NM_153114	XLOC_001086	Otos	TSS4291	chr1:94540494-94545418	704	0.0135675	0.0366788
TCONS_00000624	=	NM_016696	XLOC_000339	Gpc1	TSS1507	chr1:94728262-94756881	3552	16.5995	21.8603
TCONS_00004090	j	NM_016696	XLOC_000339	Gpc1	TSS1508	chr1:94728262-94756881	3282	13.3717	16.4616
TCONS_00018705	j	NM_172850	XLOC_001087	Ankmy1	TSS4292	chr1:94757720-94799483	3078	0.0343109	0.0160811
TCONS_00001911	=	NM_172850	XLOC_001087	Ankmy1	TSS4292	chr1:94757720-94799483	3243	0	2.05263e-05
TCONS_00000627	=	NM_181405	XLOC_000341	Rnpepl1	TSS1514	chr1:94803117-94821981	3039	22.8169	27.0487
TCONS_00000626	=	NM_175118	XLOC_000341	Dusp28	TSS1510	chr1:94803117-94821981	1606	4.33714	3.07761
TCONS_00004091	j	NM_011796	XLOC_000342	Capn10	TSS1522	chr1:94830119-94847167	2010	0	0.0238676
TCONS_00005128	j	NM_011796	XLOC_000342	Capn10	TSS1524	chr1:94830119-94847167	1081	0.867881	0.20992
TCONS_00015845	j	NM_011796	XLOC_000342	Capn10	TSS1525	chr1:94830119-94847167	887	1.3113	1.96575
TCONS_00001914	=	NR_015525	XLOC_001088	9430060I03Rik	TSS4295	chr1:94830119-94847167	1672	0.0738524	0.0334065
TCONS_00000628	=	NM_011796	XLOC_000342	Capn10	TSS1523	chr1:94830119-94847167	2877	3.07822	3.17907
TCONS_00000633	=	NM_022320	XLOC_000343	Gpr35	TSS1539	chr1:94847325-94884436	4233	0.0465353	0
TCONS_00000631	=	NM_001104529	XLOC_000343	Gpr35	TSS1537	chr1:94847325-94884436	3997	0.0395227	0
TCONS_00018471	j	NM_022320	XLOC_000343	Gpr35	TSS1530	chr1:94847325-94884436	5416	0.14409	0.0128241
TCONS_00016785	j	NM_008440	XLOC_001089	Kif1a	TSS4300	chr1:94912032-94998442	8287	1.96353	0.119105
TCONS_00001917	=	NM_008440	XLOC_001089	Kif1a	TSS4300	chr1:94912032-94998442	8257	8.20725	0.0517496
TCONS_00001916	=	NM_001110315	XLOC_001089	Kif1a	TSS4300	chr1:94912032-94998442	8233	12.0337	1.34417
TCONS_00005414	j	NM_008440	XLOC_001089	Kif1a	TSS4299	chr1:94912032-94998442	8189	0.0578309	0
TCONS_00016057	j	NM_008440	XLOC_001089	Kif1a	TSS4298	chr1:94912032-94998442	5624	2.20322	0.223164
TCONS_00007627	j	NM_008440	XLOC_001089	Kif1a	TSS4296	chr1:94912032-94998442	4399	6.5368	0.670209
TCONS_00001915	j	NM_008440	XLOC_001089	Kif1a	TSS4297	chr1:94912032-94998442	4755	0	0
TCONS_00007630	j	NM_001159940	XLOC_001090	2310007B03Rik	TSS4303	chr1:95047777-95057525	3174	0.00833657	0
TCONS_00001919	=	NM_172411	XLOC_001090	2310007B03Rik	TSS4305	chr1:95047777-95057525	2293	0.0546241	0.00221211
TCONS_00007628	j	NM_001159940	XLOC_001090	2310007B03Rik	TSS4301	chr1:95047777-95057525	1648	0.0239806	0
TCONS_00007038	j	NM_172463	XLOC_000346	Sned1	TSS1553	chr1:95132421-95203295	17481	0.502893	0.165559
TCONS_00005129	j	NM_172463	XLOC_000346	Sned1	TSS1550	chr1:95132421-95203295	8813	0.305624	0.00955227
TCONS_00016545	j	NM_172463	XLOC_000346	Sned1	TSS1549	chr1:95132421-95203295	11877	0	0.242225
TCONS_00001922	=	NM_178051	XLOC_001091	Mterfd2	TSS4308	chr1:95132421-95203295	6636	2.51075	1.61099
TCONS_00000638	=	NM_172463	XLOC_000346	Sned1	TSS1549	chr1:95132421-95203295	4474	0.860922	0.458395
TCONS_00000637	j	NM_172463	XLOC_000346	Sned1	TSS1549	chr1:95132421-95203295	14718	0	0.0187492
TCONS_00006150	j	NM_172463	XLOC_000346	Sned1	TSS1554	chr1:95132421-95203295	7211	0.829382	0.0821633
TCONS_00004094	j	NM_172463	XLOC_000346	Sned1	TSS1549	chr1:95132421-95203295	10132	1.00302	0.000311619
TCONS_00017711	j	NM_080850	XLOC_001092	Pask	TSS4315	chr1:95205429-95270061	3193	0.0737099	0.0263297
TCONS_00016787	j	NM_080850	XLOC_001092	Pask	TSS4312	chr1:95205429-95270061	3944	0.096131	0.0395595
TCONS_00006151	j	NM_023200	XLOC_000347	Ppp1r7	TSS1558	chr1:95205429-95270061	9755	0.00880279	0.172232
TCONS_00000639	=	NM_023200	XLOC_000347	Ppp1r7	TSS1557	chr1:95205429-95270061	10245	4.37434	2.85305
TCONS_00005416	j	NM_080850	XLOC_001092	Pask	TSS4313	chr1:95205429-95270061	5176	0.248746	0
TCONS_00016058	j	NM_080850	XLOC_001092	Pask	TSS4311	chr1:95205429-95270061	4484	0.075106	0.0558975
TCONS_00016059	j	NM_080850	XLOC_001092	Pask	TSS4312	chr1:95205429-95270061	5220	0.0998964	0.219491
TCONS_00016786	j	NM_080850	XLOC_001092	Pask	TSS4310	chr1:95205429-95270061	2926	0.306075	0.113063
TCONS_00017462	j	NM_207031	XLOC_000348	Ano7	TSS1562	chr1:95270394-95300906	4572	0	0
TCONS_00015846	j	NM_207031	XLOC_000348	Ano7	TSS1562	chr1:95270394-95300906	3875	0.067683	0
TCONS_00007039	j	NM_207031	XLOC_000348	Ano7	TSS1565	chr1:95270394-95300906	2530	0.0343281	0
TCONS_00001925	=	NM_133808	XLOC_001093	Hdlbp	TSS4319	chr1:95302476-95375385	6238	18.5229	12.4812
TCONS_00001924	j	NM_133808	XLOC_001093	Hdlbp	TSS4316	chr1:95302476-95375385	6276	24.2216	20.6973
TCONS_00018707	j	NM_133808	XLOC_001093	Hdlbp	TSS4316	chr1:95302476-95375385	3769	0.181182	0
TCONS_00018706	j	NM_133808	XLOC_001093	Hdlbp	TSS4316	chr1:95302476-95375385	6107	0.143827	0.0504013
TCONS_00004403	j	NM_133808	XLOC_001093	Hdlbp	TSS4316	chr1:95302476-95375385	3915	1.76403	9.43256
TCONS_00015341	j	NM_133808	XLOC_001093	Hdlbp	TSS4318	chr1:95302476-95375385	6642	5.80034	6.90408
TCONS_00000644	=	NM_010891	XLOC_000349	Sept2	TSS1566	chr1:95375569-95406309	3222	67.2784	51.1202
TCONS_00000645	=	NM_001159719	XLOC_000349	Sept2	TSS1566	chr1:95375569-95406309	3266	5.98989	6.36694
TCONS_00000642	=	NM_001159717	XLOC_000349	Sept2	TSS1566	chr1:95375569-95406309	3218	4.4325	2.79465
TCONS_00000643	=	NM_001159718	XLOC_000349	Sept2	TSS1566	chr1:95375569-95406309	3191	1.21189	0.291686
TCONS_00006362	j	NM_021537	XLOC_001094	Stk25	TSS4323	chr1:95408680-95551070	1866	3.3292	4.73359
[truncated: 66,505 more rows]
