# Supplementary material for: Smooth Muscle Cell Genome Browser: Enabling the Identification of Novel Serum Response Factor Target Genes
Source: PLoS One. 2015 Aug 4;10(8):e0133751. doi: 10.1371/journal.pone.0133751 (PMC4524680; doi:10.1371/journal.pone.0133751)
Supplement: S4 Table — (XLSX) [file pone.0133751.s013.xlsx]

## Sheet: Sheet1
S4 Table. Expression levels of genes in jejunal SMCs.
Gene	Gene expression (FPKM)		Number of varaints
ID	Jejunum	JSMC	Jejunum	JSMC
Aaas	4.11849	6.65294	4	2
Aacs	6.18078	4.29492	5	5
Aadat	0.139383	0.160219	1	1
Aagab	7.8952	7.0752	3	2
Aak1	8.20664	7.06004	9	7
Aamp	28.9367	44.1186	3	3
Aard	0.155643	0.0778573	1	1
Aars	22.3752	47.5371	3	3
Aars2	2.6997	4.03178	3	3
Aarsd1	11.7658	16.4289	1	1
Aasdh	2.7141	5.89509	12	10
Aasdhppt	8.22753	5.5937	5	5
Aass	1.29295	0.855802	2	2
Aatf	4.98334	4.62554	1	1
Aatk	11.4562	3.02061	10	5
Abat	18.1824	9.19886	2	2
Abca1	11.1054	2.99036	4	3
Abca2	18.6021	12.6627	5	5
Abca3	13.607	11.6201	5	4
Abca4	1.78619	0.24591	10	4
Abca5	5.74432	1.17688	6	3
Abca6	2.6193	0.200052	10	2
Abca7	16.948	12.3868	11	9
Abca8a	19.8427	0.872304	7	2
Abca8b	6.79584	0.431876	8	3
Abca9	3.57207	0.178888	4	2
Abcb10	8.79936	5.75444	7	5
Abcb1a	4.23382	0.494689	4	4
Abcb1b	3.29928	0.501757	4	3
Abcb4	0.0586324	0	1	0
Abcb6	4.17556	6.06904	3	3
Abcb7	8.21648	5.04938	2	1
Abcb8	9.56896	9.67288	2	3
Abcb9	5.60748	6.22407	6	6
Abcc1	14.1814	11.2328	4	4
Abcc10	1.87685	2.40922	4	4
Abcc2	3.14351	2.52589	4	4
Abcc3	3.25267	0.394588	7	4
Abcc4	7.42567	8.11503	5	5
Abcc5	15.8073	11.7801	9	7
Abcc6	0.563621	2.63486	7	8
Abcc8	3.15915	0.309173	9	4
Abcc9	152.559	113.971	8	6
Abcd1	21.4473	17.8158	5	4
Abcd2	1.66899	0.40099	4	2
Abcd3	28.9605	21.3497	5	4
Abcd4	4.0606	3.89391	15	11
Abce1	16.8901	13.675	6	1
Abcf1	20.94	22.7534	1	1
Abcf2	18.4303	21.7773	6	6
Abcf3	7.0868	7.03749	2	2
Abcg1	3.16508	0.153582	1	1
Abcg2	10.6759	8.09366	3	3
Abcg3	0.141708	0	3	0
Abcg4	5.72146	4.87649	8	8
Abcg5	0.313521	0.0769183	4	2
Abcg8	0.0907325	0	2	0
Abhd1	0.367897	0.626803	1	1
Abhd10	10.0261	9.04733	3	3
Abhd11	8.79778	12.3663	3	3
Abhd12	18.7611	10.5063	1	1
Abhd13	11.319	9.09377	3	3
Abhd14a	10.4016	14.5953	3	3
Abhd14b	13.0518	13.7104	1	1
Abhd15	0.22936	0.0467496	1	1
Abhd16a	26.8839	31.0744	2	3
Abhd2	23.5589	17.4846	3	4
Abhd3	1.2216	0.283135	3	2
Abhd4	27.6438	28.0318	2	2
Abhd5	8.30637	7.54995	2	2
Abhd6	6.75807	4.27129	6	3
Abhd8	29.8843	31.8166	1	1
Abi1	22.0174	16.3571	7	6
Abi2	13.8546	7.24548	4	3
Abi3	0.873462	1.2502	3	3
Abi3bp	76.7653	48.6855	8	6
Abl1	43.721	50.5036	3	3
Abl2	2.90177	2.14141	8	4
Ablim1	9.03803	3.45641	12	12
Ablim2	10.1805	4.5013	12	8
Ablim3	4.44047	0.49203	11	5
Abp1	0.190196	0.183034	2	1
Abr	15.6029	6.09212	10	9
Abra	0.862473	4.1637	1	1
Abt1	2.60941	2.8769	3	3
Abtb1	11.9108	16.1637	8	8
Abtb2	4.54856	5.00919	1	1
Acaa1a	26.854	33.9417	5	4
Acaa1b	2.40074	3.69269	1	1
Acaa2	94.4008	92.094	1	1
Acaca	9.2616	5.48341	6	7
Acacb	8.1027	4.39436	3	5
Acad10	2.51864	3.44124	5	3
Acad11	8.12755	9.34416	1	1
Acad12	3.20919	6.49312	5	5
Acad8	9.94162	9.81838	6	7
Acad9	7.11177	7.70011	2	2
Acadl	49.6613	51.0134	2	2
Acadm	41.6304	32.98	2	3
Acads	14.757	21.348	3	3
Acadsb	21.3245	14.8061	2	2
Acadvl	50.0417	61.0733	1	1
Acap1	0.0388031	0	1	0
Acap2	18.7917	12.1059	3	2
Acap3	6.19135	5.29151	3	3
Acat1	63.5179	40.2896	3	3
Acat2	8.28625	4.07503	2	2
Acat3	1.26242	0.741009	1	1
Acbd3	11.7869	10.0946	1	1
Acbd4	10.4565	13.4048	1	1
Acbd5	12.7982	7.90996	6	5
Acbd6	19.5642	32.7474	3	3
Acbd7	0.0716229	0	1	0
Accn1	7.0272	0.428104	4	2
Accn2	0.793747	0.205602	1	1
Accn3	0.0264292	0.0717365	1	1
Accn4	1.50634	0.149995	3	2
Accs	2.68727	3.73243	10	10
Acd	11.8448	19.5261	3	3
Ace	1.86002	0.514284	5	3
Ace2	0.221328	0.0324295	1	1
Acer2	0.627905	0.471425	3	3
Acer3	3.10082	1.69465	3	3
Ache	21.1361	2.48037	3	3
Acin1	26.9818	37.4701	12	11
Acly	44.0638	23.3684	5	5
Acmsd	0.0358152	0	1	0
Acn9	2.67611	2.57258	2	2
Aco1	25.4094	30.6096	8	6
Aco2	130.846	132.992	2	2
Acot1	2.53886	2.10447	2	1
Acot10	0.025624	0	1	0
Acot11	9.81492	7.24425	5	5
Acot13	2.30492	2.2292	1	1
Acot2	5.8006	10.4873	3	3
Acot4	0.0321889	0	1	0
Acot5	0.258305	0	2	0
Acot6	3.21432	2.55729	3	2
Acot7	43.4921	14.9642	4	3
Acot8	5.24204	6.5766	1	1
Acot9	16.2014	19.1288	6	6
Acox1	18.0818	12.4666	7	6
Acox2	0.192262	0.0595264	3	1
Acox3	8.12965	9.08361	3	3
Acp1	24.567	20.8588	9	6
Acp2	11.8285	7.68475	1	1
Acp5	5.27899	0.543478	4	1
Acp6	10.5301	14.0732	4	4
Acpl2	56.7673	54.8266	5	4
Acpp	0.0802199	0	1	0
Acr	0.0375743	0	1	0
Acrbp	2.65462	4.03123	4	4
Acsbg1	0.49409	0.043546	3	1
Acsf2	3.74794	1.96773	2	2
Acsf3	4.96087	6.31307	4	4
Acsl1	12.7811	10.2264	2	1
Acsl3	16.3998	9.60794	7	6
Acsl4	9.58249	4.11049	3	3
Acsl5	16.7876	8.18843	4	4
Acsl6	6.93903	5.1328	6	5
Acsm3	0.0970591	0	2	0
Acss1	20.9798	17.9144	4	5
Acss2	6.53241	4.24092	2	2
Acss3	0.347152	0	5	0
Acta1	7.14545	17.4205	3	3
Acta2	5180.2	9830.58	4	4
Actb	2098.82	2300.89	1	1
Actc1	0.340621	1.32121	1	1
Actg1	588.865	691.785	1	1
Actg2	4890.72	9807.94	1	1
Actl6a	9.81696	11.8252	1	1
Actl6b	2.02679	0.19976	2	1
Actn1	322.158	515.777	8	9
Actn2	6.05679	16.1252	6	6
Actn3	0.591028	0.863306	3	2
Actn4	87.6495	171.523	2	2
Actr10	47.5747	53.3073	7	5
Actr1a	45.5263	46.5204	1	1
Actr1b	51.5033	55.9778	5	3
Actr2	48.8386	27.6747	1	1
Actr3	62.9267	66.5212	4	4
Actr3b	2.06599	0.509595	6	2
Actr5	1.79198	2.59719	6	6
Actr6	4.94173	3.175	4	2
Actr8	13.9994	13.3067	3	3
Acvr1	11.0349	9.53455	4	3
Acvr1b	5.40846	2.74217	3	3
Acvr1c	0.0309182	0	1	0
Acvr2a	9.75278	6.43986	1	1
Acvr2b	2.87118	1.10194	6	4
Acvrl1	8.14046	1.59842	4	4
Acy1	2.60978	5.8475	5	4
Acy3	1.58174	1.36241	3	3
Acyp1	11.9559	10.7561	2	2
Acyp2	10.4112	6.44894	2	2
Ada	2.54177	3.30332	7	6
Adal	5.60314	3.26024	8	6
Adam10	33.1954	16.4577	3	2
Adam11	8.77152	3.13568	6	4
Adam12	0.478896	0.346709	1	1
Adam15	21.6752	22.8769	2	2
Adam17	2.69977	1.84212	1	1
Adam19	10.2583	13.8333	3	4
Adam1b	0.152559	0.449461	1	1
Adam22	6.59975	2.16287	8	6
Adam23	9.46376	0.643755	3	2
Adam32	0.0476553	0	1	0
Adam33	31.9999	104.382	21	24
Adam4	0.0393571	0.0260941	1	1
Adam5	0.173412	0.038568	2	1
Adam8	0.217689	0.093564	4	1
Adam9	21.7258	17.6666	2	2
Adamdec1	0.0868549	0.275336	1	2
Adamts1	11.339	11.6736	3	2
Adamts10	5.03511	3.94774	8	9
Adamts12	2.43268	2.69449	4	3
Adamts13	0.170565	0	4	0
Adamts14	0.680818	0.0700298	4	1
Adamts15	3.13527	3.39826	5	5
Adamts16	0.0431176	0	1	0
Adamts17	4.22992	4.03736	4	5
Adamts19	0.470369	0.496909	5	4
Adamts2	6.32832	3.70329	2	3
Adamts20	0.30596	0.797793	4	9
Adamts3	1.08303	0.377438	4	3
Adamts4	0.256196	0.526636	1	1
Adamts5	3.51601	2.62625	2	4
Adamts6	1.03625	1.01643	12	10
Adamts7	2.99821	3.67429	8	8
Adamts8	20.7308	29.771	3	3
Adamts9	7.23122	7.17087	5	5
Adamtsl1	11.2651	8.89301	6	4
Adamtsl2	0.65357	0.25824	4	2
Adamtsl3	30.4752	17.593	2	3
Adamtsl4	13.8661	26.6741	5	5
Adamtsl5	2.58547	1.58756	11	9
Adap1	17.3128	15.9096	2	2
Adap2	1.95353	0.260272	5	3
Adar	8.89849	8.40311	3	4
Adarb1	1.89426	0.346768	9	3
Adarb2	0.0362635	0	1	0
Adat1	0.919699	1.03554	5	4
Adat2	1.33506	1.40243	1	1
Adat3	0.658208	1.884	1	1
Adc	10.7188	9.4163	9	8
Adck1	4.90072	6.07352	5	3
Adck2	4.67458	6.08245	5	5
Adck3	5.03578	4.09483	1	1
Adck4	3.63431	5.20224	2	2
Adck5	3.61146	5.73717	1	1
Adcy1	7.31414	3.15356	4	4
Adcy2	1.21004	0.64241	4	2
Adcy3	15.343	7.37275	4	4
Adcy4	1.63865	0.496293	10	5
Adcy5	97.9617	126.077	8	9
Adcy6	16.0124	15.7689	9	7
Adcy7	18.8697	29.6972	6	4
Adcy8	0.0931765	0	1	0
Adcy9	9.53541	8.24653	4	5
Adcyap1	1.08125	0.0445342	3	1
Adcyap1r1	14.2396	1.238	6	4
Add1	58.2129	50.8334	2	2
Add2	7.59204	0.24881	5	4
Add3	15.6885	2.30614	4	3
Adh1	4.932	0.584493	1	1
Adh5	40.9147	39.5906	2	4
Adh6a	0.0978601	0.135769	1	1
Adh7	0.0507851	0	1	0
Adhfe1	5.96806	5.4466	6	6
Adi1	10.9797	6.98699	1	1
Adig	0.175684	0	1	0
Adipoq	1.37136	0.0327045	1	1
Adipor1	44.0976	39.7296	3	2
Adipor2	21.0491	17.8611	5	5
Adk	46.187	37.8103	4	4
Adm	3.96081	1.04242	1	1
Adnp	21.9448	15.6418	2	3
Adnp2	8.01138	6.324	5	5
Ado	10.7405	8.54307	1	1
Adora1	2.93858	0.20177	5	2
Adora2a	0.891459	0.326751	2	3
Adora2b	0.703782	0.438676	1	1
Adpgk	10.3776	12.0584	5	5
Adprh	32.1697	37.2293	1	1
Adprhl2	8.27752	10.753	6	5
Adra1a	2.02373	0.0781593	6	2
Adra1b	0.0435056	0	1	0
Adra1d	0.0695351	0	1	0
Adra2a	2.51339	0	1	0
Adra2b	4.46311	2.80087	1	1
Adra2c	0.654	0.0662784	1	1
Adrb3	15.23	21.6256	5	6
Adrbk1	22.8836	21.6615	3	3
Adrbk2	13.6022	5.59258	7	7
Adrm1	34.3904	50.8535	1	1
Adsl	13.5075	22.1242	3	3
Adss	22.0886	17.4409	3	3
Adssl1	0.729923	0.998654	4	3
Aebp1	69.7572	31.4217	4	3
Aebp2	10.4832	10.257	4	3
Aen	5.26123	22.8608	4	4
Aes	279.144	293.28	2	2
Afap1	9.80453	10.0192	4	3
Afap1l1	3.17302	0.585832	6	4
Afap1l2	5.30061	0.870076	6	3
Aff1	19.2784	20.2107	3	4
Aff2	1.15642	0.15395	5	3
Aff3	1.71603	0.777364	7	6
Aff4	33.8559	22.8483	3	3
Afg3l1	15.6362	19.078	7	7
Afg3l2	17.9086	16.8718	1	1
Afm	0.14828	0.0622979	2	1
Afmid	1.97084	3.15033	1	1
Aftph	18.5352	18.3171	3	3
Aga	13.1162	11.056	4	4
Agap1	12.9494	8.63551	6	5
Agap2	4.97552	3.38956	6	5
Agap3	23.4297	25.6665	8	7
Agbl2	1.304	1.12967	6	6
Agbl3	2.0331	1.71571	5	4
Agbl4	0.3293	0.0320475	3	1
Agbl5	3.73362	3.96642	4	4
Ager	0.345709	0.474021	4	5
Agfg1	16.5299	12.4515	6	4
Agfg2	11.5081	18.3105	6	7
Aggf1	12.4509	8.23523	3	3
Agk	8.89743	10.5522	1	1
Agl	41.4235	39.0945	6	4
Agmo	2.90733	0.627935	6	2
Agpat1	27.7416	33.1613	2	2
Agpat2	4.78649	3.72419	4	5
Agpat3	25.9062	35.8144	4	4
Agpat4	9.81682	7.31277	1	1
Agpat5	11.3432	12.0265	4	4
Agpat6	17.0454	14.5608	2	2
Agpat9	7.40368	8.4714	2	2
Agphd1	2.0682	1.42857	4	3
Agps	7.32156	3.97395	3	2
Agr2	2.41371	0.400586	3	2
Agrn	21.3794	11.2425	3	3
Agrp	0.314961	0.539294	1	1
Agt	1.1023	1.76365	2	3
Agtpbp1	24.5918	17.3193	4	5
Agtr1a	6.31736	2.72432	1	1
Agtr1b	0.0849903	0	1	0
Agtr2	0.331543	0.0944453	1	1
Agtrap	9.24424	5.06485	2	2
Agxt2l2	3.15961	4.301	1	1
Ahctf1	12.1729	9.0223	5	5
Ahcy	21.2514	23.3393	7	7
Ahcyl1	38.4973	32.4348	2	2
Ahcyl2	10.2381	2.97765	5	3
Ahdc1	7.89134	7.71077	8	8
Ahi1	19.2752	2.77904	2	2
Ahnak	59.3095	29.8956	3	3
Ahr	2.00074	0.581536	4	2
Ahrr	0.208136	0.109257	1	2
Ahsa1	57.8135	58.163	1	1
Ahsa2	9.86751	8.44916	1	1
Ahsg	0.138773	0	1	0
Aif1	1.5652	0.58938	4	2
Aif1l	0.614006	0.171442	2	2
Aifm1	11.3715	9.72457	2	2
Aifm2	6.56938	5.20825	5	5
Aifm3	0.298484	0.12058	4	1
Aig1	13.9967	13.1964	2	2
Aim1	1.45328	0.732089	6	6
Aim2	0.149243	0.0594794	3	1
Aimp1	26.9956	28.0352	1	1
Aimp2	10.3144	17.8236	2	2
Aip	31.5818	40.9309	4	4
Aipl1	0.0825404	0.0341182	1	1
Airn	4.13417	4.37553	4	4
Ajap1	1.6135	0.292901	4	3
Ak1	39.6881	39.9577	4	2
Ak2	24.5741	32.5603	2	2
Ak3	10.5152	7.279	1	1
Ak4	9.12932	6.64929	6	4
Ak5	1.01168	0.485539	3	2
Ak8	0.0924508	0	2	0
Akap1	38.6113	41.5527	7	6
Akap10	4.84345	3.48552	2	2
Akap11	21.671	11.2428	12	10
Akap12	37.5492	21.9416	3	3
Akap13	16.2037	7.58845	13	8
Akap17b	2.46836	1.63505	6	4
Akap2	38.234	40.0701	3	3
Akap5	1.077	1.14298	2	3
Akap6	15.4043	8.13053	4	3
Akap7	10.0618	6.97117	15	9
Akap8	11.7511	11.9771	8	9
Akap8l	4.56911	7.67153	1	1
Akap9	7.36442	4.77353	6	5
Akirin1	25.5109	24.1042	2	1
Akirin2	26.7462	26.3133	1	1
Akna	2.066	2.17877	5	5
Aknad1	0.605546	1.67242	3	6
Akp3	0.028282	0	1	0
Akr1a4	180.804	215.259	2	2
Akr1b10	17.2357	16.0627	3	3
Akr1b3	27.4982	25.1846	1	1
Akr1b7	0.081165	0.037509	1	1
Akr1b8	2.15863	2.80833	1	1
Akr1c12	0.0701752	0.0849433	1	1
Akr1c13	0.592948	0.188674	2	1
Akr1c14	1.09935	0.364841	3	3
Akr1c21	0.0606932	0.0413755	1	1
Akr1e1	10.4997	8.54091	1	1
Akr7a5	9.90341	14.999	2	2
Akt1	65.7911	70.5431	5	6
Akt1s1	26.8887	44.6831	1	1
Akt2	34.6307	38.659	2	2
Akt3	21.1534	9.51472	3	3
Aktip	22.4408	13.6437	3	3
Alad	21.1151	10.2898	3	3
Alas1	14.4484	19.0298	7	5
Alas2	0.546174	0.375199	4	3
Alb	0.066622	0.16009	1	1
Alcam	23.5378	4.23935	3	3
Aldh16a1	4.02132	5.74324	1	1
Aldh18a1	10.9052	20.9215	3	3
Aldh1a1	93.4561	31.3883	1	1
Aldh1a2	56.8073	13.806	2	1
Aldh1a3	17.0904	1.89815	3	3
Aldh1a7	0.808187	0.20144	1	1
Aldh1b1	52.5254	60.2566	2	2
Aldh1l1	2.22847	3.15133	6	6
Aldh1l2	1.79082	5.91055	4	3
Aldh2	103.676	91.0267	2	3
Aldh3a1	0.396912	0.0464789	1	1
Aldh3a2	22.4752	14.6279	2	2
Aldh3b1	2.62206	1.72471	4	3
Aldh3b2	0.0949224	0.0261491	2	1
Aldh4a1	14.7176	19.9568	1	1
Aldh5a1	5.18316	3.22206	2	3
Aldh6a1	30.7536	24.9518	5	4
Aldh7a1	24.8405	37.5544	4	4
Aldh9a1	18.432	7.2406	4	4
Aldoa	685.576	777.01	4	4
Aldob	0.42841	0.471345	2	2
Aldoc	7.42219	0.875	3	2
Alg1	9.81658	12.7662	1	1
Alg10b	13.0768	7.91867	2	2
Alg11	3.87948	2.60736	4	3
Alg12	4.62405	6.31345	6	9
Alg13	2.68606	2.91011	10	9
Alg14	8.85773	7.21729	2	2
Alg2	16.4497	7.31643	2	2
Alg3	8.26126	14.5688	1	1
Alg5	10.8931	10.9085	2	2
Alg6	2.08698	1.79048	6	6
Alg8	2.69091	4.51872	5	4
Alg9	5.91617	6.11702	2	2
Alk	2.46577	0.332304	7	4
Alkbh1	1.86001	2.85425	1	1
Alkbh2	1.50061	2.19824	7	7
Alkbh3	10.7132	17.087	5	5
Alkbh4	2.00758	2.75442	6	5
Alkbh5	28.7451	22.8157	3	4
Alkbh6	8.42741	18.6393	3	3
Alkbh7	7.52112	8.5628	2	2
Alkbh8	3.20282	2.23112	5	5
Alms1	2.35537	1.08446	7	7
Alms1-ps2	0.553651	0.289561	2	2
Alox12	0.130283	0.123694	2	2
Alox15	0.312708	0.0355722	1	1
Alox5	0.292591	0.034691	1	1
Alox5ap	4.50094	2.88801	4	3
Alox8	0.0301456	0	1	0
Aloxe3	0.150804	0.429304	3	4
Alpi	0.184696	0.0786919	2	2
Alpk1	2.17816	1.0727	10	7
Alpk2	0.477698	0.04675	3	1
Alpk3	0.487269	0.455642	7	5
Alpl	0.752782	0.936052	3	2
Als2	3.13305	2.32949	4	4
Als2cl	0.514702	0.0815222	8	2
Als2cr4	9.6256	7.96558	4	3
Alx4	0.0777671	0	1	0
Amac1	0.0819342	0.0453579	1	1
Amacr	3.67069	3.06485	4	4
Ambra1	10.7783	10.8879	7	7
Amd1	28.4387	20.837	1	1
Amdhd2	5.70342	7.50151	4	4
Amfr	64.0535	61.142	6	3
Amh	0.0388639	0	1	0
Amhr2	0.264347	0.287971	2	3
Amica1	0.0939214	0.0597942	2	1
Amigo1	11.8117	9.44427	2	2
Amigo2	5.49159	1.18027	2	2
Amigo3	0.803405	1.2185	1	1
Ammecr1	1.02306	1.0187	1	1
Ammecr1l	13.6245	13.7955	4	4
Amn	0.0990836	0.0570925	2	1
Amn1	4.08015	3.54073	6	5
Amot	2.48778	1.55555	5	5
Amotl1	20.3055	11.2129	6	5
Amotl2	19.3425	24.3121	3	2
Ampd2	11.5466	9.94028	13	10
Ampd3	9.47531	2.2542	6	5
Amph	7.06422	0.788888	5	3
Amt	1.39798	1.5383	1	1
Amz1	0.41145	0.291772	5	3
Amz2	13.0724	16.2314	5	6
Anapc1	23.7278	17.6179	5	5
Anapc10	2.62615	2.23432	2	2
Anapc11	10.1188	10.8174	2	2
Anapc13	45.4852	46.0199	1	1
Anapc16	22.456	23.6414	3	3
Anapc2	28.5844	32.8151	2	2
Anapc4	20.5576	18.4736	1	2
Anapc5	75.3486	69.8943	8	8
Anapc7	18.5245	27.0784	2	2
Ang	4.36823	1.90468	2	1
Ang4	0.0537856	0.0615397	1	1
Angel1	1.13492	0.908496	4	5
Angel2	15.1621	11.0722	9	9
Angpt1	1.95545	0.730788	4	3
Angpt2	0.870432	0.244563	3	3
Angpt4	0.03309	0.063542	1	1
Angptl1	23.6009	17.4226	3	3
Angptl2	139.235	48.7351	1	1
Angptl4	4.80353	10.1297	3	2
Angptl6	7.62048	9.83617	4	5
Angptl7	1.10596	0.176945	3	1
Ank	26.552	14.6076	3	2
Ank1	15.3352	21.7394	10	8
Ank2	24.9282	2.54322	9	7
Ank3	27.1434	18.4451	11	9
Ankfy1	14.2304	11.5729	3	3
Ankhd1	14.7255	11.561	7	7
Ankib1	8.31843	5.32407	6	5
Ankle1	0.268555	0.171608	3	2
Ankle2	8.76458	6.66669	4	4
Ankmy1	0.0303121	0	1	0
Ankmy2	17.9109	13.5959	2	2
Ankra2	8.09788	7.10831	3	3
Ankrd1	0.138996	4.84272	2	2
Ankrd10	22.4565	25.5402	10	10
Ankrd11	33.4673	32.7551	8	8
Ankrd12	9.88778	5.82075	5	4
Ankrd13a	19.8106	19.1029	2	2
Ankrd13b	6.63373	8.54298	8	8
Ankrd13c	12.2098	10.8248	3	3
Ankrd13d	2.40107	1.44362	4	4
Ankrd16	5.06971	7.00559	10	11
Ankrd17	17.444	11.1184	10	7
Ankrd23	3.43896	9.25722	7	8
Ankrd24	3.25202	4.34739	14	12
Ankrd26	2.79722	2.73527	6	6
Ankrd27	8.35248	8.99156	2	2
Ankrd28	14.9423	13.2922	8	6
Ankrd29	1.26692	0.134492	2	1
Ankrd32	3.59698	2.29527	6	4
Ankrd33b	0.0723792	0.0555409	2	1
Ankrd34a	1.94875	1.82011	1	1
Ankrd34b	0.477742	0.0358401	3	1
Ankrd35	1.26161	1.29982	4	6
Ankrd37	1.02474	1.06751	1	1
Ankrd40	37.873	34.9177	2	2
Ankrd42	1.09472	0.777165	6	4
Ankrd43	0.0450588	0	1	0
Ankrd44	4.66494	2.12857	3	3
Ankrd45	1.65721	0.0431955	5	1
Ankrd46	31.4835	33.6575	3	2
Ankrd49	4.5868	3.75641	3	3
Ankrd5	0.0410554	0.0480213	1	1
Ankrd50	15.5869	9.96414	7	5
Ankrd52	22.5787	17.834	4	4
Ankrd53	0.0354176	0.0855254	1	1
Ankrd54	5.65726	8.15556	5	4
Ankrd55	0.217763	0	3	0
Ankrd57	1.18204	0.46677	1	1
Ankrd58	0.0278408	0	1	0
Ankrd6	5.06366	2.06816	8	5
Ankrd61	0.071949	0.106142	1	1
Ankrd9	6.08631	8.81452	4	4
Anks1	29.2056	35.1926	7	7
Anks1b	1.32945	0.0575529	9	1
Anks3	5.47379	6.02609	1	1
Anks6	2.66484	3.05246	10	7
Ankzf1	4.3723	6.79229	1	1
Anln	16.0952	9.91258	7	7
Ano1	67.4526	4.90339	10	8
Ano10	32.9304	37.252	3	3
Ano2	6.74905	0.283483	5	2
Ano3	0.0905006	0.702912	2	3
Ano4	0.200509	0.0404869	3	1
Ano5	1.66853	0	8	0
Ano6	32.4126	24.7758	4	3
Ano7	0.0346346	0	1	0
Ano8	6.32769	6.58958	3	3
Ano9	1.63641	0.143237	8	3
Anp32a	31.0997	24.7245	3	4
Anp32b	44.8411	41.0883	2	2
Anp32e	33.5428	30.6933	2	2
Anpep	3.09824	0.748319	3	3
Antxr1	31.4036	18.3679	3	3
Antxr2	61.0224	75.111	4	4
Anubl1	0.654057	0.789636	3	2
Anxa1	37.3058	41.6661	1	1
Anxa11	48.1053	73.5441	2	2
Anxa13	0.186716	0.0388034	3	1
Anxa2	66.6502	61.8088	1	1
Anxa3	13.9033	16.5665	3	1
Anxa4	12.8123	7.21339	2	2
Anxa5	72.4647	55.1847	2	2
Anxa6	187.474	287.427	7	6
Anxa7	20.2731	10.9025	4	4
Anxa8	8.89038	2.16509	1	2
Anxa9	2.51916	0.566256	1	1
Aoah	0.549939	0.0438153	2	1
Aoc2	0.0773848	0.113302	1	1
Aoc3	133.345	147.723	2	2
Aox1	2.06545	2.75172	10	9
Aox3	0.265092	0	3	0
Aox4	0.136117	0.0506144	1	1
Ap1ar	12.576	12.095	4	5
Ap1b1	16.121	14.2596	4	2
Ap1g1	16.1024	11.3632	5	4
Ap1g2	4.29739	4.67656	3	3
Ap1m1	38.8268	43.3811	4	3
Ap1s1	28.6112	38.852	1	1
Ap1s2	28.1533	18.9763	3	3
Ap1s3	1.29601	2.28831	4	2
Ap2a1	29.2029	29.1945	2	2
Ap2a2	22.7931	12.5097	2	3
Ap2b1	25.7112	13.8622	2	2
Ap2m1	114.319	124.9	3	2
Ap2s1	36.1973	44.7419	1	1
Ap3b1	13.4873	8.8852	2	2
Ap3b2	7.46489	0.738375	6	3
Ap3d1	42.9633	53.7219	5	5
Ap3m1	5.29416	7.26052	1	1
Ap3m2	3.82009	2.29196	3	4
Ap3s1	15.633	8.96093	3	3
Ap3s2	10.9512	11.6244	2	2
Ap4b1	3.71802	6.04041	3	5
Ap4e1	7.02558	7.12944	7	5
Ap4m1	5.48081	5.01911	1	1
Ap4s1	20.7991	18.1452	2	2
Apaf1	2.69845	2.82898	7	6
Apba1	7.86092	1.04082	3	3
Apba2	5.00736	1.83342	5	5
Apba3	13.4662	21.7025	1	2
Apbb1	30.9525	30.8238	5	5
Apbb1ip	1.46317	0.181537	2	2
Apbb2	6.70898	2.50645	9	6
Apbb3	4.50612	6.73589	1	1
Apc	9.05118	4.49702	7	7
Apc2	3.33683	0.963043	3	2
Apcdd1	3.07008	3.3908	2	3
Apeh	14.5097	16.9923	2	2
Apex1	5.68684	9.29366	2	2
Apex2	1.91641	3.44125	2	2
Aph1a	41.3837	44.18	3	3
Aph1b	4.28007	1.727	4	2
Aph1c	2.2526	1.60558	3	2
Api5	41.3617	35.3767	3	3
Apip	12.468	13.2269	4	3
Apitd1	0.296298	0.443983	1	1
Aplf	2.21571	1.89505	3	2
Apln	3.19693	0.249934	2	1
Aplnr	3.03754	0.448244	1	1
Aplp1	24.763	2.79586	1	1
Aplp2	205.757	142.865	3	3
Apoa1	1.60741	0.367205	1	1
Apoa1bp	29.6477	35.1433	2	2
Apoa2	0.187412	0.281761	1	1
Apoa4	1.23198	0.267441	1	1
Apob	0.0932002	0	1	0
Apobec1	1.55602	1.00848	5	5
Apobec2	2.67588	2.8273	1	1
Apobec3	2.10089	0.814442	4	4
Apobr	0.12305	1.60414	2	3
Apoc1	0.332478	0	2	0
Apoc2	0.466862	0.124702	2	1
Apoc3	0.209006	0	1	0
Apod	3.24469	1.06325	3	3
Apoe	144.409	38.0347	3	3
Apoh	0.0328332	0	1	0
Apol10b	1.16045	2.00541	1	1
Apol6	0.158185	0.808951	1	2
Apol7a	1.17854	0.0595791	6	1
Apol7b	0.040021	0.123452	1	1
Apol7d	0.125207	0.235038	1	1
Apol7e	0.113978	0.360322	1	2
Apol8	0.191083	0.502764	3	3
Apol9a	1.29304	4.90502	5	5
Apol9b	1.28849	3.80725	3	3
Apold1	0.511164	0.123752	1	1
Apoo	19.9785	14.6617	4	2
Apool	15.9278	11.6036	4	4
App	237.786	159.268	6	4
Appbp2	9.06693	8.42519	4	3
Appl1	14.0828	9.91934	1	1
Appl2	10.6232	11.2684	10	9
Aprt	31.0723	37.1391	1	1
Aptx	4.97286	4.44861	3	3
Aqp1	38.4066	10.2757	3	3
Aqp11	0.40699	0.109971	1	1
Aqp3	0.0284423	0	1	0
Aqp6	0.0288278	0.173777	1	2
Aqp7	0.807995	0.256518	4	3
Aqp9	0.034017	0	1	0
Aqr	10.0528	7.9958	2	2
Ar	0.702519	0.034505	2	1
Araf	36.486	33.3039	6	6
Arap1	8.66517	6.25626	5	5
Arap2	3.04742	0.388356	6	3
Arap3	1.68473	0.446156	9	5
Arc	0.693118	2.86709	2	3
Arcn1	52.9204	37.7485	6	6
Areg	0.0412602	0.0419415	1	1
Arf1	157.426	172.422	3	3
Arf2	21.3577	21.8166	3	3
Arf3	46.2676	33.7511	2	2
Arf4	88.0472	96.3236	2	2
Arf5	31.3255	36.4998	4	4
Arf6	13.457	15.0646	1	1
Arfgap1	8.56087	13.482	6	5
Arfgap2	19.2069	27.6661	2	2
Arfgap3	7.309	8.13767	3	4
Arfgef1	19.1667	11.0884	4	4
Arfgef2	7.8334	4.46138	1	1
Arfip1	20.1736	19.3246	5	5
Arfip2	8.94549	10.9611	4	4
Arfrp1	8.75242	9.19482	4	4
Arg2	0.166504	0.140418	1	1
Arglu1	32.0959	43.262	4	4
Arhgap1	39.8937	66.6443	7	7
Arhgap10	13.3866	10.9276	3	2
Arhgap11a	1.07946	0.668149	3	3
Arhgap12	9.43222	5.42951	11	8
Arhgap15	1.47868	0.0964949	3	1
Arhgap17	8.42521	8.31307	11	10
Arhgap18	8.76967	1.28996	4	4
Arhgap19	1.72404	0.414959	5	3
Arhgap20	5.46677	2.31832	2	2
Arhgap21	12.0983	8.96764	5	5
Arhgap22	4.34037	1.35821	10	5
Arhgap23	12.5707	15.5681	3	3
Arhgap24	12.2029	20.2128	5	4
Arhgap25	0.447001	0.0543831	4	1
Arhgap26	6.56347	1.12393	4	4
Arhgap27	0.910894	0.68309	5	2
Arhgap28	3.55127	0.600338	7	2
Arhgap29	24.4504	14.689	7	6
Arhgap30	0.716248	0.108896	4	2
Arhgap31	5.61459	1.20445	4	3
Arhgap32	4.30902	1.64876	9	9
Arhgap33	2.60298	3.56059	8	11
Arhgap36	0.091115	0	1	0
Arhgap39	4.41766	7.53101	6	8
Arhgap4	0.763068	3.01789	3	4
Arhgap42	13.3821	6.35614	8	7
Arhgap44	9.67689	7.83368	3	2
Arhgap5	22.4889	12.3114	6	5
Arhgap6	15.0106	10.5343	2	2
Arhgap8	0.831072	0.882026	6	4
Arhgap9	0.508512	0.140462	2	1
Arhgdia	98.0786	101.017	6	5
Arhgdib	9.10833	2.1456	4	3
Arhgdig	4.75718	0.899873	1	1
Arhgef1	21.1253	29.2962	10	13
Arhgef10	8.41209	5.81784	4	4
Arhgef10l	6.42548	5.68536	6	4
Arhgef11	16.1928	10.9275	4	4
Arhgef12	30.8846	21.1095	9	10
Arhgef15	3.93289	0.62239	5	4
Arhgef16	0.64843	0.203253	4	2
Arhgef17	21.8126	20.242	5	4
Arhgef18	14.5885	14.9755	3	3
Arhgef19	2.55655	0.425861	5	3
Arhgef2	9.163	24.4695	8	8
Arhgef25	64.288	97.2478	15	12
Arhgef26	33.8096	24.7518	4	4
Arhgef3	15.7641	4.5387	5	5
Arhgef33	0.0626754	0	2	0
Arhgef37	0.653142	0.544707	7	4
Arhgef4	2.04478	0.498399	1	1
Arhgef40	13.862	15.8439	6	5
Arhgef5	20.7148	25.2545	3	3
Arhgef6	6.81823	3.56887	9	5
Arhgef7	18.7768	21.7951	4	3
Arhgef9	12.3795	9.01148	9	4
Arid1a	27.0009	24.0407	7	6
Arid1b	13.7681	10.616	10	9
Arid2	17.2624	13.5902	4	3
Arid3a	1.59904	1.59291	4	4
Arid3b	1.17063	1.23838	4	4
Arid4a	7.34265	6.85811	5	5
Arid4b	8.99715	6.88095	6	7
Arid5a	0.974131	4.62874	4	5
Arid5b	13.0125	12.5558	6	6
Arih1	26.0365	17.8803	6	6
Arih2	10.5268	10.4061	5	6
Arl1	79.4171	53.7106	4	3
Arl10	4.55351	1.92122	1	1
Arl11	0.238747	0.156033	1	1
Arl13b	4.08705	3.75089	3	3
Arl15	3.68129	2.19154	3	1
Arl16	3.39735	3.00637	2	2
Arl2	30.4443	37.9859	2	2
Arl2bp	48.0015	46.8109	2	2
Arl3	37.9904	48.4374	2	2
Arl4a	24.5278	23.5045	4	3
Arl4c	4.71252	2.60431	1	1
Arl4d	99.4513	154.319	2	2
Arl5a	26.1109	12.9557	2	2
Arl5b	5.69137	3.30884	3	3
Arl5c	1.07409	2.04229	9	8
Arl6	9.48933	5.43632	1	1
Arl6ip1	42.8336	23.9419	1	1
Arl6ip4	15.4205	23.8266	3	3
Arl6ip5	82.2956	77.6603	1	1
Arl6ip6	3.92169	4.36911	4	4
Arl8a	50.3335	48.7262	2	1
Arl8b	29.6539	23.2275	1	1
Arl9	0.0277448	0	1	0
Armc1	24.2691	20.4884	5	3
Armc10	11.1379	8.1967	1	1
Armc2	1.16227	1.49267	6	7
Armc3	0.24148	0.192624	3	2
Armc5	6.94493	10.3405	1	1
Armc6	3.31784	5.0063	1	1
Armc7	0.806638	1.12229	1	1
Armc8	11.848	10.5306	3	2
Armc9	4.47269	8.38534	4	4
Armcx1	13.0219	7.7266	8	8
Armcx2	11.8579	11.6678	4	4
Armcx3	32.1264	27.1875	2	2
Armcx4	1.82554	1.40785	5	4
Armcx5	3.27411	2.9275	1	1
Armcx6	1.96313	2.19638	2	4
Arnt	16.1434	13.5893	3	4
Arnt2	0.807906	0.107381	2	2
Arntl	3.77031	8.27174	4	4
Arntl2	3.16441	5.07977	11	10
Arpc1a	34.0451	30.8026	1	1
Arpc1b	34.5484	15.5231	1	1
Arpc2	105.707	129.821	2	2
Arpc3	83.069	68.6648	3	3
Arpc4	42.44	51.6095	4	4
Arpc5	29.2301	21.9163	1	1
Arpc5l	19.0129	22.0608	1	1
Arpp19	40.597	33.8126	4	3
Arpp21	1.61482	0.294125	9	4
Arrb1	37.3477	21.8795	4	5
Arrb2	10.4406	5.95262	9	8
Arrdc1	3.22107	1.82906	6	5
Arrdc2	2.90331	2.23468	10	7
Arrdc3	29.4508	19.6445	1	1
Arrdc4	5.55959	7.66145	3	2
Arsa	10.2066	8.02746	4	3
Arsb	9.70842	3.65621	3	2
Arsg	0.926535	0.820517	3	3
Arsi	1.52725	2.68822	2	2
Arsj	0.0593092	0.0838055	1	1
Arsk	6.08411	3.47087	7	4
Art1	0.0727123	0.114114	1	1
Art2a-ps	0.194023	0	2	0
Art3	41.6268	30.8066	6	2
Art4	1.6233	0.438301	2	2
Art5	0.108367	0.0798614	2	1
Artn	2.32368	3.37762	7	7
Arv1	1.92592	2.97185	7	6
Arvcf	7.93839	3.13786	2	2
Arxes1	4.82455	2.79094	1	1
Arxes2	7.70978	3.98409	1	1
As3mt	20.66	16.2874	2	2
Asah1	36.929	28.2026	2	1
Asah2	9.33838	6.41263	11	8
Asap1	10.6491	11.3191	9	8
Asap2	4.82967	3.90167	3	3
Asap3	2.62092	2.52069	7	7
Asb1	8.12136	5.81244	4	4
Asb10	0.432688	0.0419659	5	1
Asb11	1.08839	0.693265	6	3
Asb13	7.92334	6.57298	4	5
Asb16	0.0944105	0	2	0
Asb17	0.0759371	0	1	0
Asb2	116.134	203.293	3	3
Asb3	7.9253	4.99772	4	4
Asb4	0.198704	0.104907	3	1
Asb5	0.0348472	0.079726	1	1
Asb6	5.65108	8.34542	4	4
Asb7	5.13785	4.53308	3	3
Asb8	13.4233	13.3652	3	3
Ascc1	10.4488	9.85264	2	2
Ascc2	7.24388	7.98805	5	5
Ascc3	6.60022	7.0436	5	4
Ascl1	1.96462	1.15174	1	1
Asf1a	9.95288	7.95108	2	2
Asf1b	0.763417	0.448802	1	2
Asgr2	0.099107	0	1	0
Ash1l	17.8141	15.8978	4	4
Ash2l	13.8548	13.3864	2	2
Asl	15.9855	16.1289	2	2
Asna1	28.0883	37.4278	2	2
Asns	19.8877	39.6957	3	3
Asnsd1	10.3358	8.24019	1	1
Aspa	4.28755	0.342121	4	1
Aspdh	0.04551	0	1	0
Aspg	0.391649	0	6	0
Asph	41.2531	27.4715	10	10
Asphd1	0.532401	0.119056	1	1
Asphd2	2.08154	0.253912	5	3
Aspm	1.41237	0.507041	4	4
Aspn	64.5844	29.9327	5	4
Aspscr1	11.0125	13.538	7	5
Asrgl1	6.32715	4.07178	1	1
Ass1	52.5763	5.91825	1	2
Aste1	1.09982	1.32721	4	4
Astn1	10.8382	1.08327	5	4
Astn2	4.25767	2.50533	6	4
Asxl1	8.11652	8.9753	7	8
Asxl2	5.17821	4.38262	4	6
Asxl3	0.15281	0.100362	2	1
Atad1	34.7864	26.2133	3	3
Atad2	3.54347	2.15347	5	5
Atad2b	5.58678	4.15101	9	10
Atad3a	7.72778	11.7391	4	4
Atad5	1.35434	1.02569	10	6
Atat1	4.64572	9.21618	5	5
Atcay	4.00747	0.925329	5	4
Ate1	20.4466	15.9212	6	4
Atf1	12.5189	12.0571	1	1
Atf2	19.8173	11.1375	9	7
Atf3	4.1881	29.9336	5	4
Atf4	53.2187	128.886	2	2
Atf5	36.2734	146.577	2	2
Atf6	8.94501	6.47659	4	3
Atf7	21.2365	16.1232	7	7
Atf7ip	13.5098	12.6345	5	5
Atg10	6.47429	4.56726	1	1
Atg12	17.827	15.2169	2	2
Atg13	15.8598	14.6902	2	2
Atg14	4.83936	3.5867	2	2
Atg16l1	10.2105	13.4649	5	5
Atg16l2	3.79911	4.45794	7	7
Atg2a	10.7236	13.0779	5	5
Atg2b	5.02508	4.07093	3	4
Atg3	22.5673	17.2462	3	4
Atg4a	6.78945	5.95938	4	4
Atg4b	15.6262	16.726	2	2
Atg4c	4.02303	2.90128	2	2
Atg4d	6.81033	10.2438	4	5
Atg5	8.40146	7.24742	1	1
Atg7	7.1822	6.94007	4	4
Atg9a	25.0061	33.9324	1	1
Atg9b	0.62037	0.415015	2	2
Athl1	12.6297	12.1816	1	1
Atic	17.2686	19.0378	2	2
Atl1	8.54956	3.98549	1	1
Atl2	23.4447	24.3665	6	7
Atl3	37.7983	31.6628	3	2
Atm	5.09838	3.50767	7	6
Atmin	6.3651	3.90762	2	2
Atn1	34.9895	43.7507	5	5
Atoh8	3.2159	4.70554	2	2
Atox1	30.8704	45.9211	1	1
Atp10a	2.7843	2.92392	1	1
Atp10b	0.0270229	0.0756435	1	2
Atp10d	3.71702	0.577603	7	4
Atp11a	16.2588	13.939	5	5
Atp11b	15.2952	13.6105	4	3
Atp11c	6.49929	3.63747	5	5
Atp12a	0.0887056	0.0347699	1	1
Atp13a1	11.3464	16.3471	5	5
Atp13a2	10.6816	10.2686	4	4
Atp13a3	23.7479	19.0292	4	4
Atp1a1	274.77	162.823	4	5
Atp1a2	48.0148	34.2422	5	6
Atp1a3	12.0177	0.856017	2	2
Atp1a4	0.0535328	0	1	0
Atp1b1	113.351	34.8783	4	5
Atp1b2	43.9469	42.7381	3	3
Atp1b3	84.8426	57.5664	1	1
Atp2a1	0.0769802	0.0328189	1	1
Atp2a2	337.24	273.641	6	6
Atp2a3	101.475	34.7003	4	4
Atp2b1	41.0198	17.5007	2	2
Atp2b2	3.67074	0.11931	7	1
Atp2b3	2.79402	0.100983	4	1
Atp2b4	255.73	265.171	12	10
Atp2c1	50.9858	35.9845	5	5
Atp2c2	0.159974	0	3	0
Atp4a	0.0331776	0	1	0
Atp5a1	406.847	434.712	3	3
Atp5b	843.326	918.073	2	2
Atp5c1	236.725	233.146	4	5
Atp5d	130.979	199.452	1	1
Atp5e	230.969	240.387	1	1
Atp5f1	185.789	151.726	5	3
Atp5g1	110.301	167.032	3	3
Atp5g2	190.494	314.15	2	1
Atp5g3	447.329	477.038	2	3
Atp5h	241.845	263.279	1	1
Atp5j	242.359	187.599	3	3
Atp5j2	273.771	273.312	2	2
Atp5k	420.645	433.939	1	1
Atp5l	293.59	319.455	1	1
Atp5o	227.303	298.57	1	1
Atp5s	3.71176	2.40604	5	5
Atp5sl	7.26897	6.15466	3	4
Atp6ap1	57.1891	49.8078	1	1
Atp6ap1l	0.0831711	0.250233	1	1
Atp6ap2	38.9862	23.2973	2	3
Atp6v0a1	28.8459	25.1463	5	4
Atp6v0a2	13.4226	16.4093	3	3
Atp6v0a4	2.8721	0.351823	2	2
Atp6v0b	66.5987	74.0983	2	2
Atp6v0c	168.417	161.969	1	1
Atp6v0d1	52.5278	59.1959	1	1
Atp6v0d2	0.146216	0.118735	2	1
Atp6v0e	50.0304	50.2285	1	1
Atp6v0e2	52.6821	46.4689	1	1
Atp6v1a	41.4855	20.6979	4	5
Atp6v1b2	40.3643	17.9057	1	1
Atp6v1c1	29.8733	20.7011	5	2
Atp6v1d	29.1879	25.2536	2	2
Atp6v1e1	53.7662	36.7874	4	4
Atp6v1f	56.7813	50.703	1	1
Atp6v1g1	74.4553	68.6335	1	1
Atp6v1g2	4.80687	1.53906	1	1
Atp6v1h	31.157	22.1798	6	7
Atp7a	5.99988	3.90258	3	3
Atp7b	0.0567956	0.0375288	2	1
Atp8a1	11.2755	1.35584	8	7
Atp8a2	1.93256	0.337454	4	3
Atp8b1	3.27162	1.12159	4	4
Atp8b2	10.0598	6.98804	7	9
Atp8b3	0.199059	0.0876664	2	1
Atp8b5	1.09222	0.669156	4	4
Atp9a	49.1441	42.2014	5	5
Atp9b	11.8144	11.8058	11	7
Atpaf1	7.0597	5.75251	4	4
Atpaf2	7.99237	10.2995	3	3
Atpbd4	5.82777	5.68281	4	4
Atpif1	116.88	97.9932	3	3
Atr	3.86792	2.77626	3	5
Atrip	3.64845	4.75149	2	2
Atrn	9.59528	5.38062	2	2
Atrnl1	28.6435	14.1514	5	3
Atrx	26.1066	21.3417	8	8
Atxn1	4.69978	4.37815	2	2
Atxn10	48.7338	30.7123	4	3
Atxn1l	11.2184	7.93967	4	4
Atxn2	15.5343	15.7884	7	8
Atxn2l	19.9075	32.871	14	14
Atxn3	6.12702	4.28654	2	2
Atxn7	8.09614	8.11931	3	3
Atxn7l1	9.13101	9.10236	5	4
Atxn7l2	1.90881	2.32129	9	10
Atxn7l3	11.7193	13.8866	2	2
Atxn7l3b	36.2931	27.0236	1	1
Auh	11.0215	11.5016	3	3
Aup1	30.2644	46.4537	1	1
Aurka	1.29648	1.07767	2	2
Aurkaip1	33.2122	43.1838	3	3
Aurkb	1.32872	0.741277	3	2
Aurkc	0.0289135	0	1	0
Auts2	4.167	3.29055	10	9
Aven	5.84926	4.20695	3	2
Avil	5.12573	2.0182	10	9
Avl9	5.24388	2.66081	2	2
Avpi1	7.5722	16.1495	2	2
Avpr1a	0.719054	0.0697995	1	1
Awat2	0.338832	0.335774	3	3
Axin1	11.1127	12.3658	3	3
Axin2	4.83825	5.64879	5	3
Axl	42.6815	41.8197	15	12
Azi1	2.75818	3.42692	4	5
Azi2	12.1028	9.20986	3	3
Azin1	37.0683	37.0925	8	6
B020004J07Rik	0.0393185	0.02977	1	1
B020018G12Rik	0.0594491	0	1	0
B130034C11Rik	0.337814	0.199553	2	2
B230118H07Rik	30.7786	20.4534	9	4
B230120H23Rik	26.922	19.8704	3	3
B230206F22Rik	1.25598	0.965859	3	3
B230208H11Rik	0.296914	0.331977	3	3
B230208H17Rik	20.4065	18.8384	5	5
B230216N24Rik	0.973804	0.225577	1	1
B230217C12Rik	2.46107	0.45973	4	2
B230217O12Rik	0.497636	1.63318	4	4
B230219D22Rik	68.614	52.0421	3	3
B230312A22Rik	6.3932	11.1342	6	6
B230312C02Rik	3.2985	8.20279	12	12
B230314j19	0.153929	0	2	0
B230319C09Rik	0.210643	0.234418	3	3
B2m	315.722	586.192	2	2
B330016D10Rik	0.952564	0.676195	1	1
B3galnt1	40.7345	46.3273	5	4
B3galnt2	12.5261	15.7222	1	1
B3galt2	0.20352	0	1	0
B3galt5	0.523144	0.165145	1	1
B3galt6	1.42877	1.06947	1	1
B3galtl	6.01192	3.70516	2	2
B3gat1	0.0720266	0	1	0
B3gat2	0.298929	0.268869	1	1
B3gat3	14.1652	14.4755	1	1
B3gnt1	21.8379	16.462	1	1
B3gnt2	31.7328	21.6273	2	3
B3gnt3	0.507689	0.117415	3	1
B3gnt5	2.47665	3.51634	4	4
B3gnt6	0.0332272	0.0420753	1	1
B3gnt7	0.664465	0.0947257	1	1
B3gnt8	2.255	1.13246	2	2
B3gnt9-ps	3.99131	0.140782	1	1
B3gntl1	1.24751	1.3825	2	2
B430212C06Rik	0.0731832	0	1	0
B430319G15Rik	0.781015	0.523384	1	1
B4galnt1	4.22568	0.983553	5	3
B4galnt2	0.0685227	0.989503	2	2
B4galnt3	0.0437517	0	1	0
B4galnt4	1.5094	0.21007	8	3
B4galt1	17.2626	10.8279	3	4
B4galt2	18.7415	31.0874	1	1
B4galt3	7.07139	9.58727	2	2
B4galt4	5.91917	2.86754	4	4
B4galt5	13.2033	6.78419	5	3
B4galt6	13.7671	5.59118	3	3
B4galt7	3.74664	4.58189	5	5
B630005N14Rik	18.7014	16.3351	3	4
B630019K06Rik	3.47736	0.967511	1	1
B930041F14Rik	2.42924	3.49733	1	1
B9d1	13.4572	17.8877	1	1
B9d2	0.476335	3.26637	1	2
BB557941	0.0529171	0.0469046	1	1
BC002163	46.1908	53.6106	1	1
BC002230	3.35259	3.39606	3	4
BC003266	19.3729	25.1901	1	1
BC003331	18.2545	14.1982	3	3
BC003965	3.63103	2.4994	1	1
BC004004	30.7768	33.5697	7	6
BC005537	46.3492	44.017	2	2
BC005624	15.5575	13.1157	1	1
BC005764	2.27392	0.796922	3	2
BC006779	3.90779	7.43018	8	10
BC013529	33.2716	24.2808	5	3
BC013712	0.859047	0.268351	4	2
BC016423	5.27392	4.232	1	1
BC016495	4.59623	3.48291	4	5
BC016579	0.0315511	0	1	0
BC017158	10.4416	14.9141	5	5
BC017612	4.40223	4.32477	5	4
BC017643	5.67636	4.10256	2	2
BC017647	4.36129	3.49867	2	2
BC018242	4.01563	3.23174	1	1
BC018473	0.26882	0	2	0
BC018507	7.81896	6.27212	6	4
BC019943	4.18765	4.75297	3	2
BC020402	0.690989	0.602544	1	1
BC020535	0.595475	0.207649	8	4
BC021614	0.0629884	0.0849781	1	1
BC021767	0.425072	0.216016	4	3
BC021785	0.121515	0.117222	1	1
BC021891	0.0981275	0	2	0
BC022687	3.76047	4.15552	1	1
BC023829	13.4528	8.96924	2	2
BC024139	0.155471	0.0378091	3	1
BC024479	3.53443	3.98341	5	5
BC024659	12.9312	7.44812	1	1
BC025920	0.653526	0.926651	2	3
BC026585	3.26583	6.51919	6	5
BC026590	4.11682	4.21014	1	1
BC027231	2.71018	2.40565	4	4
BC028528	3.54413	2.51616	2	2
BC029214	5.98129	7.7518	10	9
BC029722	19.6801	19.2901	1	1
BC030307	0.472792	0.689029	7	6
BC030336	9.96172	5.83661	3	3
BC030500	0.0955863	0	1	0
BC030867	0.125752	0.0905668	1	1
BC030870	0.615555	0.156283	2	2
BC031181	45.0463	57.8484	4	4
BC031353	14.9379	12.5745	9	8
BC031361	0.753922	0.510918	1	1
BC031781	6.46994	6.34096	1	1
BC032203	7.5873	5.85712	5	4
BC037032	0.325165	0.333484	1	1
BC037034	4.42704	5.16795	5	5
BC046331	11.5673	13.8539	2	2
BC046404	5.55537	4.90333	5	4
BC048355	2.77593	2.77893	3	3
BC048403	1.37479	1.30343	3	2
BC048546	0.291087	0	1	0
BC048943	0.143037	0	1	0
BC049352	0.0629944	0.03283	1	1
BC049715	0.0438887	0	1	0
BC049762	0.0997757	0.12168	1	1
BC051019	0.763045	1.19014	3	3
BC051142	0.16695	0.07721	4	1
BC051628	0.0295649	0	1	0
BC052040	1.47646	1.43844	3	3
BC052688	0.209535	0.285303	1	1
BC053749	2.34337	2.66009	9	8
BC055004	0.421877	0.0706338	3	1
BC055111	0.0261774	0.0864828	1	1
BC055324	0.26441	0.20624	1	1
BC056474	35.3616	49.0596	1	1
BC057022	0.581382	0.233319	2	1
BC057079	2.52338	2.33675	1	1
BC060267	0.495628	0.218439	6	4
BC061194	0.0257998	0	1	0
BC064078	0.447388	0.351428	1	1
BC065397	0.468201	0.668527	1	1
BC067068	2.83095	1.7292	2	2
BC068157	0.728607	0.0731661	1	1
BC068281	1.92856	1.31645	5	4
BC088983	4.28661	5.27243	1	1
BC089491	0.389219	0.0294096	3	1
BC089597	0.0434875	0	1	0
BC090627	0.77772	1.73805	2	3
BC094916	0.0338726	0	1	0
BC096441	1.67511	0.709297	1	1
BC100451	0.165599	0.338967	1	1
Baalc	1.40116	0.0508989	1	1
Baat1	5.01232	5.57814	6	7
Bace1	15.2136	9.08911	2	2
Bace2	12.3642	4.14838	4	3
Bach1	6.20131	2.9364	4	3
Bach2	0.620252	0.703179	5	2
Bad	18.5454	24.745	2	2
Bag1	59.2523	52.0168	1	1
Bag2	36.7249	101.157	4	4
Bag3	40.1007	52.3989	1	1
Bag4	2.44241	0.925451	1	1
Bag5	9.55652	8.49257	3	2
Bag6	54.0666	72.4709	11	11
Bahcc1	4.57489	3.85729	10	9
Bahd1	5.29887	5.47028	3	3
Bai1	2.53761	0.398515	9	4
Bai2	6.13217	3.28082	7	6
Bai3	3.58044	0.102786	5	2
Baiap2	3.57377	3.3179	5	5
Baiap2l1	3.55713	3.27869	4	4
Baiap2l2	0.473905	0.388785	5	2
Baiap3	0.54725	0.117419	1	1
Bak1	14.4071	22.3742	1	1
Bambi	2.67264	1.57297	2	2
Bambi-ps1	0.263867	0.259029	1	1
Banf1	56.6441	91.8056	2	2
Bank1	0.483265	0.0784639	3	2
Banp	4.17718	3.62697	9	9
Bap1	17.0165	17.6566	2	2
Bard1	0.386594	0.191918	1	1
Barx2	0.256439	0.0983242	3	1
Basp1	15.4722	10.1572	1	1
Batf	0.340933	0.0272069	1	1
Batf2	0.46306	0.636158	3	2
Batf3	0.258863	0.127939	3	1
Bax	18.272	56.5669	2	2
Baz1a	1.56106	2.56067	7	7
Baz1b	22.8231	19.3104	2	2
Baz2a	5.91654	4.69761	1	1
Baz2b	12.8995	12.1761	12	9
Bbc3	0.795887	3.98763	2	3
Bbip1	8.17539	8.60261	2	2
Bbox1	0.409237	0.136853	3	2
Bbs1	5.03021	4.01419	4	4
Bbs10	1.14543	0.202116	1	1
Bbs12	2.37238	1.09927	3	3
Bbs2	4.74897	3.32017	3	3
Bbs4	3.84081	1.8482	4	4
Bbs5	3.47775	3.67247	8	8
Bbs7	4.13282	6.58372	4	6
Bbs9	7.99831	5.35822	6	4
Bbx	8.92712	4.31618	6	4
Bcam	77.0144	69.504	2	2
Bcan	1.0358	0.0679439	5	2
Bcap29	23.2464	16.6142	5	3
Bcap31	66.2709	53.7353	1	1
Bcar1	14.2432	15.8938	2	2
Bcar3	10.1057	4.89246	4	4
Bcas1	0.83683	0.0716896	4	1
Bcas2	21.7359	22.9825	3	3
Bcas3	11.6911	8.71492	3	3
Bcat1	0.256519	0.367637	3	2
Bcat2	10.4696	15.2391	4	4
Bccip	22.6536	23.5877	1	1
Bcdin3d	1.55523	1.79132	1	1
Bche	57.3264	62.4747	2	2
Bckdha	30.7273	32.299	1	1
Bckdhb	13.9815	13.6782	3	3
Bckdk	18.4766	24.2801	1	1
Bcl10	11.1265	11.0404	2	2
Bcl11a	12.6646	11.8084	6	6
Bcl11b	0.0309458	0.0301632	1	1
Bcl2	4.30086	0.738087	3	3
Bcl2a1a	0.116372	0.0738736	1	1
Bcl2a1b	0.70139	0.133941	1	1
Bcl2a1d	0.271405	0.115126	1	1
Bcl2l1	17.7151	20.2093	3	2
Bcl2l11	3.39257	3.53748	5	6
Bcl2l12	4.60867	6.53584	3	3
Bcl2l13	6.4275	4.63536	2	2
Bcl2l15	0.0515413	0.11646	1	1
Bcl2l2	26.4755	23.7472	2	2
Bcl3	1.15528	2.09998	1	2
Bcl6	5.99365	4.87435	2	2
Bcl6b	0.437137	0.107735	2	1
Bcl7a	5.46239	5.70209	3	3
Bcl7b	25.4452	32.4071	1	1
Bcl7c	8.47311	12.6229	3	3
Bcl9	9.15864	11.2355	12	8
Bcl9l	18.0967	20.053	9	8
Bclaf1	19.4331	16.6423	8	8
Bcmo1	0.110944	0.25907	2	1
Bco2	0.0807518	0	2	0
Bcor	6.24636	6.67074	10	9
Bcorl1	3.51715	3.49844	7	6
Bcr	13.0446	10.8403	4	5
Bcs1l	5.08175	6.00043	2	2
Bdh1	91.6745	72.9071	3	2
Bdh2	5.22833	3.87638	2	2
Bdkrb2	1.40953	0.389019	3	2
Bdnf	0.237942	1.07569	2	2
Bdp1	3.98061	2.67103	6	7
Bean1	1.96726	0.317348	5	3
Becn1	34.2685	33.8351	2	2
Begain	1.79422	0.825412	5	4
Bend3	1.92668	1.95868	2	2
Bend4	0.917173	0.284408	4	2
Bend5	18.8257	35.3822	5	5
Bend6	2.03589	0.314822	4	2
Bend7	1.14564	0.769847	8	5
Best1	0.364055	0.158911	1	1
Best3	0.229086	0.0698874	2	1
Bet1	13.768	12.3558	3	3
Bet1l	9.57555	11.4187	1	1
Beta-s	33.5913	10.771	1	1
Bex1	6.13998	1.00057	2	2
Bex2	22.8242	1.88822	1	1
Bex4	3.60693	0.575189	1	1
Bfar	12.07	10.4036	1	2
Bfsp1	0.163762	0.146424	2	1
Bfsp2	0.271369	0.172647	1	1
Bglap	3.16025	0.510079	1	1
Bglap-rs1	0.0664529	0.0743633	1	1
Bglap2	1.68238	0.130721	1	1
Bgn	81.3254	23.7073	2	2
Bhlha15	0.0926491	0.124363	1	1
Bhlhb9	10.1562	7.15142	2	2
Bhlhe40	11.0275	3.76265	2	2
Bhlhe41	3.22055	0.7355	2	2
Bicc1	11.7453	3.36392	2	2
Bicd1	3.64828	1.03309	6	6
Bicd2	23.7088	25.4256	2	3
Bid	0.50079	0.374322	2	1
Bik	6.48797	15.1972	2	2
Bin1	17.131	14.6433	8	7
Bin3	0.633352	0.595803	1	1
Birc2	8.41277	7.88955	5	4
Birc3	2.693	3.21955	4	5
Birc5	1.61226	0.701793	4	3
Birc6	26.0444	20.9783	11	11
Birc7	0.0335167	0	1	0
Bivm	3.7646	2.69442	2	1
Blcap	18.3677	18.3246	2	2
Blm	0.867282	0.580754	7	5
Blmh	18.4894	19.9985	1	1
Blnk	0.478063	0.146874	2	2
Bloc1s1	73.8204	88.945	3	3
Bloc1s2	5.20675	6.49243	4	5
Bloc1s3	4.1636	2.82047	3	3
Blvra	14.7864	18.0446	4	4
Blvrb	15.4859	15.3033	1	1
Blzf1	9.45699	9.17861	5	4
Bmf	10.9052	11.2153	5	3
Bmi1	19.8016	18.6426	4	4
Bmp1	18.3577	19.2049	4	3
Bmp2	4.63353	1.80253	4	4
Bmp2k	5.38632	2.52527	4	4
Bmp3	6.2796	5.22519	2	1
Bmp4	17.8013	13.2741	6	5
Bmp5	2.34748	0.631432	2	2
Bmp6	2.37348	0.274477	1	1
Bmp7	1.34588	0.170774	3	2
Bmper	1.86951	0.16457	2	1
Bmpr1a	65.4377	52.5754	5	3
Bmpr1b	1.42781	0.0858279	4	2
Bmpr2	19.671	9.69276	2	2
Bms1	8.02767	9.16522	6	6
Bmx	0.0990529	0.0255568	1	1
Bmyc	10.0621	7.67221	1	1
Bnc1	4.02941	0.138639	5	1
Bnc2	6.77168	4.70172	5	4
Bnip1	5.64443	8.29949	1	1
Bnip2	53.7161	47.1834	3	3
Bnip3	15.3195	12.1288	1	1
Bnip3l	26.2686	17.6502	2	2
Boc	19.8736	24.3709	4	3
Bod1	26.0324	25.5777	1	1
Bod1l	7.33258	4.50682	6	6
Bok	28.2075	57.8811	3	3
Bola1	6.75889	12.4819	2	2
Bola2	15.0009	21.8087	1	1
Bola3	25.4172	35.2787	1	1
Bop1	8.10484	13.9335	1	1
Bpgm	18.2861	10.918	8	6
Bphl	12.3945	16.3562	2	3
Bpnt1	18.4733	17.1841	4	3
Bptf	14.9002	11.4828	12	11
Braf	6.29655	4.90504	4	4
Brap	10.4147	7.03303	4	3
Brca1	0.421484	0.1195	2	1
Brca2	0.89473	0.968124	4	5
Brcc3	10.9401	7.35016	4	4
Brd1	18.7259	16.6299	7	5
Brd2	44.6379	48.7962	6	6
Brd3	13.6229	12.0679	5	4
Brd4	15.3186	17.894	7	6
Brd7	12.5065	14.3406	3	3
Brd8	7.89826	9.11159	2	2
Brd9	13.9885	14.7764	4	5
Brdt	1.74073	1.05372	5	6
Bre	11.9951	15.7456	4	4
Brf1	7.51074	8.79796	5	6
Brf2	6.13747	7.69455	1	1
Bri3	41.5736	59.6675	2	2
Bri3bp	3.0919	1.64865	2	1
Brip1	0.322364	0.0721421	2	1
Brix1	8.37659	9.35902	2	2
Brms1	2.8482	3.3692	1	1
Brms1l	10.081	7.24905	3	3
Brp44	50.4847	47.7436	1	1
Brp44l	99.1392	89.7573	1	1
Brpf1	4.61365	4.40876	6	6
Brpf3	6.47196	6.09894	8	8
Brsk1	9.43292	8.88389	4	3
Brsk2	3.50348	0.522165	9	3
Brwd1	17.1932	23.6762	9	10
Brwd3	1.33609	0.956502	4	3
Bscl2	19.0962	16.0823	6	3
Bsdc1	11.4362	11.175	2	2
Bsg	242.201	219.467	3	3
Bsn	1.33267	0.0407618	5	1
Bspry	0.494954	0.156887	3	1
Bst1	0.616636	0.032648	1	1
Bst2	11.4012	36.3583	1	1
Btaf1	5.97818	7.40688	7	7
Btbd1	21.6717	17.5712	2	2
Btbd10	10.5433	9.94136	6	6
Btbd11	2.00312	1.5801	5	5
Btbd16	0.0265705	0.0324364	1	1
Btbd19	0.784449	0.700474	7	5
Btbd2	17.572	18.2466	5	5
Btbd3	14.5432	5.86116	2	2
Btbd6	7.63154	6.55419	2	1
Btbd7	24.1103	16.6064	9	6
Btbd9	6.68237	3.5021	6	4
Btc	2.54106	2.00045	2	3
Btd	10.3823	8.55473	2	1
Btf3	141.61	153.133	2	2
Btf3l4	22.3257	19.5953	5	4
Btg1	36.8287	33.572	3	3
Btg2	36.7159	79.5187	2	3
Btg3	15.824	19.9869	2	2
Btk	0.354219	0.0978745	2	1
Btla	0.0314422	0	1	0
Btnl2	0.0880048	0.0273063	2	1
Btnl6	0.041262	0.0338107	1	1
Btrc	10.1188	9.14541	8	7
Bub1	1.15058	0.459956	5	3
Bub1b	1.26643	1.69902	4	5
Bub3	27.9526	22.5909	3	3
Bud13	2.68409	2.96575	1	1
Bud31	23.0969	28.9215	2	2
Bves	29.5311	30.5305	6	6
Bysl	7.24938	14.8539	1	1
Bzrap1	1.06254	0.251273	9	6
Bzw1	38.3579	28.5321	2	2
Bzw2	61.1324	75.0699	3	3
C030006K11Rik	9.20193	16.3004	2	2
C030016D13Rik	0.0412684	0.0566263	1	1
C030019I05Rik	0.248898	0.134248	1	1
C030023E24Rik	0.179449	0	1	0
C030030A07Rik	0.0897769	0	1	0
C030034I22Rik	0.364395	0.236801	1	1
C030034L19Rik	0.0504792	0	1	0
C030037D09Rik	1.256	1.32027	4	5
C030039L03Rik	0.451311	0.150352	2	2
C030044B11Rik	7.37857	4.26408	1	1
C030046E11Rik	8.9455	8.38567	3	3
C030046I01Rik	31.5698	45.8979	1	1
C030048B08Rik	2.5402	2.0336	1	1
C130022K22Rik	4.56883	4.71761	2	2
C130026I21Rik	0.0319059	0	1	0
C130026L21Rik	0.0826079	0.359643	2	2
C130036L24Rik	0.275911	0.487404	1	1
C130039O16Rik	8.6898	8.28852	3	3
C130050O18Rik	0.190549	0.0407961	1	1
C130060K24Rik	0.373152	0.0258048	2	1
C130071C03Rik	0.774592	0.0655511	2	1
C130074G19Rik	1.6583	0.557001	1	1
C130083M11Rik	0.651121	0.366604	2	1
C1d	30.1031	24.279	5	5
C1galt1	8.55857	4.11399	3	3
C1galt1c1	9.45502	8.05602	1	1
C1qa	18.2305	4.63781	1	1
C1qb	17.8601	4.22826	2	2
C1qbp	32.4012	37.2152	1	1
C1qc	16.4728	3.97959	2	2
C1ql1	4.72498	0.32774	5	2
C1ql2	0.0280743	0	1	0
C1ql3	0.736919	0.992165	1	1
C1qtnf1	17.4004	4.45672	6	5
C1qtnf2	13.8139	7.71429	1	1
C1qtnf3	5.79523	6.71418	2	2
C1qtnf4	0.601329	0.706155	1	1
C1qtnf5	8.61075	5.47532	3	3
C1qtnf6	10.7533	12.9778	3	3
C1qtnf7	4.95683	3.81799	5	6
C1qtnf9	2.73304	0.566273	1	2
C1ra	20.7144	5.83287	2	2
C1rb	4.00926	0.966272	1	1
C1rl	2.56672	3.66192	1	1
C1s	40.919	15.7546	3	3
C2	24.3547	1.95651	1	1
C230004F18Rik	0.746652	0.0413323	6	1
C230035I16Rik	4.84213	6.34209	6	3
C230052I12Rik	1.10305	0.979931	1	1
C230081A13Rik	6.67248	5.64772	5	5
C230091D08Rik	1.57664	0.112705	2	1
C230096C10Rik	9.78806	12.6934	4	3
C2cd2	5.29954	3.90158	3	2
C2cd2l	11.529	13.3926	7	9
C2cd3	5.99938	5.6063	4	4
C2cd4b	0.0256534	0.0631195	1	1
C2cd4c	0.22761	0.0348227	2	1
C2cd4d	0.0961081	0.123243	1	1
C3	405.795	17.3386	4	4
C330006K01Rik	2.16479	2.62323	6	5
C330007P06Rik	13.7008	7.17688	2	2
C330018D20Rik	3.68994	3.60492	2	4
C330019G07Rik	4.19753	2.86277	7	5
C330021F23Rik	16.7533	18.5274	1	1
C330024D21Rik	0.0260641	0	1	0
C330027C09Rik	2.54341	1.50663	3	3
C3ar1	1.14399	0.110599	1	1
C430048L16Rik	3.28172	2.55071	2	2
C430049B03Rik	0.581815	0.520652	3	3
C4a	0.939539	0.544648	3	6
C4b	17.0693	9.43215	4	4
C4bp-ps1	0.0890416	0	1	0
C530005A16Rik	0.635187	0.333658	1	1
C530008M17Rik	4.16871	3.4402	10	9
C530028O21Rik	3.29872	1.1414	5	3
C5ar1	1.37425	0.226421	3	2
C6	0.120254	0	1	0
C630004H02Rik	7.04016	0.826264	4	3
C630020P19Rik	0.0876321	0	1	0
C630043F03Rik	0.708903	1.27725	1	1
C77080	3.02977	0.917039	1	1
C77370	0.096522	0.067029	2	1
C78339	24.3477	26.6293	2	2
C80913	15.7298	12.3686	4	6
C85492	7.23775	6.71205	3	2
C87436	6.37889	5.87002	4	4
C8g	0.514762	0.473093	3	2
C920006O11Rik	0.908699	1.63673	4	7
C920021L13Rik	0.494353	0.637567	3	3
Cab39	47.9126	36.3378	3	2
Cab39l	37.7886	24.7174	2	2
Cabin1	19.624	24.6813	5	5
Cables1	2.17759	0.470327	5	3
Cables2	6.301	6.62606	6	6
Cabp1	1.87194	0.843083	5	3
Cabp7	0.0564757	0.0266622	1	1
Cabyr	0.923346	0.800225	3	3
Cachd1	3.74227	1.2678	2	2
Cacna1a	10.5393	9.64395	13	11
Cacna1b	5.39267	0.317237	14	4
Cacna1c	29.8064	42.9372	17	18
Cacna1d	3.57544	0.804608	9	7
Cacna1e	11.7498	11.9432	15	13
Cacna1g	4.35056	0.573023	9	5
Cacna1h	40.0549	45.4041	8	6
Cacna1i	0.167492	0.031872	2	1
Cacna2d1	53.2263	48.4184	10	9
Cacna2d2	1.869	0.528548	4	3
Cacna2d3	10.2051	8.70058	6	7
Cacna2d4	0.0352483	0	1	0
Cacnb1	8.57868	4.76279	10	8
Cacnb2	21.0206	24.2997	4	4
Cacnb3	38.1796	45.1717	2	2
Cacnb4	1.24963	0.103458	7	2
Cacng2	0.0923101	0	1	0
Cacng3	0.211259	0	1	0
Cacng4	1.60961	0.133953	2	1
Cacng5	0.624127	0	2	0
Cacng6	0.0338595	0	1	0
Cacng7	11.7294	6.889	3	4
Cacng8	0.542398	0.0597225	2	1
Cacybp	26.2894	17.8851	2	2
Cad	2.87558	4.42173	2	3
Cadm1	19.5023	1.15554	6	4
Cadm2	0.792069	0	4	0
Cadm3	15.5277	1.04799	4	4
Cadm4	4.48652	1.59024	1	1
Cadps	11.6468	0.957953	8	3
Cadps2	3.42378	0.105637	3	2
Cage1	0.320681	0.289113	3	2
Calb1	0.607777	0.0424185	1	1
Calb2	24.6571	2.12236	1	1
Calca	0.594257	0.28149	1	1
Calcb	21.4849	0.975099	5	4
Calcoco1	44.8191	48.3399	1	1
Calcrl	7.9354	0.596588	3	2
Cald1	373.009	441.064	4	4
Calhm2	0.667418	0.480496	1	1
Calm1	327.266	241.962	7	5
Calm2	713.146	591.264	1	1
Calm3	143.442	129.608	4	3
Calml4	4.99737	3.66491	5	4
Caln1	0.195083	0	2	0
Calr	138.191	154.714	1	2
Calr3	0.414023	0.201516	2	2
Calr4	0.041086	0	1	0
Calu	157.905	163.63	2	2
Caly	5.35012	0.750511	5	4
Camk1	28.0548	27.5689	1	1
Camk1d	1.16426	0.490277	3	1
Camk1g	0.676959	0.388938	3	3
Camk2a	6.88772	1.40722	7	4
Camk2b	9.15786	2.17899	8	5
Camk2d	36.4301	34.3768	5	5
Camk2g	26.8071	35.4921	5	5
Camk2n1	21.4851	12.2102	4	2
Camk2n2	4.04348	1.26551	1	1
Camk4	0.728711	0.131237	1	1
Camkk1	4.4258	5.06212	5	5
Camkk2	8.45301	6.32886	4	4
Camkv	0.0421632	0	1	0
Caml	10.0757	10.6994	4	4
Camp	1.25762	0.0766861	2	2
Camsap1	8.28192	7.29147	6	8
Camsap1l1	19.9056	12.0736	8	7
Camta1	18.1772	11.751	10	7
Camta2	17.2716	16.3098	4	3
Cand1	29.6446	22.6512	7	5
Cand2	2.70127	3.82834	1	1
Cant1	13.9402	15.1142	6	7
Canx	82.0699	55.2614	6	6
Cap1	94.7901	105.759	3	3
Cap2	75.3164	95.4685	5	4
Capg	4.69226	4.62108	2	1
Capn1	13.9105	12.1719	2	2
Capn10	5.24035	5.51552	3	4
Capn11	0.109481	0.901959	2	6
Capn12	0.112975	0.433265	1	1
Capn2	48.6169	50.4542	3	3
Capn3	0.355706	0.143858	2	3
Capn5	6.03903	0.903635	4	2
Capn6	2.18171	0.137652	1	1
Capn7	10.6537	6.18883	4	4
Capn9	0.334116	1.30589	2	1
Capns1	208.361	257.014	5	5
Caprin1	52.7008	30.714	14	11
Caprin2	2.13904	1.86526	10	6
Caps2	0.136301	0.176738	2	2
Capsl	0.288814	0	1	0
Capza1	34.61	39.7533	3	3
Capza2	94.7398	81.8909	3	3
Capzb	184.847	223.184	2	3
Car10	0.591053	0.0471235	3	1
Car11	7.76551	5.96041	6	5
Car12	3.84193	0.31837	5	2
Car13	0.905714	1.39464	1	1
Car14	19.744	15.0169	2	2
Car15	1.13177	0.499354	4	3
Car2	27.7313	10.5519	3	2
Car3	23.7109	9.36689	3	3
Car4	0.9166	0.158231	1	1
Car5a	0.0470582	0.0305218	1	1
Car5b	0.831392	0.231756	1	1
Car7	0.274189	0.3339	3	2
Car8	13.3361	0.906174	3	2
Car9	1.50827	1.21992	1	1
Card10	2.93115	0.650465	3	2
Card11	0.364857	0.123708	3	2
Card6	2.53902	1.76593	5	3
Card9	0.748712	0.743126	3	2
Carf	1.82779	1.14542	4	3
Carhsp1	0.49375	0.55661	1	1
Carkd	14.4017	15.4183	3	2
Carm1	18.5092	23.6484	2	2
Carns1	3.60037	6.74509	8	10
Cars	7.78468	15.9909	8	8
Cars2	6.12426	6.71499	7	8
Cartpt	24.1021	2.70031	2	2
Casc1	0.109094	0.0606406	2	1
Casc3	12.0971	13.9994	1	1
Casc4	16.3443	11.6926	5	3
Casc5	0.763796	0.298897	3	2
Casd1	27.7274	18.1754	1	1
Cask	6.835	3.79649	7	6
Caskin1	3.2575	0.311804	2	2
Caskin2	7.89121	11.2219	2	2
Casp1	0.961606	0.339523	2	1
Casp12	14.7727	10.5675	6	6
Casp2	10.7089	9.16096	3	2
Casp3	11.3685	7.94345	3	3
Casp4	1.36425	0.352045	5	3
Casp6	6.53337	5.74419	3	2
Casp7	3.13501	3.78533	2	2
Casp8	3.30521	3.01165	4	4
Casp8ap2	3.01333	2.10684	3	2
Casp9	2.26349	1.33208	2	1
Casq1	5.9406	23.1124	3	4
Casq2	19.6164	34.8726	1	1
Casr	0.277654	0	2	0
Cass4	0.138385	1.21378	2	3
Cast	26.1343	19.9238	4	4
Casz1	18.0063	18.3737	4	4
Cat	32.548	27.1871	3	4
Catsper2	0.418129	0.538986	4	4
Catsper3	0.0355892	0.0771602	1	2
Catsperg1	0.282933	1.13868	5	12
Catsperg2	0.0862458	0.0831355	2	2
Cav1	366.405	174.101	3	2
Cav2	27.2385	16.1294	2	2
Cav3	28.6516	45.2362	2	2
Cbara1	11.75	7.51245	3	3
Cbfa2t2	7.11049	5.52881	3	3
Cbfa2t3	1.27972	0.217135	4	2
Cbfb	10.418	5.1889	5	5
Cbl	7.74765	5.17911	9	3
Cblb	3.29349	1.38682	5	4
Cblc	0.0833279	0.256818	2	3
Cbll1	4.93587	3.5566	4	5
Cbln1	1.72147	0.155364	3	2
Cbln2	12.0715	0.373937	7	3
Cbln3	0.12549	0.0891541	1	1
Cbln4	0.203998	0	1	0
Cbr1	21.3557	19.0847	1	1
Cbr2	7.43824	1.31047	2	1
Cbr3	2.96554	2.57849	2	2
Cbr4	7.24157	6.69074	2	1
Cbs	1.03062	2.84154	4	6
Cbwd1	3.83299	2.91848	5	3
Cbx1	21.4762	19.5971	6	6
Cbx2	1.1219	1.37099	3	2
Cbx3	58.2531	43.8103	1	1
Cbx4	5.08856	6.67066	4	3
Cbx5	14.8031	7.04383	4	3
Cbx6	57.9556	50.4406	1	1
Cbx7	10.6208	9.21933	5	4
Cbx8	1.49403	2.06971	3	2
Cby1	13.8147	18.2663	1	1
Cc2d1a	8.50985	10.7937	7	8
Cc2d1b	7.00211	8.1614	1	1
Cc2d2a	6.87322	5.75829	7	5
Ccar1	16.2935	15.3555	8	7
Ccbe1	3.77473	1.42978	3	2
Ccbl1	4.24162	5.37507	8	7
Ccbl2	3.56285	4.63756	4	4
Ccbp2	0.07746	0.032976	1	1
Ccdc101	5.40494	8.80822	1	1
Ccdc102a	9.6843	18.9674	3	2
Ccdc103	0.284294	0.117208	3	1
Ccdc104	11.6678	5.9237	1	1
Ccdc106	4.23204	9.47067	3	2
Ccdc107	79.3516	169.366	2	2
Ccdc109a	7.62826	6.96664	3	3
Ccdc109b	4.34865	0.957348	5	4
Ccdc111	1.63993	1.93246	3	4
Ccdc112	1.10084	0.764512	1	2
Ccdc113	0.144362	0.0415725	2	1
Ccdc114	1.57793	1.20757	4	4
Ccdc115	6.86987	8.81279	2	2
Ccdc116	0.0436022	0	1	0
Ccdc117	3.64552	2.46742	1	1
Ccdc12	15.3373	19.2556	2	2
Ccdc120	1.03031	0.804544	8	4
Ccdc122	0.908007	0.855549	2	2
Ccdc123	5.35496	4.62922	5	5
Ccdc124	20.5006	42.4151	1	1
Ccdc125	0.21579	0.0621355	1	1
Ccdc126	4.85687	5.70709	2	2
Ccdc127	11.6324	8.88194	3	3
Ccdc13	0.933238	0.690541	9	5
Ccdc130	2.63274	3.93271	9	8
Ccdc132	6.0081	3.86889	3	3
Ccdc134	3.15281	5.84575	5	6
Ccdc136	4.62209	4.84851	6	8
Ccdc137	3.49561	4.58981	2	2
Ccdc138	1.02294	0.581625	8	5
Ccdc14	1.08884	1.40824	5	5
Ccdc141	2.61053	3.37957	5	5
Ccdc142	0.830362	1.11379	1	1
Ccdc146	1.08607	1.06823	8	6
Ccdc148	0.718522	0.130835	5	1
Ccdc15	0.751413	0.933217	6	5
Ccdc151	0.310641	0.18307	5	3
Ccdc152	1.88194	0.250249	1	2
Ccdc155	0.0495187	0.0888368	1	2
Ccdc157	4.23495	3.96494	2	2
Ccdc158	0.614771	0.2651	4	3
Ccdc159	1.37961	1.91794	8	7
Ccdc160	0.580977	0.171928	1	1
Ccdc162	0.0570548	0.0907319	2	2
Ccdc163	3.23503	5.10784	5	4
Ccdc164	0.779094	0.0885475	4	2
Ccdc17	0.500345	0.805433	1	1
Ccdc18	0.15574	0.0818301	4	3
Ccdc19	0.125486	0.0480455	2	1
Ccdc21	8.30205	6.73398	4	4
Ccdc22	5.73031	7.93194	4	4
Ccdc23	25.1923	34.0085	2	2
Ccdc24	2.84772	2.23047	1	1
Ccdc25	6.27328	5.41411	1	2
Ccdc28a	5.734	5.80937	6	5
Ccdc28b	6.68535	7.44065	1	1
Ccdc3	10.5734	16.2846	2	2
Ccdc30	0.713036	0.24321	4	5
Ccdc32	7.14714	8.11381	4	4
Ccdc34	5.07576	3.42397	5	5
Ccdc36	0.0318982	0	1	0
Ccdc37	0.241341	0.133685	3	1
Ccdc38	0.0738182	0.0850569	1	1
Ccdc39	1.46879	1.05314	5	3
Ccdc40	0.502285	0.193505	5	2
Ccdc41	4.98645	4.87139	5	5
Ccdc43	7.124	7.13051	2	2
Ccdc45	1.83928	1.47444	2	1
Ccdc46	2.24357	1.80413	8	6
Ccdc47	33.6423	31.8252	2	2
Ccdc48	0.739911	0.0597157	7	1
Ccdc50	28.5616	18.5958	4	3
Ccdc51	2.36223	2.51588	3	5
Ccdc53	14.067	18.1406	6	6
Ccdc55	4.43634	4.69626	4	5
Ccdc56	32.3659	51.4886	1	1
Ccdc57	1.22316	2.71867	6	10
Ccdc58	4.14848	5.14502	2	2
Ccdc59	9.85355	10.1884	2	2
Ccdc6	8.44281	5.49217	2	2
Ccdc60	5.20172	7.06205	6	6
Ccdc61	2.90821	5.51207	4	5
Ccdc62	0.574665	1.61301	9	9
Ccdc64	6.56364	3.45955	6	5
Ccdc65	2.33394	3.49213	4	4
Ccdc66	5.57103	6.22389	2	2
Ccdc68	1.20406	1.0016	5	3
Ccdc69	12.4462	14.684	4	4
Ccdc71	8.24359	8.21528	1	1
Ccdc72	67.5644	53.6818	4	4
Ccdc73	0.29352	0.177152	1	1
Ccdc74a	0.323861	0.0283774	1	1
Ccdc75	5.95699	5.56664	5	5
Ccdc76	1.10769	1.50444	2	2
Ccdc77	1.63578	1.9288	1	1
Ccdc78	0.0297815	0.237251	1	1
Ccdc80	25.3402	26.1264	4	4
Ccdc81	0.0719617	0.121084	2	2
Ccdc84	1.95001	3.14236	1	1
Ccdc85a	0.747906	0.0363201	5	1
Ccdc85b	6.82285	5.94912	3	3
Ccdc85c	6.68846	3.75	3	4
Ccdc86	2.66417	6.50575	2	2
Ccdc87	0.0787426	0	1	0
Ccdc88a	5.80353	4.12179	5	5
Ccdc88b	0.177918	0.145998	3	2
Ccdc88c	6.4976	11.9196	10	8
Ccdc9	9.96378	16.4509	13	13
Ccdc90a	13.2284	11.0117	2	2
Ccdc90b	10.4972	8.21133	2	2
Ccdc91	10.8944	7.69049	4	3
Ccdc92	9.2318	3.66655	3	3
Ccdc93	4.77488	4.23749	2	2
Ccdc94	2.73587	3.435	4	4
Ccdc96	0.351523	0.385982	1	1
Ccdc97	15.7472	17.5057	2	2
Ccdc99	0.530008	0.452453	3	2
Cchcr1	2.2848	4.35672	7	7
Cck	1.05378	0.0856451	1	1
Cckar	1.58684	0.266242	4	2
Cckbr	0.0754586	0.0762672	1	1
Ccl11	1.89253	0.371865	1	1
Ccl12	2.63714	0.238941	1	1
Ccl17	0.0359476	0.0810763	1	1
Ccl19	0.224448	0.943508	3	2
Ccl2	0.736081	1.23136	1	1
Ccl21c	1.67521	0.967792	2	2
Ccl24	0.240816	0.049207	1	1
Ccl25	1.25913	1.78637	5	5
Ccl27a	6.63059	10.3687	3	4
Ccl27b	0.664779	0.736834	2	2
Ccl3	0.142909	0.0551355	1	1
Ccl4	0.11015	0.2264	1	1
Ccl5	0.585506	4.39959	1	1
Ccl6	2.49324	0.556416	2	1
Ccl7	0.864896	0.549514	2	1
Ccl8	1.99016	0.0852797	1	1
Ccl9	1.15368	0.518379	2	2
Ccm2	17.3231	25.6724	3	2
Ccna1	0.0264831	0.15019	1	2
Ccna2	5.22052	2.84501	1	1
Ccnb1	2.62429	1.10111	2	3
Ccnb1ip1	0.249985	0	1	0
Ccnb2	2.80378	1.61743	3	3
Ccnc	9.59957	7.46205	2	2
Ccnd1	14.6191	8.90389	1	1
Ccnd2	100.534	61.8954	6	3
Ccnd3	82.8755	111.197	3	3
Ccndbp1	17.3291	14.5109	2	2
Ccne1	2.69773	1.77624	2	3
Ccne2	1.27712	0.318723	3	2
Ccnf	0.939705	0.907424	3	2
Ccng1	41.9966	74.3765	2	2
Ccng2	9.40195	5.22975	4	4
Ccnh	10.2539	6.94476	1	1
Ccni	97.3321	68.2065	4	4
Ccnj	1.6665	1.83744	4	4
Ccnjl	0.691307	0.370674	2	2
Ccnk	8.33674	7.92184	4	4
Ccnl1	10.6988	18.5235	11	11
Ccnl2	26.4843	59.7386	9	10
Ccno	0.0487847	0.101393	1	1
Ccnt1	7.04551	4.8549	5	6
Ccnt2	7.11215	6.62662	6	7
Ccny	22.4365	19.4943	4	2
Ccnyl1	5.39888	6.04641	7	6
Ccpg1	31.0673	15.3433	7	7
Ccr1	0.652748	0.0805161	1	1
Ccr10	0.494885	0.56367	1	1
Ccr2	0.536686	0.0411362	2	1
Ccr5	0.662013	0.0905966	1	1
Ccrl1	34.586	37.8325	4	4
Ccrl2	1.7367	1.17533	2	3
Ccrn4l	1.00657	1.81463	2	2
Ccs	18.7301	28.4672	2	2
Cct2	71.7392	71.3527	2	2
Cct3	47.961	58.7226	1	1
Cct4	66.774	55.1231	1	2
Cct5	70.9967	78.6064	1	1
Cct6a	51.9529	53.1693	1	1
Cct6b	0.179499	0.282093	4	3
Cct7	71.3363	88.9757	3	3
Cct8	53.5536	51.8387	2	2
Ccz1	13.1459	13.6984	5	6
Cd101	0.0395177	0.0313041	1	1
Cd109	11.5252	6.09086	3	2
Cd14	2.09809	0.635293	1	1
Cd151	94.9331	115.916	3	3
Cd163	5.18113	0.141907	7	2
Cd164	98.9078	71.8936	1	1
Cd164l2	0.158506	0.0581591	2	1
Cd180	0.281936	0.210093	2	2
Cd1d1	3.69505	0.972263	3	2
Cd1d2	0.264359	0.0474648	2	1
Cd2	0.0537334	0.0404239	1	1
Cd200	40.1681	12.0752	4	4
Cd200r1	0.225242	0.0268967	2	1
Cd200r4	0.0297775	0	1	0
Cd209a	0.149985	0	2	0
Cd209b	0.188797	0	1	0
Cd209c	0.559053	0.665149	1	1
Cd209d	0.124815	0	1	0
Cd209f	0.96666	0	3	0
Cd209g	0.292025	0	2	0
Cd22	0.0425162	0	1	0
Cd226	0.0737125	0	2	0
Cd244	0.0300911	0	1	0
Cd247	0.188243	0.0547487	2	1
Cd248	17.5516	19.1711	1	1
Cd24a	67.8728	46.477	3	2
Cd27	0.122841	0.128256	3	2
Cd274	1.03618	1.14037	3	2
Cd276	4.96135	4.71602	4	3
Cd28	0.066395	0	1	0
Cd2ap	19.1201	9.07849	3	3
Cd2bp2	14.0786	15.3505	2	2
Cd300a	0.189893	0.0264595	2	1
Cd300lb	0.038712	0	1	0
Cd300ld	0.640405	0.0495244	1	1
Cd300lf	0.0453403	0	1	0
Cd300lg	1.56965	0.4687	5	3
Cd300lh	1.4812	0.343625	2	1
Cd302	6.80414	4.15765	3	3
Cd320	4.48192	7.41835	3	3
Cd33	1.02312	0.0309767	6	1
Cd34	22.2745	2.04318	2	2
Cd36	16.9253	1.73324	10	6
Cd37	0.500845	0.136949	1	2
Cd38	2.67682	0.250209	2	2
Cd3d	0.0341557	0.0317169	1	1
Cd3e	0.100618	0.0452403	1	1
Cd3eap	2.17528	3.64099	3	3
Cd3g	0.100597	0	1	0
Cd4	0.585334	0.211375	3	2
Cd40	1.51257	0.254534	5	1
Cd44	16.8785	12.1705	4	3
[truncated: 16,623 more rows]
