# Supplementary material for: Smooth Muscle Cell Genome Browser: Enabling the Identification of Novel Serum Response Factor Target Genes
Source: PLoS One. 2015 Aug 4;10(8):e0133751. doi: 10.1371/journal.pone.0133751 (PMC4524680; doi:10.1371/journal.pone.0133751)
Supplement: S5 Table — (XLSX) [file pone.0133751.s014.xlsx]

## Sheet: Sheet1
S5 Table. Expression levels of genes in colonic SMCs.
Gene	Gene expression (FPKM)		Number of varaints
ID	Colon	CSMCs	Colon	CSMCs
Aaas	3.89993	7.59959	3	3
Aacs	8.35466	5.6608	4	5
Aadac	0.12099	0.0381821	1	1
Aadat	0.028791	0.0337232	1	1
Aagab	9.08644	7.51852	2	3
Aak1	8.24647	5.73494	9	7
Aamp	36.9838	43.1572	3	3
Aanat	0.0279169	0	1	0
Aard	0.346467	0.0503174	1	1
Aars	21.8521	33.4244	4	3
Aars2	3.21961	3.78288	3	3
Aarsd1	10.949	11.7098	1	1
Aasdh	2.59129	4.30478	10	11
Aasdhppt	8.20022	5.01261	5	5
Aass	0.413959	0.110353	4	2
Aatf	4.76919	3.28221	1	1
Aatk	13.0776	2.59346	10	8
Abat	13.7122	5.15563	2	2
Abca1	14.0123	2.14795	5	3
Abca12	0.0345857	0.0361543	1	1
Abca13	0.0463558	0	1	0
Abca2	19.2654	12.7637	6	5
Abca3	15.4363	14.1514	4	4
Abca4	1.24424	0.238931	8	4
Abca5	9.14716	1.95666	7	7
Abca6	4.91505	0.333733	12	4
Abca7	15.1043	7.69675	11	11
Abca8a	44.6475	1.72971	7	6
Abca8b	11.8201	0.6428	10	6
Abca9	5.27882	0.340967	5	3
Abcb10	7.72439	4.68491	6	5
Abcb1a	4.63382	0.224261	4	2
Abcb1b	3.46043	0.289296	4	2
Abcb4	0.0909691	0	1	0
Abcb6	4.31071	5.47101	2	3
Abcb7	5.8551	3.40223	1	1
Abcb8	8.62357	8.49219	3	2
Abcb9	3.3871	3.39219	5	6
Abcc1	17.3645	15.177	4	4
Abcc10	2.25476	1.57474	4	4
Abcc12	0.0411641	0	1	0
Abcc2	2.47231	3.71251	5	4
Abcc3	6.05998	0.65591	7	4
Abcc4	8.85046	11.4672	4	4
Abcc5	18.2926	13.5488	7	7
Abcc6	0.31017	1.00172	6	7
Abcc8	3.29742	0.555091	9	4
Abcc9	74.0161	74.718	8	7
Abcd1	17.5329	16.1876	4	5
Abcd2	1.83262	0.231518	4	2
Abcd3	24.5557	16.7136	5	4
Abcd4	4.81015	3.80604	11	9
Abce1	17.4093	12.2311	4	6
Abcf1	19.8216	17.6054	1	1
Abcf2	18.1441	19.349	5	5
Abcf3	8.4235	6.28081	2	2
Abcg1	3.65341	0.105957	1	1
Abcg2	10.8322	6.21382	3	3
Abcg3	0.432196	0	3	0
Abcg4	6.61146	3.56735	9	8
Abcg5	0.388723	0.0523318	4	1
Abcg8	0.0825971	0	1	0
Abhd1	0.696605	0.847864	1	1
Abhd10	8.91394	6.44085	3	3
Abhd11	8.71666	9.87342	3	3
Abhd12	19.5856	10.0792	1	1
Abhd13	11.7104	11.1452	2	2
Abhd14a	9.57455	14.0445	3	3
Abhd14b	12.3781	12.992	1	1
Abhd15	0.397852	0	1	0
Abhd16a	26.6321	29.6933	3	2
Abhd2	24.9784	19.8315	3	3
Abhd3	1.32555	0.199745	3	2
Abhd4	25.2367	26.8059	2	2
Abhd5	8.41001	6.84192	2	2
Abhd6	7.9198	4.59152	4	4
Abhd8	26.7877	32.4623	1	1
Abi1	24.654	15.8544	7	7
Abi2	13.1318	6.33896	4	3
Abi3	0.864755	0.872573	3	3
Abi3bp	51.1633	45.9092	8	8
Abl1	37.1582	51.5605	3	3
Abl2	3.65905	1.71187	8	4
Ablim1	10.3501	3.15056	14	9
Ablim2	13.2108	2.08959	14	11
Ablim3	4.20187	0.264115	11	3
Abo	0.0663126	0	1	0
Abp1	1.23591	0	2	0
Abr	21.7019	9.44627	13	12
Abra	0.410338	2.60472	1	1
Abt1	1.75157	2.99737	3	3
Abtb1	11.8324	14.1361	8	8
Abtb2	3.57101	4.72315	1	1
Acaa1a	29.2438	35.0998	6	5
Acaa1b	2.58847	3.21323	1	1
Acaa2	42.0463	46.1651	1	1
Acaca	9.56999	5.30679	7	7
Acacb	13.1135	11.8982	5	4
Acad10	2.08738	2.26308	4	4
Acad11	5.0154	5.82806	1	1
Acad12	2.44661	4.61605	5	5
Acad8	8.6318	7.12108	6	5
Acad9	6.23328	6.01426	2	2
Acadl	31.8435	45.1974	2	2
Acadm	33.7559	25.6147	2	2
Acads	11.778	20.3175	4	4
Acadsb	19.2486	12.3048	2	2
Acadvl	37.4101	48.4915	1	1
Acap1	0.168894	0.0270732	3	1
Acap2	24.2901	15.2709	3	3
Acap3	7.83259	5.75591	3	3
Acat1	42.8449	27.2198	3	4
Acat2	10.49	3.47999	2	2
Acat3	1.9595	0.739774	1	1
Acbd3	11.885	10.1771	1	1
Acbd4	10.9346	13.2454	1	1
Acbd5	14.576	7.9203	6	6
Acbd6	16.9178	25.9724	3	3
Acbd7	0.118624	0.0271551	1	1
Accn1	8.08723	0.599661	4	2
Accn2	1.17057	0.116555	1	1
Accn3	0.0293147	0.143628	1	2
Accn4	3.81147	0.430542	3	3
Accs	3.09191	3.64983	11	9
Acd	11.4442	18.2059	3	3
Ace	4.43458	0.396768	7	4
Ace2	0.182832	0	1	0
Acer1	0.489613	0	2	0
Acer2	1.4398	0.340776	5	2
Acer3	3.29161	1.28593	3	2
Ache	29.8694	3.16337	3	3
Acin1	30.4136	31.9481	12	12
Acly	49.0016	23.0755	5	4
Acmsd	0.0385091	0.0312887	1	1
Acn9	2.77745	1.87076	2	3
Acnat1	0.0949016	0	1	0
Aco1	20.1078	23.5196	6	6
Aco2	75.6303	83.7937	2	2
Acot1	1.9775	0.536405	2	1
Acot11	10.0803	9.26775	4	4
Acot13	1.66387	1.58398	1	1
Acot2	5.37505	3.77419	2	3
Acot3	0.0288155	0.0278418	1	1
Acot4	0.148495	0	2	0
Acot5	0.482577	0.0425901	3	1
Acot6	3.07918	1.86627	4	2
Acot7	48.7226	12.9327	5	3
Acot8	4.60287	4.86782	1	1
Acot9	19.9744	18.2542	5	7
Acox1	22.8296	14.5575	7	5
Acox2	0.419514	0	4	0
Acox3	6.70669	7.07313	3	3
Acp1	25.1272	16.7095	9	6
Acp2	13.3761	8.21713	1	1
Acp5	4.92686	0.395109	3	2
Acp6	10.1861	12.2879	5	5
Acpl2	35.8116	43.2168	5	5
Acpp	0.122872	0	2	0
Acr	0.188458	0	3	0
Acrbp	3.01799	3.01323	4	4
Acsbg1	1.11958	0.051079	4	1
Acsf2	5.75452	2.5133	3	2
Acsf3	4.78088	4.4072	4	3
Acsl1	10.8497	7.64701	2	2
Acsl3	18.9249	10.4645	6	6
Acsl4	11.6654	4.06023	3	3
Acsl5	18.0247	7.36258	3	4
Acsl6	4.63446	1.96928	5	6
Acsm3	1.09159	0	3	0
Acss1	19.0153	22.2923	5	4
Acss2	6.44241	3.25997	2	2
Acss3	0.623268	0	4	0
Acta1	25.2896	56.7598	3	3
Acta2	4975.86	12716.6	4	4
Actb	2089.31	2952.95	1	1
Actc1	5.91548	29.2085	2	2
Actg1	821.529	1040.01	1	1
Actg2	6295.76	17026.1	1	1
Actl6a	9.81241	10.3588	2	2
Actl6b	2.80744	0.370823	2	2
Actn1	248.791	499.675	8	7
Actn2	3.37821	9.93523	5	6
Actn3	0.698554	0.703456	2	2
Actn4	101.814	148.403	2	2
Actr10	43.5236	41.5827	6	5
Actr1a	42.4404	47.7438	1	1
Actr1b	40.4179	47.6212	4	3
Actr2	51.1822	27.0769	1	1
Actr3	67.9896	61.4918	4	3
Actr3b	2.8427	0.817101	5	5
Actr5	1.91765	2.22716	6	5
Actr6	4.79708	2.39169	5	2
Actr8	13.4905	10.4669	3	3
Acvr1	12.3836	13.8361	4	3
Acvr1b	5.74749	2.71626	3	3
Acvr1c	0.103181	0.0547508	1	1
Acvr2a	9.96831	7.19817	1	1
Acvr2b	2.77473	1.01813	5	8
Acvrl1	8.96549	2.16723	4	3
Acy1	2.65114	4.0384	4	4
Acy3	1.77347	0.497051	5	1
Acyp1	11.1256	10.5159	2	2
Acyp2	10.2906	4.77898	2	2
Ada	1.1489	1.40404	7	6
Adal	6.15204	2.4365	7	6
Adam10	32.9578	17.4753	2	2
Adam11	14.987	2.10977	7	3
Adam12	1.08098	0.270794	1	2
Adam15	25.4908	29.8325	2	2
Adam17	3.48664	1.22412	1	1
Adam19	14.04	17.9692	3	3
Adam1b	0.1499	0.517549	1	1
Adam22	8.52831	3.72242	8	7
Adam23	18.5608	0.979951	3	2
Adam33	42.0505	134.788	25	24
Adam4	0.0632237	0.0788119	1	1
Adam5	0.286755	0.0495591	2	1
Adam8	0.672972	0.159188	4	3
Adam9	26.6736	23.8282	3	2
Adamdec1	0.521155	0.0681609	2	1
Adamts1	14.3084	4.17521	3	2
Adamts10	8.56133	3.54337	10	10
Adamts12	3.17491	2.61612	7	5
Adamts13	0.050001	0.0632704	1	1
Adamts14	0.89931	0.114582	4	3
Adamts15	3.83298	4.97426	5	6
Adamts16	0.142219	0	2	0
Adamts17	2.80768	4.44953	4	5
Adamts18	0.235092	0	4	0
Adamts19	6.9484	6.16993	7	6
Adamts2	13.0353	13.5123	3	2
Adamts20	1.6319	3.88692	11	11
Adamts3	1.72293	0.796449	5	4
Adamts4	1.00727	0.35555	1	1
Adamts5	4.8335	1.05486	2	2
Adamts6	0.910192	0.613553	8	8
Adamts7	2.91476	2.26364	6	6
Adamts8	17.0762	30.787	3	4
Adamts9	4.45569	5.24862	4	4
Adamtsl1	11.4324	11.2039	6	6
Adamtsl2	2.47666	0.432705	7	3
Adamtsl3	11.1055	1.46143	2	3
Adamtsl4	22.2713	51.9188	5	5
Adamtsl5	2.71723	1.1672	12	9
Adap1	10.5204	9.78531	2	2
Adap2	2.07233	0.179893	4	2
Adar	9.63784	6.45115	3	3
Adarb1	5.48866	3.42551	8	8
Adarb2	0.154029	0.0433496	2	1
Adat1	1.26893	0.934273	8	7
Adat2	1.3395	1.27666	1	1
Adat3	0.919748	1.3422	1	1
Adc	12.3624	10.4275	8	8
Adck1	4.28425	5.68091	3	5
Adck2	5.35246	5.90619	6	5
Adck3	3.77271	3.12562	2	1
Adck4	4.3605	4.85293	2	2
Adck5	4.28413	5.53759	1	1
Adcy1	4.70482	2.93194	4	4
Adcy2	0.606616	0.474767	4	2
Adcy3	11.337	5.97393	4	4
Adcy4	3.20323	0.707524	10	5
Adcy5	60.1656	107.648	8	9
Adcy6	19.8781	18.5018	10	9
Adcy7	8.08287	10.4224	5	5
Adcy8	0.0582786	0	1	0
Adcy9	6.04178	6.11845	5	5
Adcyap1	1.53628	0.0608885	3	1
Adcyap1r1	21.077	1.97365	6	4
Add1	58.0679	49.7799	2	2
Add2	9.00775	0.45522	5	4
Add3	22.7488	2.42638	4	3
Adh1	30.7409	0.780647	2	1
Adh5	38.7333	31.7763	2	2
Adh7	0.12927	0	2	0
Adhfe1	2.0471	0.825728	6	4
Adi1	10.5888	6.21016	1	1
Adig	0.524628	0	1	0
Adipoq	3.86665	0.075484	2	1
Adipor1	42.7359	37.7146	3	3
Adipor2	22.1823	16.9668	5	4
Adk	24.8844	15.011	4	3
Adm	3.39857	0.62093	1	1
Adnp	21.2711	15.6958	3	4
Adnp2	6.67305	4.79913	4	3
Ado	8.29563	6.54681	1	1
Adora1	3.84493	0.333016	5	2
Adora2a	1.47117	0.284375	3	1
Adora2b	0.261345	0.116717	1	1
Adora3	0.132041	0	2	0
Adpgk	9.7	12.2771	5	5
Adprh	31.8216	36.5675	1	1
Adprhl2	8.86223	10.2443	5	4
Adra1a	2.56089	0.130395	6	2
Adra1b	0.205289	0.0586035	1	1
Adra1d	0.156934	0.212657	1	1
Adra2a	2.92016	0.297051	1	1
Adra2b	1.72904	0.104809	1	1
Adra2c	1.59399	0.0752825	1	1
Adrb3	6.05882	14.6588	5	6
Adrbk1	22.5774	20.1682	3	3
Adrbk2	17.4354	1.69157	8	6
Adrm1	32.6567	42.9033	1	1
Adsl	11.7176	15.273	3	3
Adss	26.9157	22.1624	3	3
Adssl1	0.795238	0.103292	4	2
Aebp1	58.3967	19.4361	5	3
Aebp2	15.381	10.716	4	4
Aen	6.20954	20.2248	4	4
Aes	236.778	280.881	2	2
Afap1	9.36062	10.2024	3	4
Afap1l1	5.69363	0.459398	5	3
Afap1l2	8.21597	1.1189	6	4
Aff1	19.0076	20.3125	5	4
Aff2	0.923521	0.331539	5	5
Aff3	4.01283	2.51466	5	5
Aff4	32.4093	21.1053	3	4
Afg3l1	13.5031	15.6458	7	7
Afg3l2	14.3214	12.6971	1	1
Afmid	2.19349	3.95542	1	1
Aftph	18.8272	11.6598	3	3
Aga	11.9133	9.07873	4	4
Agap1	12.2257	6.00752	6	6
Agap2	4.96545	1.02226	6	5
Agap3	22.5732	21.8125	8	8
Agbl2	1.3904	1.00918	6	8
Agbl3	2.46004	1.27731	8	4
Agbl4	0.58537	0.074438	4	2
Agbl5	3.40326	3.18366	4	4
Ager	0.758216	0.360655	4	3
Agfg1	19.3006	13.3362	5	5
Agfg2	8.13322	10.7746	7	7
Aggf1	12.7571	7.67866	3	3
Agk	7.50054	7.54174	1	1
Agl	26.8938	29.1779	6	5
Agmo	8.20491	0.249433	6	3
Agpat1	23.9995	29.2343	2	2
Agpat2	6.41516	4.52738	5	4
Agpat3	22.2592	33.8637	4	4
Agpat4	14.9725	12.4151	1	1
Agpat5	11.573	9.59394	4	4
Agpat6	20.9981	12.9658	2	2
Agpat9	5.4842	6.31689	2	2
Agphd1	1.67984	0.741005	5	2
Agps	8.49537	3.77198	2	4
Agr2	8.8418	0.148095	4	1
Agrn	28.9544	10.5063	4	3
Agrp	0.685671	1.40888	2	1
Agt	3.18883	5.89484	4	4
Agtpbp1	22.8245	14.8047	4	4
Agtr1a	16.2576	14.9835	1	1
Agtr1b	0.393053	0.141408	1	1
Agtr2	4.293	2.24367	2	1
Agtrap	8.96195	5.39498	2	2
Agxt2l2	2.72783	3.30164	1	1
Ahctf1	11.503	8.54771	5	5
Ahcy	22.1561	20.6143	6	6
Ahcyl1	37.7107	28.0619	2	2
Ahcyl2	13.1954	3.11243	6	5
Ahdc1	9.28959	7.68549	10	8
Ahi1	24.7494	3.70098	2	2
Ahnak	62.0476	27.8474	3	3
Ahr	7.57748	0.579937	5	3
Ahrr	0.135226	0.0292551	3	1
Ahsa1	48.7963	52.5149	1	1
Ahsa2	8.95427	7.42945	1	1
Ahsg	0.28567	0.0531029	1	1
Aif1	1.0892	0.178008	3	1
Aif1l	1.31112	0.160296	4	2
Aifm1	8.88199	8.1202	2	1
Aifm2	6.57506	8.04282	5	5
Aifm3	0.337446	0	4	0
Aig1	14.9533	12.7519	2	2
Aim1	1.41139	0.633718	5	5
Aim1l	0.150726	0	1	0
Aim2	0.462131	0	5	0
Aimp1	24.716	21.3689	2	1
Aimp2	9.51146	15.6339	2	2
Aip	35.6548	41.4093	4	2
Aipl1	0.0379698	0.0666322	1	1
Airn	3.17852	4.57195	4	4
Ajap1	1.99209	0.246832	4	3
Ak1	30.7615	40.197	3	4
Ak2	19.7236	24.7842	2	2
Ak3	10.9898	8.0983	1	1
Ak4	6.03707	5.6247	3	4
Ak5	1.41989	0.452159	3	3
Ak7	0.142524	0.035451	3	1
Ak8	0.190787	0.387797	1	2
Akap1	14.8343	18.1024	6	6
Akap10	4.31546	2.83608	2	3
Akap11	27.1069	11.6899	12	8
Akap12	37.3236	10.5403	2	3
Akap13	15.4236	3.50169	12	10
Akap17b	2.50179	1.34374	6	5
Akap2	36.46	39.2431	3	2
Akap5	1.27232	1.13747	2	2
Akap6	13.8092	8.76257	4	4
Akap7	9.76536	5.52604	14	9
Akap8	14.0351	10.1289	11	8
Akap8l	4.31983	5.15218	1	1
Akap9	7.43483	4.35527	6	5
Akirin1	23.7963	18.1805	1	1
Akirin2	27.0793	19.7444	1	1
Akna	2.54043	0.916138	6	5
Aknad1	0.721262	0.971937	7	4
Akr1a4	182	240.15	3	2
Akr1b10	13.1454	13.1172	2	3
Akr1b3	29.3675	24.8705	1	1
Akr1b7	0.0832268	0.0277368	1	1
Akr1b8	3.40199	3.40744	1	1
Akr1c12	0.619735	0.0423695	1	1
Akr1c13	1.40116	0.230761	2	1
Akr1c14	1.42937	0.507463	3	2
Akr1c18	0.159281	0	2	0
Akr1c19	0.320451	0	1	0
Akr1c21	0.0416818	0	1	0
Akr1e1	9.40467	6.12791	1	1
Akr7a5	8.71712	10.374	2	2
Akt1	59.9796	68.9937	5	3
Akt1s1	25.1861	39.5315	1	1
Akt2	32.8385	34.3357	2	2
Akt3	20.6603	11.1974	3	3
Aktip	22.2662	14.7245	3	3
Alad	18.6596	7.35365	3	3
Alas1	13.7999	18.1645	6	7
Alas2	0.702464	0.163568	3	3
Alcam	29.0955	2.16466	3	3
Aldh16a1	4.03625	4.93911	1	1
Aldh18a1	11.735	19.6404	3	3
Aldh1a1	56.0269	39.3481	1	1
Aldh1a2	34.8067	44.696	2	1
Aldh1a3	8.96671	1.01673	3	3
Aldh1a7	0.666825	0.0604388	1	1
Aldh1b1	17.2097	29.2874	2	2
Aldh1l1	1.43542	0.293733	5	3
Aldh1l2	2.14047	2.41009	3	4
Aldh2	77.3144	49.0876	2	1
Aldh3a1	0.706509	0.0725444	5	1
Aldh3a2	22.4732	14.1762	2	2
Aldh3b1	3.15895	1.25879	4	3
Aldh3b2	0.164031	0	1	0
Aldh4a1	9.79568	16.8027	1	1
Aldh5a1	2.70734	1.96958	2	2
Aldh6a1	17.5655	11.3608	4	4
Aldh7a1	18.8224	27.5858	4	4
Aldh8a1	0.0378368	0.0371259	1	1
Aldh9a1	16.0088	5.53872	5	5
Aldoa	499.403	595.466	4	4
Aldob	0.463968	0	2	0
Aldoc	9.5776	1.15593	2	2
Alg1	8.75148	11.3533	1	1
Alg10b	13.6844	8.04867	2	1
Alg11	4.55932	2.88179	4	3
Alg12	4.50632	5.61672	5	7
Alg13	3.05856	2.05671	8	9
Alg14	7.89234	6.4701	2	2
Alg2	19.9686	7.21613	2	2
Alg3	8.45387	14.592	1	1
Alg5	10.0571	9.91936	2	2
Alg6	2.63784	1.39934	6	6
Alg8	2.95743	3.51382	3	4
Alg9	6.02918	7.05191	2	2
Alk	2.67864	0.225937	6	3
Alkbh1	1.99915	2.17141	1	1
Alkbh2	1.81354	1.76201	6	6
Alkbh3	9.05529	14.1371	5	5
Alkbh4	1.83157	2.10296	5	5
Alkbh5	26.6611	21.6179	3	4
Alkbh6	9.01913	16.5719	3	4
Alkbh7	6.19906	6.86085	2	2
Alkbh8	3.68705	2.22858	7	7
Alms1	2.40772	0.983462	10	7
Alms1-ps2	0.582421	0.300145	3	2
Alox12	0.237976	0.589205	3	4
Alox12e	0.0412714	0	1	0
Alox15	0.611388	0.04774	1	1
Alox5	0.620929	0	3	0
Alox5ap	5.14051	2.77075	4	3
Aloxe3	0.171638	0.1004	3	2
Alpk1	3.37582	1.10826	10	7
Alpk2	0.0587192	0.379875	1	2
Alpk3	0.221572	0	4	0
Alpl	2.16922	2.34991	3	4
Als2	3.31962	2.15742	5	2
Als2cl	1.59694	0.126771	11	3
Als2cr4	9.56496	7.36131	3	3
Alx4	0.147827	0	1	0
Amac1	0.0521356	0.0385068	1	1
Amacr	3.72161	3.06018	4	4
Ambra1	10.4156	9.05969	6	6
Amd1	26.1837	19.6926	1	1
Amdhd2	6.2764	6.617	4	4
Amfr	62.3649	58.928	5	4
Amhr2	0.228054	0.134014	3	2
Amica1	0.210291	0	2	0
Amigo1	10.8904	8.96795	2	2
Amigo2	14.5911	2.76353	3	3
Amigo3	1.07745	1.29175	1	1
Ammecr1	1.3523	1.25892	1	1
Ammecr1l	15.5036	13.6971	4	4
Amn	0.0539754	0	1	0
Amn1	4.48776	2.89266	6	6
Amot	3.18971	1.75568	6	5
Amotl1	23.1518	10.902	5	5
Amotl2	19.3129	26.7145	3	2
Ampd2	13.7327	8.49914	13	9
Ampd3	5.67153	1.03473	6	5
Amph	12.1507	1.0342	4	5
Amt	1.8514	1.67129	1	1
Amy1	0.759813	0.196119	2	2
Amz1	0.732415	0.297016	5	4
Amz2	13.1586	12.9293	8	5
Anapc1	19.6599	14.1229	4	5
Anapc10	2.6983	1.98412	2	2
Anapc11	9.93952	10.5016	2	2
Anapc13	36.609	33.4036	1	1
Anapc16	21.1004	18.0256	3	3
Anapc2	30.8512	35.1172	2	2
Anapc4	20.5185	17.3608	1	2
Anapc5	68.8077	63.985	8	8
Anapc7	16.1369	17.8937	2	3
Ang	4.32365	1.10129	2	2
Angel1	1.85996	0.70388	4	5
Angel2	15.0022	11.0445	10	8
Angpt1	2.95454	1.9389	4	4
Angpt2	1.9883	0.344649	5	4
Angpt4	0.0640578	0.316297	2	1
Angptl1	12.3873	11.701	3	3
Angptl2	110.143	47.8127	1	1
Angptl4	5.13746	3.938	2	1
Angptl6	2.65669	2.96442	4	5
Angptl7	36.787	25.1596	4	4
Ank	19.8166	13.5026	2	2
Ank1	14.8137	22.9077	9	8
Ank2	31.7158	2.18493	10	9
Ank3	25.8455	13.7288	11	11
Ankdd1b	0.0411721	0	1	0
Ankfn1	0.0286156	0	1	0
Ankfy1	13.9937	10.0992	3	3
Ankhd1	13.6785	9.40541	7	8
Ankib1	9.15551	5.94517	6	6
Ankle1	0.567352	0.270529	3	2
Ankle2	8.68918	5.61519	4	4
Ankmy1	0.0343109	0	1	0
Ankmy2	15.9757	13.0355	1	1
Ankra2	8.86552	6.65495	4	3
Ankrd1	1.32919	6.21357	4	2
Ankrd10	21.2804	23.0689	9	10
Ankrd11	32.4123	25.6222	9	8
Ankrd12	9.10849	4.68497	5	5
Ankrd13a	19.9565	20.877	2	2
Ankrd13b	7.02257	9.45571	7	8
Ankrd13c	12.9915	8.26864	3	3
Ankrd13d	3.31166	1.54122	4	4
Ankrd16	6.33079	6.64697	11	10
Ankrd17	16.0998	8.51632	7	7
Ankrd2	0.0560972	0	1	0
Ankrd22	0.0344784	0	1	0
Ankrd23	3.61958	8.16714	8	8
Ankrd24	3.64286	3.06172	10	12
Ankrd26	2.80426	2.41944	7	6
Ankrd27	9.29767	8.62151	2	2
Ankrd28	12.3825	9.55955	8	8
Ankrd29	1.7399	0.179388	3	1
Ankrd32	3.59792	2.27057	5	5
Ankrd33b	0.0301682	0	1	0
Ankrd34a	1.98677	1.93052	1	1
Ankrd34b	0.333395	0.03669	3	1
Ankrd34c	0.0299557	0	1	0
Ankrd35	1.74115	1.00338	5	5
Ankrd37	1.77659	1.83924	1	1
Ankrd40	35.8307	35.3987	2	2
Ankrd42	2.23688	0.97558	7	7
Ankrd43	0.2149	0	1	0
Ankrd44	4.95734	2.87801	3	3
Ankrd45	1.51413	0.0839626	4	2
Ankrd46	36.4541	31.7421	3	2
Ankrd49	4.55343	3.18811	4	3
Ankrd5	0.0957538	0	1	0
Ankrd50	13.3629	9.1555	7	6
Ankrd52	19.4006	20.7722	4	4
Ankrd53	0.0456713	0.049718	1	1
Ankrd54	6.46158	8.22529	4	4
Ankrd55	0.1374	0	2	0
Ankrd56	0.0805184	0	1	0
Ankrd57	2.23289	0.514786	1	1
Ankrd6	4.92018	1.78884	8	6
Ankrd61	0.152254	0.0859909	1	1
Ankrd9	5.59561	8.62988	4	4
Anks1	25.077	28.4106	7	7
Anks1b	2.2229	0.140739	11	4
Anks3	6.6481	5.49829	1	1
Anks4b	0.162302	0	1	0
Anks6	2.76936	2.93138	10	8
Ankzf1	4.15694	4.07473	1	1
Anln	11.3987	6.67609	7	5
Ano1	71.4419	3.79717	10	9
Ano10	29.9181	39.31	3	3
Ano2	3.49068	0.0473064	6	1
Ano3	0.367152	1.37838	2	4
Ano4	3.71379	3.66734	6	7
Ano5	3.56347	0.0752652	8	2
Ano6	34.3714	26.7362	5	5
Ano7	0.102011	0	2	0
Ano8	6.49503	6.56839	3	3
Ano9	0.811644	0.0290027	7	1
Anp32a	32.706	17.1572	4	5
Anp32b	49.4193	34.1838	2	2
Anp32e	31.0164	24.6264	2	2
Anpep	6.51935	0.513781	5	1
Antxr1	45.9875	36.0962	3	3
Antxr2	52.8271	57.0268	5	5
Anubl1	0.834172	0.495229	3	3
Anxa1	76.7407	90.1882	1	1
Anxa11	46.8299	71.0414	2	2
Anxa13	0.175846	0.0988985	3	2
Anxa2	97.7453	65.1373	1	1
Anxa3	23.0679	26.0397	2	1
Anxa4	19.0814	9.96718	2	2
Anxa5	101.988	64.5649	2	2
Anxa6	157.05	214.377	6	7
Anxa7	25.2103	10.846	4	4
Anxa8	9.94302	9.58431	2	1
Anxa9	1.69188	0.486966	2	1
Aoah	0.284965	0.0306286	2	1
Aoc2	0.0484462	0.0476715	1	1
Aoc3	128.516	218.403	2	2
Aox1	4.38135	5.04597	10	11
Aox3	0.248304	0	4	0
Aox4	0.0514992	0.0688837	1	1
Ap1ar	12.1974	8.97257	6	5
Ap1b1	16.137	11.7443	3	3
Ap1g1	16.5385	9.83116	4	4
Ap1g2	4.25938	4.51933	3	3
Ap1m1	35.821	33.8315	4	4
Ap1m2	0.343972	0	2	0
Ap1s1	27.5873	37.5239	1	1
Ap1s2	17.497	12.7409	3	3
Ap1s3	1.74982	1.61358	3	2
Ap2a1	28.1759	28.7545	2	2
Ap2a2	25.1675	10.8711	2	3
Ap2b1	29.1159	13.3473	2	3
Ap2m1	108.788	111.629	3	3
Ap2s1	37.525	41.7101	1	1
Ap3b1	12.8954	8.77736	2	2
Ap3b2	11.487	0.87262	6	3
Ap3d1	40.6338	47.5555	6	6
Ap3m1	7.28331	10.9857	1	1
Ap3m2	6.17693	2.85078	4	5
Ap3s1	21.8115	9.69224	3	3
Ap3s2	12.3122	10.0885	2	2
Ap4b1	4.13905	6.06374	4	5
Ap4e1	7.09049	6.96131	7	6
Ap4m1	5.70519	5.64745	1	1
Ap4s1	16.989	12.9408	2	2
Apaf1	3.41914	2.61828	7	7
Apba1	9.47104	1.20514	4	2
Apba2	5.72585	0.478775	5	3
Apba3	11.1658	18.499	1	2
Apbb1	28.0756	29.3176	5	5
Apbb1ip	3.68171	0.222253	3	1
Apbb2	4.44606	1.35635	8	8
Apbb3	5.1403	6.0827	1	1
Apc	9.98119	4.45264	9	6
Apc2	4.50449	0.852257	3	1
Apcdd1	5.55716	4.46834	2	2
Apeh	11.7985	14.953	2	2
Apex1	5.64409	7.3675	2	2
Apex2	1.92997	2.94007	2	2
Aph1a	39.7918	45.104	3	3
Aph1b	5.22914	2.33602	3	2
Aph1c	2.57378	1.58135	3	3
Api5	35.1951	29.6214	3	3
Apip	11.4015	10.4979	4	4
Apitd1	0.372043	0.345678	2	2
Aplf	2.37201	1.89623	4	3
Apln	1.4454	0.163888	2	1
Aplnr	4.17988	0.188652	1	1
Aplp1	37.4045	5.14315	1	1
Aplp2	216.358	217.626	3	3
Apoa1bp	30.8568	34.4254	2	2
Apoa2	0.191517	0.0513801	1	1
Apob	0.035995	0	1	0
Apobec1	1.97653	0.493406	5	4
Apobec2	1.12146	0.986045	1	1
Apobec3	2.51168	0.760617	4	4
Apobr	0.346973	0.584079	2	2
Apoc1	0.735896	0.0583687	2	1
Apoc2	0.243593	0.0309754	2	1
Apoc3	0.0430807	0	1	0
Apod	4.37453	1.72845	4	2
Apoe	298.149	40.6613	3	2
Apoh	0.0634972	0	1	0
Apol10b	1.04496	1.96824	1	1
Apol6	1.77014	4.74222	5	5
Apol7a	0.853053	0.190809	5	3
Apol7b	0.0455918	0.0490646	1	1
Apol7d	0.13952	0.177064	1	1
Apol7e	0.0799975	0.211823	1	2
Apol8	0.173462	0.148878	2	2
Apol9a	1.343	2.51284	4	5
Apol9b	1.1914	1.96598	4	4
Apold1	2.55524	0.190578	1	1
Apom	0.0270885	0.0559624	1	1
Apoo	14.8203	9.91623	4	4
Apool	11.1653	9.4928	4	4
App	322.086	190.839	7	6
Appbp2	9.30221	7.47096	3	4
Appl1	14.1148	8.38976	1	1
Appl2	14.6434	11.1269	11	9
Aprt	28.0567	30.2423	1	1
Aptx	5.56715	3.42481	3	3
Aqp1	42.908	57.5979	2	2
Aqp11	0.506753	0.0853169	2	1
Aqp4	0.379294	0	1	0
Aqp5	0.059008	0	1	0
Aqp7	0.86278	0.0377581	4	1
Aqp8	2.552	0	2	0
Aqp9	0.0636507	0.0289452	1	1
Aqr	9.8435	6.73336	3	2
Ar	2.50888	0.306339	2	1
Araf	38.9245	30.5822	6	6
Arap1	13.3418	7.60162	5	5
Arap2	3.4139	0.140644	5	2
Arap3	3.73933	0.341032	10	4
Arc	0.707035	1.52651	2	2
Arcn1	52.7703	35.4635	6	6
Areg	0.170107	0.0524254	1	1
Arf1	142.611	158.787	4	4
Arf2	21.0679	18.7711	3	3
Arf3	52.6808	36.9008	2	2
Arf4	94.7996	87.7599	2	2
Arf5	37.4062	37.0669	4	4
Arf6	17.8144	15.4489	1	1
Arfgap1	9.07408	11.8051	5	6
Arfgap2	19.2192	25.1313	2	2
Arfgap3	8.43361	7.32779	5	4
Arfgef1	19.4906	10.2295	4	4
Arfgef2	7.60101	4.15748	1	1
Arfip1	22.473	16.7167	6	5
Arfip2	9.47582	10.2164	4	4
Arfrp1	8.73045	7.50739	5	4
Arg1	0.15503	0	2	0
Arg2	0.126085	0.0303039	1	1
Arglu1	39.3541	37.1642	4	3
Arhgap1	32.6154	49.2551	7	7
Arhgap10	12.2915	10.4619	3	2
Arhgap11a	1.99941	0.871622	3	3
Arhgap12	11.6182	5.01241	11	9
Arhgap15	3.21061	0.144605	4	1
Arhgap17	8.58687	7.28946	11	11
Arhgap18	6.3064	0.872891	4	4
Arhgap19	1.34392	0.458064	4	3
Arhgap20	2.05613	1.47767	2	2
Arhgap21	13.4953	7.63391	5	5
Arhgap22	4.56389	0.86261	9	5
Arhgap23	14.0906	17.6055	3	3
Arhgap24	14.9245	22.7383	5	5
Arhgap25	0.593668	0.0300884	5	1
Arhgap26	9.37219	0.575075	4	3
Arhgap27	2.81634	0.368354	9	4
Arhgap28	2.38461	0.300171	3	3
Arhgap29	24.1489	14.4985	7	5
Arhgap30	0.983091	0.038525	4	1
Arhgap31	7.49724	1.42485	4	4
Arhgap32	5.33634	1.75694	9	9
Arhgap33	3.7558	2.34226	13	11
Arhgap36	0.154011	0.0577554	1	1
Arhgap39	5.68731	6.96225	6	7
Arhgap4	0.766903	2.00294	3	3
Arhgap42	10.4691	6.94479	7	8
Arhgap44	7.91394	5.97195	3	2
Arhgap5	22.8449	12.0216	6	6
Arhgap6	9.23439	8.48787	2	2
Arhgap8	1.25727	0.805823	8	4
Arhgap9	0.701189	0.0439248	2	1
Arhgdia	114.703	124.172	6	5
Arhgdib	8.94544	0.85202	3	2
Arhgdig	7.04175	0.842064	1	1
Arhgef1	25.0963	27.5878	11	11
Arhgef10	10.2217	7.59698	4	4
Arhgef10l	8.3746	7.78743	7	7
Arhgef11	16.7	10.517	5	4
Arhgef12	28.6506	18.2716	9	10
Arhgef15	5.32661	0.498911	6	4
Arhgef16	1.6519	0.141382	5	1
Arhgef17	20.9856	22.5488	4	4
Arhgef18	14.2265	13.506	2	3
Arhgef19	4.29562	1.94982	5	5
Arhgef2	12.9898	15.9723	8	6
Arhgef25	54.2336	85.8258	14	12
Arhgef26	22.8245	16.0972	4	4
Arhgef3	14.508	3.07433	5	5
Arhgef33	0.0437414	0.039467	1	1
Arhgef37	0.857924	0.344066	7	4
Arhgef38	0.0439021	0	1	0
Arhgef4	2.85813	0.429677	1	1
Arhgef40	17.0617	14.9725	6	5
Arhgef5	12.4328	10.8996	3	3
Arhgef6	11.9815	10.1324	9	9
Arhgef7	16.7137	19.9376	4	4
Arhgef9	13.6127	9.70309	12	7
Arid1a	24.5288	21.6222	7	7
Arid1b	13.917	8.93601	10	7
Arid2	14.5452	11.6303	4	4
Arid3a	1.69678	1.33779	5	4
Arid3b	1.23606	1.16446	9	5
Arid4a	7.06685	4.84761	5	4
Arid4b	8.6769	6.25995	7	8
Arid5a	1.88559	4.93798	5	7
Arid5b	13.5433	13.2763	7	7
Arih1	25.5155	17.349	6	6
Arih2	10.1418	8.89303	5	5
Arl1	84.2983	48.417	3	3
Arl10	6.86447	2.81479	1	1
Arl11	0.191517	0	1	0
Arl13b	4.56232	3.31925	3	3
Arl15	5.01036	2.14904	2	4
Arl16	3.40293	2.82278	2	2
Arl2	28.2424	34.8119	2	2
Arl2bp	45.9866	39.4719	2	2
Arl3	32.0818	35.4982	2	2
Arl4a	25.5951	19.465	4	4
Arl4c	3.46409	1.78116	1	1
Arl4d	35.9532	66.2474	2	2
Arl5a	27.9023	13.7255	2	2
Arl5b	5.95673	3.23302	3	3
Arl5c	1.62413	2.09555	8	10
Arl6	9.37362	4.33434	1	1
Arl6ip1	47.4988	23.9781	1	1
Arl6ip4	14.4874	18.3143	3	3
Arl6ip5	69.5934	72.2198	1	1
Arl6ip6	5.15255	4.73774	4	5
Arl8a	50.4984	46.831	2	2
Arl8b	26.1335	19.8337	1	1
Arl9	0.0619943	0	1	0
Armc1	20.9279	15.7889	4	3
Armc10	12.1987	7.66844	1	1
Armc2	1.4392	1.00016	9	9
Armc3	0.206063	0	2	0
Armc5	6.09625	9.06053	1	1
Armc6	3.7957	5.0211	1	1
Armc7	1.09341	1.13808	1	1
Armc8	11.0006	9.31963	3	3
Armc9	4.40159	4.6322	4	4
Armcx1	13.2438	6.77592	8	8
Armcx2	14.5674	14.317	4	4
Armcx3	29.7277	22.4165	2	2
Armcx4	2.44079	1.30577	3	3
Armcx5	2.82424	2.27804	1	1
Armcx6	3.01353	1.65766	3	3
Arnt	16.0101	12.0183	3	5
Arnt2	1.43545	0.162242	3	2
Arntl	4.42047	6.1082	3	4
Arntl2	3.21185	4.78781	13	12
Arpc1a	32.9574	24.3779	1	1
Arpc1b	52.7599	14.6939	1	1
Arpc2	103.599	119.021	2	2
Arpc3	82.2776	51.8232	3	3
Arpc4	44.19	54.2341	4	4
Arpc5	35.8498	15.9909	1	1
Arpc5l	19.7467	16.8856	1	1
Arpp19	38.5844	32.4503	4	3
Arpp21	1.86707	0.128774	10	2
Arrb1	32.3881	20.4309	4	4
Arrb2	11.8492	5.35905	9	9
Arrdc1	4.38668	2.06602	9	5
Arrdc2	2.92876	2.47943	9	9
Arrdc3	23.1316	11.3536	1	1
Arrdc4	8.8614	6.77856	3	3
Arsa	14.6252	9.29803	4	3
Arsb	13.4779	4.44753	3	3
Arsg	1.1718	0.773746	3	3
Arsi	2.16007	1.70683	3	2
Arsj	0.57615	0.625328	2	2
Arsk	6.31473	3.41766	7	3
Art1	0.0378584	0.0512723	1	1
Art3	38.5956	32.2508	6	5
Art4	2.80558	0.557247	2	2
Artn	2.56448	3.71896	8	7
Arv1	2.15196	2.1368	7	6
Arvcf	10.7944	3.25803	2	2
Arxes1	5.72578	1.87353	1	1
Arxes2	8.82475	2.5022	1	1
As3mt	18.6379	14.2773	2	1
Asah1	43.2341	33.0995	2	1
Asah2	8.81093	6.35467	10	8
Asap1	12.5018	10.153	8	8
Asap2	4.17961	0.836747	3	2
Asap3	3.44829	2.14165	7	7
Asb1	7.66884	4.53628	5	4
Asb10	0.301521	0.104237	4	2
Asb11	0.204734	0.032394	2	1
Asb13	8.11861	5.22814	5	3
Asb16	0.101723	0	1	0
Asb18	0.104426	0.0682668	1	1
Asb2	73.6315	172.298	3	3
Asb3	7.68699	4.43739	5	5
Asb4	0.0771687	0	2	0
Asb5	1.24221	1.60499	2	2
Asb6	6.42697	8.4192	4	4
Asb7	4.57777	3.60359	3	3
Asb8	12.0673	10.6166	2	2
Ascc1	9.66082	8.18309	2	2
Ascc2	8.4605	6.65859	6	5
Ascc3	6.7386	4.90158	5	5
Ascl1	0.634867	0.0382834	1	1
Ascl2	0.0811032	0.0382013	1	1
Ascl3	0.0458569	0	1	0
Asf1a	8.38893	6.32279	2	2
Asf1b	0.836724	0.311812	1	1
Asgr2	0.124803	0	1	0
Ash1l	19.0445	14.2848	4	4
Ash2l	13.2485	10.3539	2	2
Asl	17.1699	9.5887	2	2
Asna1	21.971	28.5937	2	2
Asns	20.6448	26.958	3	3
Asnsd1	9.42227	5.78134	1	1
Aspa	5.5712	0.317521	6	3
Aspdh	0.0943485	0	2	0
Aspg	0.529044	0.0491517	6	1
Asph	32.7112	21.8665	10	10
Asphd1	1.41627	0.128313	1	1
Asphd2	2.23174	0.266203	6	3
Aspm	1.60453	0.633954	5	5
Aspn	169.929	109.393	5	4
Aspscr1	10.7888	12.0689	7	6
Asrgl1	6.50639	2.87998	1	1
Ass1	99.1555	8.05722	2	1
Aste1	1.3247	1.3922	5	5
Astn1	13.4348	2.90227	5	3
Astn2	7.16986	10.7838	6	5
Asxl1	7.70073	7.39455	6	6
Asxl2	5.1203	3.80828	5	4
Asxl3	0.233183	0.110952	1	1
Atad1	31.4894	19.9273	3	3
Atad2	4.15473	2.12024	7	5
Atad2b	5.68667	4.09341	10	9
Atad3a	6.4745	7.44008	4	4
Atad5	1.47656	0.989793	9	8
Atat1	5.81164	10.0972	6	5
Atcay	5.32222	0.697925	5	4
Ate1	22.4005	14.5309	5	5
Atf1	13.3086	9.58036	1	1
Atf2	18.9564	10.1296	10	8
Atf3	5.03207	16.316	4	2
Atf4	63.2146	113.451	2	2
Atf5	56.4743	120.546	2	2
Atf6	8.42278	5.72433	3	4
Atf7	20.3598	15.9794	7	7
Atf7ip	14.2034	12.1352	5	4
Atf7ip2	0.0279177	0	1	0
Atg10	5.02191	2.63459	1	1
Atg12	17.541	11.7846	2	2
Atg13	14.8688	14.522	2	2
Atg14	4.51368	3.00097	2	2
Atg16l1	8.83977	10.5242	6	6
Atg16l2	4.4225	4.57214	8	7
Atg2a	10.0403	11.7308	6	5
Atg2b	4.46521	3.15785	4	4
Atg3	21.2045	13.4631	3	3
Atg4a	7.00185	5.33922	4	4
Atg4b	15.6692	16.3592	2	2
Atg4c	4.43526	2.86686	2	2
Atg4d	6.15191	8.4217	5	5
Atg5	8.38561	6.07037	1	1
Atg7	6.49867	6.21822	4	4
Atg9a	18.6928	31.9869	1	1
Atg9b	0.516202	0.359414	4	3
Athl1	12.8503	12.2274	1	1
Atic	18.8609	19.0863	2	2
Atl1	9.71766	3.02313	1	1
Atl2	19.768	21.2811	6	6
Atl3	46.6161	44.6664	3	3
Atm	5.2482	2.60249	8	7
Atmin	6.43087	3.61788	2	2
Atn1	36.7544	47.489	5	5
Atoh1	0.171797	0	1	0
Atoh8	2.11727	3.06703	2	2
Atox1	27.7513	38.2448	1	1
Atp10a	4.81154	5.80133	1	1
Atp10b	0.430623	0	2	0
Atp10d	5.07771	1.23448	7	7
Atp11a	18.6923	15.235	5	5
Atp11b	18.4528	13.0424	4	4
Atp11c	7.18462	3.98154	5	5
Atp12a	4.45286	3.03673	3	3
Atp13a1	10.9068	13.9352	5	4
Atp13a2	11.8164	10.7596	4	4
Atp13a3	20.9482	15.7418	4	4
Atp1a1	200.415	90.8885	3	3
Atp1a2	34.9776	21.9339	4	5
Atp1a3	8.51725	0.775904	2	1
Atp1a4	0.0996034	0	1	0
Atp1b1	108.937	44.1796	4	4
Atp1b2	29.0575	24.3662	3	3
Atp1b3	70.0389	39.8118	1	1
Atp2a1	0.0844541	0	1	0
Atp2a2	206.109	170.018	6	6
Atp2a3	82.7186	24.8831	4	4
Atp2b1	33.229	15.2405	3	2
Atp2b2	3.14249	0.197233	6	2
Atp2b3	4.83074	0.281141	5	3
Atp2b4	231.63	298.428	12	11
Atp2c1	29.5467	20.255	5	5
Atp2c2	0.43552	0	4	0
Atp4a	0.0858665	0.0777096	1	1
Atp5a1	252.495	295.487	3	4
Atp5b	452.293	590.23	2	2
Atp5c1	136.312	144.033	5	5
Atp5d	88.2838	139.399	1	1
Atp5e	165.359	169.007	1	1
Atp5f1	124.576	96.0619	5	4
Atp5g1	70.8563	102.944	3	3
Atp5g2	148.626	253.774	1	1
Atp5g3	268.816	314.727	2	2
Atp5h	154.744	164.352	1	1
Atp5j	154.652	115.054	3	3
Atp5j2	164.604	170.56	2	2
Atp5k	258.429	266.028	1	1
Atp5l	188.924	193.064	1	1
Atp5o	126.662	174.169	1	2
Atp5s	3.82818	2.31712	7	4
Atp5sl	5.85332	5.07174	4	3
Atp6ap1	68.2756	63.1803	1	1
Atp6ap1l	0.102079	0.195393	1	1
Atp6ap2	48.0296	29.0714	2	2
Atp6v0a1	31.5462	21.9023	5	4
Atp6v0a2	11.7021	13.5356	3	2
Atp6v0a4	2.04529	0.155469	2	2
Atp6v0b	60.9755	55.9933	2	2
Atp6v0c	175.58	150.999	1	1
Atp6v0d1	51.2119	51.9116	1	1
Atp6v0d2	0.194024	0.0596092	2	1
Atp6v0e	51.2405	61.7375	1	1
Atp6v0e2	52.794	54.4943	1	1
Atp6v1a	44.8314	19.8702	4	5
Atp6v1b2	46.5522	15.5794	1	1
Atp6v1c1	29.305	17.918	5	3
Atp6v1d	27.805	17.986	1	2
Atp6v1e1	49.2965	26.0177	5	4
Atp6v1e2	0.0308143	0	1	0
Atp6v1f	58.3345	46.5215	1	1
Atp6v1g1	66.8446	50.9238	1	1
Atp6v1g2	6.15733	1.59834	1	1
Atp6v1h	29.7146	17.7414	8	7
Atp7a	7.42671	4.95666	3	3
Atp7b	0.0455905	0	1	0
Atp8a1	14.4916	1.7733	6	6
Atp8a2	2.73861	0.158889	5	1
Atp8b1	5.97091	2.21392	6	5
Atp8b2	13.0818	7.13779	7	7
Atp8b3	0.158514	0.0387924	2	1
Atp8b4	0.196126	0.0494659	3	1
Atp8b5	0.446611	0.376108	3	3
Atp9a	46.9505	36.8659	4	4
Atp9b	12.9585	12.363	11	11
Atpaf1	6.29296	4.82311	4	4
Atpaf2	7.09717	8.08789	3	3
Atpbd4	6.24636	4.2951	4	4
Atpif1	113.105	91.026	3	3
Atr	4.23112	2.46794	5	5
Atrip	3.64655	4.55521	2	1
Atrn	10.4296	5.44112	2	2
Atrnl1	26.4412	16.6545	5	5
Atrx	25.6306	17.8991	9	8
Atxn1	3.72704	2.87841	2	2
Atxn10	60.2614	30.8539	4	4
Atxn1l	10.33	7.89332	4	4
Atxn2	13.8451	14.6478	9	8
Atxn2l	23.5461	28.4749	14	13
Atxn3	6.21851	3.23185	2	2
Atxn7	7.32862	7.41269	3	3
Atxn7l1	7.81295	7.71387	4	4
Atxn7l2	2.45915	1.99886	9	8
Atxn7l3	13.3057	13.9971	2	2
Atxn7l3b	36.9384	23.9311	1	1
Auh	10.67	10.5159	4	4
Aup1	25.8572	36.4049	1	1
Aurka	1.60485	1.25261	2	2
Aurkaip1	29.3907	39.1923	3	3
Aurkb	1.6523	0.895955	2	3
Auts2	3.7011	2.27526	12	14
Aven	5.6307	4.24655	3	3
Avil	6.27818	0.642444	9	6
Avl9	5.53654	2.14582	2	2
Avpi1	6.50152	12.2101	2	1
Avpr1a	1.51754	1.22569	1	1
Avpr2	0.0337221	0.0698649	1	1
Awat2	0.468793	0.279801	4	2
Axin1	9.48586	9.38623	4	3
Axin2	3.82191	3.52922	4	5
Axl	68.3728	60.9725	15	17
Azgp1	0.0279703	0	1	0
Azi1	3.30478	2.79236	4	3
Azi2	12.5938	8.64484	3	3
Azin1	37.2877	34.1853	6	6
B020004J07Rik	0.0383597	0	1	0
B020018G12Rik	0.0479243	0.0332429	1	1
B130034C11Rik	0.171977	0.0781829	2	2
B230118H07Rik	24.7969	17.4038	7	6
B230120H23Rik	28.1685	17.6776	3	3
B230206F22Rik	1.23782	0.690092	4	4
B230208H11Rik	0.375249	0.175659	4	2
B230208H17Rik	19.285	16.9041	5	4
B230216N24Rik	1.99593	0.226035	1	1
B230217C12Rik	3.49877	0.710039	4	3
B230217O12Rik	0.670341	0.628015	4	3
B230219D22Rik	56.3161	45.4118	3	3
B230312A22Rik	7.86425	12.165	7	6
B230312C02Rik	2.56123	5.42455	12	11
B230314j19	0.17337	0.0659146	1	1
B230319C09Rik	0.118572	0.199445	3	4
B230378P21Rik	0.033317	0	1	0
B2m	296.363	1139.68	2	2
B330016D10Rik	1.22239	1.03573	1	1
B3galnt1	24.4988	24.9469	5	5
B3galnt2	9.36945	10.3517	1	1
B3galt2	0.428384	0.0283215	1	1
B3galt5	1.68136	0.11885	2	1
B3galt6	2.05501	1.15394	1	1
B3galtl	7.02564	4.75497	2	2
B3gat1	0.398682	0.0440759	2	1
B3gat2	0.476568	0.554571	1	1
B3gat3	13.5379	12.7896	1	1
B3gnt1	20.5799	18.6507	1	1
B3gnt2	21.3412	13.924	3	2
B3gnt3	1.38685	0.0737376	2	2
B3gnt5	3.56225	5.26879	3	5
B3gnt6	0.114957	0.027719	1	1
B3gnt7	3.44349	0	2	0
B3gnt8	3.35718	1.49964	2	2
B3gnt9-ps	5.8057	0.560228	1	1
B3gntl1	1.36446	0.960746	2	2
B430306N03Rik	0.0704568	0.0265814	1	1
B430319G15Rik	0.825707	0.751849	1	1
B4galnt1	4.25211	0.49317	5	3
B4galnt2	0.381223	0.178111	3	4
B4galnt3	0.385226	0	2	0
B4galnt4	2.19436	0.256789	10	4
B4galt1	19.8831	11.4248	4	2
B4galt2	18.5099	30.1552	1	1
B4galt3	6.22291	6.40517	2	2
B4galt4	7.20693	3.89657	4	4
B4galt5	11.383	8.7556	5	3
B4galt6	17.9687	5.94176	2	2
B4galt7	4.03029	4.27928	4	4
B630005N14Rik	10.7605	8.21177	3	3
B630019K06Rik	3.68974	1.15413	1	1
B930041F14Rik	3.20121	4.15606	1	1
B9d1	12.7362	16.5412	1	1
BB019430	0.0584823	0	1	0
BB123696	0.107332	0.0389145	1	1
BB557941	0.0507837	0	1	0
BC002163	29.8409	37.0105	1	1
BC002230	3.55454	2.48498	4	4
BC003266	16.7999	21.1664	1	1
BC003331	18.9596	11.6946	3	3
BC003965	3.63933	2.47498	1	1
BC004004	26.2015	29.2234	8	7
BC005537	57.7374	42.3015	2	2
BC005624	17.1745	11.7389	1	1
BC005764	2.94372	1.04589	3	2
BC006779	5.09538	5.17515	8	8
BC013529	32.3215	23.062	4	5
BC013712	0.82159	0.0550733	5	1
BC016423	5.56703	3.69842	1	1
BC016495	2.20551	2.02225	4	3
BC016579	0.0680538	0	1	0
BC017158	9.49547	10.5148	5	4
BC017612	4.87707	5.40005	5	4
BC017643	6.90852	5.29762	2	2
BC017647	4.43721	3.29558	2	2
BC018242	4.59426	2.89773	1	1
BC018473	0.413812	0	3	0
BC018507	8.23891	6.27942	6	4
BC019943	4.28706	3.66576	3	3
BC020402	1.04904	0.603976	1	1
BC020535	2.34602	0.1549	9	2
BC021614	0.11728	0	1	0
BC021767	0.439288	0.0261916	2	1
BC021785	0.123082	0.122223	1	1
BC021891	0.0994378	0	1	0
BC022687	3.38415	3.74732	1	1
BC023829	13.4459	9.22289	2	2
BC024139	0.333504	0.238034	4	2
BC024386	0.029747	0	1	0
BC024479	4.62747	4.4103	5	5
BC024659	13.9324	7.55477	1	1
BC025920	0.50431	0.656454	2	2
BC026585	3.0434	5.75214	6	5
BC026590	4.33065	4.30227	1	1
BC027231	2.84303	2.35776	4	3
BC028528	2.89712	1.22447	2	2
BC029214	7.42053	8.16828	10	11
BC029722	22.2666	21.7163	1	1
BC030307	0.593664	0.477143	8	7
BC030336	11.011	6.13265	3	3
BC030500	0.13008	0	2	0
BC030867	0.192208	0.182545	2	1
BC030870	0.584238	0	2	0
BC031181	46.6766	51.5949	4	4
BC031353	12.2116	7.46329	7	7
BC031361	0.677465	0.381519	1	1
BC031781	7.68171	5.44373	1	1
BC032203	7.49143	5.07149	5	4
BC037032	0.268566	0.265747	1	1
BC037034	5.5653	5.10215	5	5
BC046331	9.17743	10.6421	2	2
BC046404	4.643	2.54313	4	4
BC048355	1.88876	1.77354	3	3
BC048403	1.57639	1.07065	2	3
BC048546	0.111369	0	1	0
BC048943	0.396179	0.0397198	1	1
BC049352	0.144089	0	2	0
BC049715	0.0482203	0	1	0
BC049762	0.106096	0.178207	1	1
BC051019	0.176301	0.319719	2	2
BC051142	0.215689	0.0268913	4	1
BC051628	0.0405261	0	1	0
BC052040	1.23048	0.89253	3	5
BC052688	0.290163	0.377909	1	1
BC053749	2.18574	1.8933	9	9
BC055004	0.485145	0	4	0
BC055111	0.0343207	0	1	0
BC055324	0.306944	0.203435	1	1
BC056474	37.3793	51.592	1	1
BC057022	0.777068	0.161197	2	1
BC057079	3.14073	2.40936	1	1
BC060267	0.739473	0.186664	8	3
BC064078	0.486012	0	1	0
BC065397	0.601221	0.50464	1	1
BC067068	2.73899	1.72041	2	2
BC068157	1.07369	0.0737527	2	1
BC068281	2.06224	1.13551	5	5
BC088983	3.832	3.89053	1	1
BC089491	0.443919	0.219441	4	2
BC090627	0.842162	1.19589	2	3
BC094916	0.0340459	0	1	0
BC096441	2.32311	1.0989	2	1
BC100451	0.228767	0.539313	1	1
Baalc	0.968606	0.0955899	1	1
Baat1	5.62547	5.3713	8	7
Bace1	18.0884	12.9124	2	2
Bace2	13.4818	15.4572	4	4
Bach1	6.02668	2.7556	3	3
Bach2	0.745362	0.327124	2	2
Bad	18.384	24.6223	2	2
Bag1	50.7594	39.6049	1	1
Bag2	39.0044	121.075	4	4
Bag3	38.851	51.7426	1	1
Bag4	3.12843	0.988622	1	1
Bag5	10.3227	7.64444	3	3
Bag6	44.9255	60.3492	9	10
Bahcc1	3.14232	2.28179	9	7
Bahd1	5.27565	5.24899	3	3
Bai1	3.61237	0.292216	11	3
Bai2	8.29481	3.23432	8	5
Bai3	5.3905	0.184018	6	3
Baiap2	3.69333	1.88367	5	4
Baiap2l1	3.38456	1.55117	4	5
Baiap2l2	0.466218	0.283234	6	4
Baiap3	0.920846	0.205257	1	1
Bak1	14.9686	29.0027	1	1
Bambi	2.85779	1.97212	2	2
Bambi-ps1	0.343279	0.143408	1	1
Banf1	51.5808	78.9905	2	2
Bank1	0.463655	0	3	0
Banp	3.98679	3.36084	8	8
Bap1	16.2131	15.0515	2	2
Bard1	0.527245	0.249312	2	3
Barx2	0.417011	0.0349926	3	1
Basp1	22.8369	21.641	1	1
Batf	0.421734	0.0295201	2	1
Batf2	0.375015	0.344356	4	3
Batf3	0.668017	0.0598262	3	1
Bax	20.3591	51.8449	2	2
Baz1a	1.69696	1.36731	8	4
Baz1b	21.1393	15.5998	2	2
Baz2a	6.4553	4.42013	1	1
Baz2b	11.7118	9.27997	12	12
Bbc3	1.56032	3.72876	2	2
Bbip1	7.70652	5.55327	2	2
Bbox1	1.17853	0.299869	2	2
Bbs1	5.11971	3.43364	5	4
Bbs10	1.30445	0.429246	1	1
Bbs12	1.88916	0.918123	3	2
Bbs2	5.30898	3.03911	3	3
Bbs4	4.68299	1.38247	3	4
Bbs5	4.46865	3.19318	8	8
Bbs7	4.88618	6.24321	8	5
Bbs9	6.63516	3.52958	5	5
Bbx	9.02374	4.55632	6	4
Bcam	49.2895	69.589	3	2
Bcan	4.68641	0.54818	7	5
Bcap29	22.4814	12.3831	3	3
Bcap31	65.5599	54.8197	1	1
Bcar1	13.9878	16.2746	2	2
Bcar3	8.33725	5.37019	5	3
Bcas1	0.646423	0.0433719	5	1
Bcas2	22.7768	16.8068	3	3
Bcas3	9.76645	8.20483	3	3
Bcat1	0.60992	0.125303	3	2
Bcat2	8.56675	11.1573	4	3
Bccip	24.0557	17.5431	1	1
Bcdin3d	1.71821	1.75715	1	1
Bche	28.3814	39.1645	2	2
Bckdha	22.9041	28.1073	1	1
Bckdhb	9.73659	8.37853	3	3
Bckdk	14.6393	22.1348	1	1
Bcl10	11.2571	9.26727	2	2
Bcl11a	10.3547	12.6546	6	6
Bcl11b	0.0748142	0	2	0
Bcl2	7.5045	1.97456	3	3
Bcl2a1a	0.24833	0	1	0
Bcl2a1b	0.675142	0.114807	1	1
Bcl2a1c	0.0266152	0	1	0
Bcl2a1d	0.369774	0	1	0
Bcl2l1	18.0744	17.3841	3	3
Bcl2l11	2.17582	1.23641	6	3
Bcl2l12	4.88694	7.61201	3	3
Bcl2l13	6.29135	4.3486	2	2
Bcl2l14	0.211134	0.104061	1	1
Bcl2l15	0.148031	0.101371	3	2
Bcl2l2	26.9436	23.3179	2	2
Bcl3	1.78575	2.03646	2	2
Bcl6	7.31069	5.85807	2	2
Bcl6b	0.685796	0.0661639	3	1
Bcl7a	5.24538	3.9091	3	3
Bcl7b	23.6611	29.7578	1	1
Bcl7c	9.82178	13.1883	3	3
Bcl9	7.57364	7.76192	8	10
Bcl9l	17.5459	21.4508	9	10
Bclaf1	19.535	13.8303	7	7
Bcmo1	0.344409	0.511674	5	3
Bco2	0.115685	0	1	0
Bcor	5.71128	5.11437	8	7
Bcorl1	3.84925	3.81597	4	7
Bcr	15.3789	12.0052	4	4
Bcs1l	4.50933	4.69213	2	2
Bdh1	53.1894	41.2086	2	2
Bdh2	4.14518	2.60903	2	2
Bdkrb2	2.79372	0.192345	2	2
Bdnf	0.513702	3.44171	3	3
Bdp1	4.37096	2.52572	6	6
Bean1	4.56207	3.76646	6	5
Becn1	33.4277	25.5789	2	2
Begain	3.12623	0.773715	6	4
Bend3	1.79302	1.5828	2	2
Bend4	1.34635	0.584247	3	3
Bend5	13.7022	15.426	5	5
Bend6	4.04611	0.631089	3	1
Bend7	1.21003	0.731888	6	5
Best1	0.577885	0.283065	2	2
Best2	0.42116	0	3	0
Best3	0.232566	0.193171	2	4
Bet1	15.514	10.1788	3	3
Bet1l	10.602	11.9708	1	1
Bet3l	0.0384994	0	1	0
Beta-s	52.8789	7.56475	1	1
Bex1	9.07092	1.11278	2	2
Bex2	32.5036	2.59291	1	1
Bex4	5.66829	0.508045	1	1
Bfar	11.9473	8.96113	1	2
Bfsp1	0.491983	0.21963	5	2
Bfsp2	0.126833	0.0793302	1	1
Bglap	13.2633	0.880531	3	1
Bglap-rs1	0.163086	0.0575699	1	1
Bglap2	5.3583	0.588808	1	1
Bgn	238.075	114.1	2	2
Bhlha15	0.193003	0.168707	1	1
Bhlha9	0.036198	0	1	0
Bhlhb9	9.97114	5.36344	2	2
Bhlhe40	16.6179	9.01392	2	2
Bhlhe41	5.06803	1.59794	3	3
Bicc1	14.8915	3.69045	4	2
Bicd1	3.61674	1.06581	8	5
Bicd2	22.068	26.5083	3	2
Bid	0.778157	0.20408	2	1
Bik	5.61711	12.4269	2	2
Bin1	25.3387	15.2178	8	7
Bin3	0.782708	0.528912	1	1
Birc2	9.4709	6.39038	5	5
Birc3	3.12356	2.2576	5	4
Birc5	2.15089	0.933731	3	3
Birc6	22.8799	16.8346	11	11
Birc7	0.0300476	0	1	0
Bivm	3.93205	2.23684	2	2
Blcap	19.1572	18.7237	2	2
Blm	1.1595	0.788875	7	6
Blmh	19.492	17.8531	1	1
Blnk	1.28302	0.057613	2	1
Bloc1s1	64.855	77.0719	3	3
Bloc1s2	6.50234	5.25508	4	5
Bloc1s3	4.63412	3.31909	3	3
Blvra	12.5995	12.7865	4	5
Blvrb	13.677	11.2095	1	1
Blzf1	8.29999	8.13942	5	5
Bmf	6.64158	6.20249	4	4
Bmi1	16.642	15.1819	4	4
Bmp1	30.1999	34.7435	4	3
Bmp15	0.0328322	0	1	0
Bmp2	2.83101	1.36426	3	3
Bmp2k	6.63945	2.50702	4	4
Bmp3	16.5147	21.6995	1	2
Bmp4	21.4789	16.3521	7	6
Bmp5	2.08431	0.537691	2	2
Bmp6	4.18814	0.453822	1	1
Bmp7	1.47948	0.0901856	3	2
Bmp8a	0.0438225	0.0316238	1	1
Bmper	1.90128	0.639956	1	1
Bmpr1a	63.9783	54.2023	4	4
Bmpr1b	0.311804	0.0982472	3	2
Bmpr2	19.0938	10.073	2	2
Bms1	9.30728	7.44983	6	6
Bmx	0.564725	0.0701397	3	1
Bmyc	11.2065	11.688	1	1
Bnc1	2.72782	0.092519	7	2
Bnc2	6.97651	5.48056	5	6
Bnip1	5.96232	6.67502	1	1
Bnip2	50.2557	41.1709	3	3
Bnip3	13.0085	10.2694	1	1
Bnip3l	27.2574	13.8024	2	1
Bnipl	0.106701	0.0350849	2	1
Boc	15.8592	19.9669	4	4
Bod1	26.962	25.5006	1	1
Bod1l	7.58386	4.04624	7	5
Bok	25.9948	59.964	3	3
Bola1	6.80699	9.71722	2	2
Bola2	13.6836	20.3916	1	1
Bola3	20.7213	28.495	1	1
Bop1	8.8885	16.6188	1	1
Bpgm	20.8939	11.9546	7	6
Bphl	11.0335	13.6099	2	2
Bpifc	0.0368485	0	1	0
Bpnt1	15.2775	14.7232	4	2
Bptf	16.067	11.826	11	12
Braf	6.86761	4.66181	4	4
Brap	10.5296	6.29237	4	3
Brca1	0.502599	0.19876	1	1
Brca2	0.8453	0.870068	4	4
Brcc3	9.52684	5.9846	4	3
Brd1	17.5212	13.3845	5	4
Brd2	44.4941	43.6732	6	6
Brd3	15.3111	12.6984	5	4
Brd4	15.0423	15.443	7	6
Brd7	11.2213	10.042	3	3
Brd8	8.32898	6.9131	2	2
Brd9	15.379	13.687	5	4
Brdt	2.45403	0.783684	6	5
Bre	14.26	22.3434	5	3
Brf1	8.92997	7.66059	5	5
Brf2	5.00611	6.65045	1	1
Bri3	32.1849	45.1086	2	2
Bri3bp	3.24186	1.39876	2	2
Brip1	0.359281	0.14294	2	1
Brix1	8.90216	7.13726	2	2
Brms1	3.74584	3.42882	1	1
Brms1l	11.8088	7.37026	3	3
Brp44	36.1815	32.2218	1	1
Brp44l	68.1767	54.2698	1	1
Brpf1	4.54356	4.48464	7	7
Brpf3	7.77716	5.31378	7	6
Brsk1	9.861	8.52877	4	4
Brsk2	4.43882	0.330788	10	3
Brwd1	17.8474	17.5857	10	10
Brwd3	1.53959	0.721941	4	3
Bscl2	20.5183	14.8182	4	6
Bsdc1	12.0623	9.8335	2	2
Bsg	204.148	209.167	3	3
Bsn	1.62685	0	5	0
Bspry	0.872977	0.0304382	4	1
Bst1	0.283448	0	1	0
Bst2	11.618	16.7574	1	1
Bsx	0.0409785	0	1	0
Btaf1	5.84491	6.32533	6	7
Btbd1	20.7649	10.0282	2	2
Btbd10	10.8122	9.29305	6	6
Btbd11	2.71548	2.07727	6	4
Btbd16	0.0346684	0	1	0
Btbd17	0.0331572	0	1	0
Btbd19	1.24955	0.714157	10	9
Btbd2	16.8052	16.4896	5	5
Btbd3	16.3747	7.44831	2	2
Btbd6	6.93173	6.54047	2	2
Btbd7	22.9786	16.5254	8	6
Btbd9	7.09362	3.91479	6	7
Btc	8.88512	9.85928	3	4
Btd	12.343	9.99808	1	2
Btf3	140.266	119.634	2	2
Btf3l4	22.1189	14.7631	4	3
Btg1	44.8242	27.5356	3	3
Btg2	23.9864	70.3731	2	3
Btg3	12.1974	10.136	2	2
Btk	0.423034	0	2	0
Btla	0.106646	0	1	0
Btn3a3	0.168219	0	1	0
Btnl2	0.120255	0.0254198	1	1
Btnl3	0.0462639	0	1	0
Btnl5	0.733693	0	3	0
Btnl6	0.357648	0	3	0
Btnl9	0.503742	0	2	0
Btrc	11.4225	9.03999	8	6
Bub1	1.38054	0.67115	5	4
Bub1b	1.52723	1.8623	6	5
Bub3	28.9112	19.8201	3	2
Bud13	2.85225	2.46151	1	1
Bud31	21.1489	24.9886	2	2
Bves	25.0091	35.533	5	7
Bysl	6.05746	11.2214	1	1
Bzrap1	1.82658	0.500592	10	5
Bzw1	41.4302	26.2961	2	2
Bzw2	32.0784	43.7202	3	2
C030006K11Rik	7.93181	14.852	2	2
C030016D13Rik	0.0827311	0.0315455	1	1
C030019I05Rik	0.145147	0.0784855	1	1
C030023E24Rik	0.496767	0	1	0
C030030A07Rik	0.114248	0	1	0
C030034I22Rik	0.438933	0.153665	1	1
C030034L19Rik	0.063236	0	1	0
C030037D09Rik	0.832082	0.870238	6	4
C030039L03Rik	0.698981	0.24605	3	1
C030044B11Rik	5.02373	4.75324	1	1
C030046E11Rik	7.4841	7.13396	3	2
C030046I01Rik	30.2068	47.1247	1	1
C030048B08Rik	2.40696	1.67614	1	1
C130022K22Rik	5.23687	4.00104	2	2
C130026L21Rik	0.126959	0.138496	2	2
C130036L24Rik	0.315816	0.418673	1	1
C130039O16Rik	7.54065	5.85451	3	3
C130050O18Rik	0.152383	0.114824	2	1
C130060K24Rik	0.256998	0	2	0
C130071C03Rik	1.15321	0.062863	2	1
C130074G19Rik	5.144	0.346498	1	1
C130080G10Rik	0.02825	0	1	0
C130083M11Rik	0.368161	0.49178	2	1
C1d	39.7095	22.797	5	4
C1galt1	10.8894	5.14165	3	3
C1galt1c1	9.72017	6.83338	1	1
C1qa	16.173	1.12332	1	1
C1qb	17.562	1.43706	2	2
C1qbp	26.7685	27.1562	1	1
C1qc	15.3876	0.863091	2	2
C1ql1	7.85119	1.15149	5	3
C1ql2	0.0382654	0	1	0
C1ql3	0.552079	0.774337	1	1
C1qtnf1	15.9315	4.64196	5	5
C1qtnf2	17.3674	19.6952	1	1
C1qtnf3	24.1586	4.54153	2	2
C1qtnf4	0.719744	0.429144	1	1
C1qtnf5	8.56546	6.31813	3	3
C1qtnf6	15.9643	15.6295	3	3
C1qtnf7	6.38715	4.37526	6	6
C1qtnf9	3.61334	0.17387	1	1
C1ra	19.6851	6.10709	2	2
C1rb	3.77652	1.06439	1	1
C1rl	2.13011	3.02915	1	2
C1s	49.5673	17.3035	3	3
C2	14.5732	1.00024	1	1
C230004F18Rik	1.64346	0.10814	5	2
C230035I16Rik	5.34094	4.95719	6	3
C230052I12Rik	1.33261	1.01777	1	1
C230081A13Rik	8.09904	5.56583	6	4
C230091D08Rik	1.25	0.562178	2	1
C230096C10Rik	11.1003	12.999	3	4
C2cd2	4.78004	3.77262	3	3
C2cd2l	10.0766	10.4934	7	8
C2cd3	6.15156	3.94709	4	3
C2cd4b	0.054556	0	1	0
C2cd4c	0.218189	0.0271801	3	1
C2cd4d	0.274694	0.19621	1	1
C3	303.928	10.8861	4	4
C330006K01Rik	2.54773	2.52502	7	7
C330007P06Rik	13.7736	6.59324	2	2
C330018D20Rik	3.42764	2.56521	2	2
C330019G07Rik	4.45988	2.69186	7	5
C330021F23Rik	15.9484	13.5497	1	1
C330027C09Rik	2.9926	2.10554	5	3
C3ar1	1.2526	0.042945	1	1
C430048L16Rik	4.00545	2.52925	2	2
C430049B03Rik	0.567172	0.939657	3	3
C4a	1.11797	0.301917	4	4
C4b	18.5705	3.58821	4	4
C4bp	0.0558635	0	1	0
C4bp-ps1	0.0357788	0	1	0
C530005A16Rik	0.832939	0.338943	1	1
C530008M17Rik	6.47976	6.35323	8	10
C530028O21Rik	4.83636	2.48869	4	3
C5ar1	1.60434	0.0809305	2	1
C6	0.033716	0	1	0
C630004H02Rik	11.0693	1.13231	4	4
C630020P19Rik	0.0971827	0	1	0
C630043F03Rik	0.46909	0.401694	1	1
C77080	3.96883	0.801148	1	1
C77370	0.146974	0.119333	2	2
C78339	17.9695	16.8518	2	2
C80913	16.3269	11.1098	6	6
C85492	6.99539	7.13875	2	2
C87436	6.21031	5.27884	4	4
C8g	0.471673	0.301786	3	3
C920006O11Rik	1.02392	1.39825	5	6
C920009B18Rik	0.0541665	0	1	0
C920021L13Rik	0.489847	0.50614	3	3
Cab39	31.835	25.8705	3	3
Cab39l	22.5557	14.6502	3	2
Cabin1	17.7511	18.9556	5	5
Cables1	2.76918	0.307367	7	3
Cables2	6.07069	5.5462	6	6
Cabp1	2.06381	0.819785	5	5
Cabp4	0.0277349	0.0611785	1	1
Cabp7	0.111071	0	1	0
Cabyr	0.741857	0.820917	3	4
Cachd1	4.77995	1.4223	2	2
Cacna1a	8.62747	4.0446	13	12
Cacna1b	8.53675	0.463365	11	7
Cacna1c	24.5754	36.0994	20	19
Cacna1d	8.87826	2.65408	8	7
Cacna1e	11.3745	10.8767	13	15
Cacna1g	7.55396	0.783852	9	6
Cacna1h	36.8562	59.384	7	7
Cacna1i	0.120347	0	2	0
Cacna2d1	58.2756	54.825	11	11
Cacna2d2	3.94812	0.438938	7	4
Cacna2d3	4.89913	4.27473	7	4
Cacnb1	12.0392	6.35528	9	8
Cacnb2	13.7492	17.5526	4	4
Cacnb3	30.7729	42.8319	2	2
Cacnb4	1.63487	0.457237	8	4
Cacng2	0.103615	0	1	0
Cacng3	0.217383	0	1	0
Cacng4	1.86916	0.17658	2	2
Cacng5	0.586398	0.0468263	2	1
Cacng6	0.0308462	0	1	0
Cacng7	14.5831	14.8901	3	3
Cacng8	0.141122	0.0257034	2	1
Cacybp	24.6443	11.9913	3	2
Cad	3.31513	3.53811	2	2
Cadm1	24.4812	1.29629	6	5
Cadm2	1.50773	0.0654908	4	2
Cadm3	25.3302	1.97342	4	3
Cadm4	7.27454	1.09098	1	1
Cadps	16.2474	0.819328	9	4
Cadps2	6.81787	0.267049	5	3
Cage1	0.401311	0.305465	3	2
Calb1	0.776928	0.0806536	1	1
Calb2	90.3153	9.06539	1	1
Calca	0.38343	0.124255	1	1
Calcb	20.7353	2.37779	5	4
Calcoco1	39.2885	44.554	1	1
Calcr	0.0266293	0	1	0
Calcrl	15.8755	0.535066	5	3
Cald1	509.031	537.212	4	4
Calhm1	0.0574674	0.0325353	1	1
Calhm2	0.750369	0.563698	1	1
Calm1	279.595	158.451	7	6
Calm2	678.52	578.104	1	1
Calm3	132.407	129.344	3	3
Calml3	0.0271208	0	1	0
Calml4	3.85615	2.36453	4	5
Caln1	0.414801	0	3	0
Calr	148.772	147.984	1	1
Calr3	0.3588	0.203834	3	1
Calr4	0.14055	0.0284902	1	1
Calu	161.11	195.871	2	2
Caly	7.5134	0.868257	4	3
Camk1	24.4767	23.1176	1	1
Camk1d	2.56638	0.494452	3	2
Camk1g	0.555932	0.202555	2	4
Camk2a	7.5845	1.05988	8	5
Camk2b	13.0131	2.13255	8	5
Camk2d	32.6021	35.6677	5	5
Camk2g	36.477	58.4596	5	5
Camk2n1	25.3697	8.02218	4	3
Camk2n2	6.07104	2.54128	1	1
Camk4	1.33053	0.0953921	1	1
Camkk1	5.70587	7.36517	6	7
Camkk2	9.14133	8.15203	4	4
Camkv	0.101321	0	1	0
Caml	10.8061	9.24969	4	4
Camp	0.6796	0.0368221	2	1
Camsap1	7.07397	6.68961	7	7
Camsap1l1	23.2843	12.8651	9	9
Camta1	19.2366	12.7832	12	7
Camta2	14.5553	15.8711	4	3
Cand1	26.2493	19.1024	7	5
Cand2	3.06117	3.61933	1	1
Cant1	15.8191	18.6223	6	7
Canx	84.8468	54.3582	6	8
Cap1	110.07	131.631	3	3
Cap2	34.1179	47.22	5	5
Capg	12.3288	6.07397	2	2
Capn1	18.2207	19.347	2	2
Capn10	5.2574	5.35474	3	3
Capn11	0.131888	0.649463	3	9
Capn12	0.16313	0.243108	1	1
Capn13	0.209977	0	1	0
Capn2	68.7843	64.6155	3	3
Capn3	0.510629	0.553344	3	3
Capn5	8.93821	1.65665	4	4
Capn6	3.48194	0.561435	1	1
Capn7	11.7607	5.39305	3	4
Capn8	0.0441491	0	1	0
Capn9	0.167779	0.532803	2	1
Capns1	217.948	316.059	4	4
Caprin1	52.9372	29.3307	12	11
Caprin2	2.46468	1.37285	9	5
Caps2	0.751363	0.708647	7	5
Capsl	0.366269	0.0282114	1	1
Capza1	41.7371	38.0288	3	3
Capza2	92.0809	73.2082	3	3
Capzb	171.856	207.925	3	3
Car1	16.6792	2.35456	1	1
Car10	0.978786	0.0813759	4	2
Car11	13.456	8.90242	5	5
Car12	4.27984	0.588512	4	4
Car13	1.61285	1.70749	1	1
Car14	3.94178	3.6595	2	2
Car15	0.868392	0.469487	2	3
Car2	5.64827	2.09006	2	2
Car3	30.4601	10.8713	3	3
Car4	3.8479	0.0455304	1	1
Car5a	0.145794	0.152823	1	1
Car5b	1.63701	0.33707	2	1
Car6	0.0275087	0	1	0
Car7	0.522676	0.571024	4	4
Car8	13.8724	0.93048	3	3
Car9	1.23054	1.00833	1	1
Card10	4.42008	0.317797	3	2
Card11	0.0871896	0	2	0
Card14	0.0532036	0	1	0
Card6	2.50478	1.46207	4	3
Card9	1.22817	0.696874	3	1
Carf	2.27691	1.13881	5	4
Carhsp1	0.636231	0.59545	1	1
Carkd	14.4028	14.1384	2	2
Carm1	17.3103	20.2899	2	2
Carns1	4.46834	9.3802	9	9
Cars	8.67552	11.6259	9	9
Cars2	5.63927	6.29764	8	8
Cartpt	22.848	2.00001	2	2
Casc1	0.154156	0.0642796	1	1
Casc3	12.7503	11.4431	1	1
Casc4	19.3651	12.9425	6	4
Casc5	0.86685	0.38996	3	3
Casd1	20.2858	12.775	1	1
Cask	7.93777	4.38789	8	5
Caskin1	3.68152	0.330522	2	2
Caskin2	10.6235	14.6765	2	2
Casp1	1.74484	0.102771	4	2
Casp12	23.3145	14.4455	6	5
Casp14	0.258218	0	2	0
Casp2	8.83164	6.66657	3	3
Casp3	9.63145	6.03401	3	3
Casp4	2.85148	0.472435	8	4
Casp6	5.85524	3.7376	3	2
Casp7	4.17131	3.43669	2	2
Casp8	3.88588	2.10411	4	5
Casp8ap2	3.33208	1.97103	4	2
Casp9	2.61683	1.6045	2	1
Casq1	3.6482	12.9997	3	2
Casq2	3.88892	9.04512	1	1
Casr	0.794675	0.0360673	2	1
Cass4	0.262963	0.662416	2	4
Cast	27.1723	19.7084	5	4
Casz1	15.5293	19.7147	5	5
Cat	27.5673	23.3298	4	3
Catsper2	0.469474	0.335548	4	4
Catsper3	0.10214	0.0819873	2	1
Catsper4	0.0307168	0	1	0
Catsperg1	0.506025	0.864662	7	10
Catsperg2	0.157463	0.0313765	2	1
Cav1	392.423	369.073	3	3
Cav2	28.7631	22.8429	2	2
Cav3	16.9291	46.7462	2	2
Cbara1	15.9448	10.5734	3	3
Cbfa2t2	6.5505	4.44558	2	2
Cbfa2t3	2.42942	0.325512	7	3
Cbfb	14.0666	4.69617	6	6
Cbl	8.99205	6.85538	9	4
Cblb	4.58575	1.94754	4	5
Cblc	0.435443	0.215639	3	2
Cbll1	5.09686	3.73831	6	4
Cbln1	1.03654	0.133378	2	2
Cbln2	10.5716	0.434186	7	5
Cbln3	0.0622975	0.064114	1	1
Cbln4	0.974401	0.0287399	1	1
Cbr1	19.5595	12.8151	2	1
Cbr2	9.79566	2.14348	2	2
Cbr3	3.20567	2.08674	2	1
Cbr4	6.82591	5.22374	2	2
Cbs	0.522862	0.451009	7	5
Cbwd1	3.76838	2.20995	3	2
Cbx1	24.5339	16.6335	6	6
Cbx2	1.29096	1.00521	4	4
Cbx3	55.724	35.0099	1	1
Cbx4	6.15002	5.51948	3	3
Cbx5	18.1222	6.48857	3	3
Cbx6	49.7211	34.8274	1	1
Cbx7	10.2086	8.59131	5	5
Cbx8	1.78858	2.12832	2	3
Cby1	13.3155	18.6645	1	1
Cc2d1a	9.06572	10.3236	8	8
Cc2d1b	8.15708	7.91316	1	1
Cc2d2a	6.77772	5.43943	6	6
Ccar1	15.914	13.1776	8	8
Ccbe1	3.33506	2.54388	2	2
Ccbl1	3.14662	3.01912	5	7
Ccbl2	1.58284	1.71137	3	4
Ccbp2	1.20746	0.0383648	3	1
Ccdc101	4.7342	7.26282	1	1
Ccdc102a	11.4274	17.3902	3	2
Ccdc103	0.377596	0.111525	3	1
Ccdc104	11.269	5.64862	1	1
Ccdc106	4.74481	10.2109	2	2
Ccdc107	55.5497	137.75	2	2
Ccdc108	0.0420296	0	1	0
Ccdc109a	10.5259	10.0628	3	3
Ccdc109b	4.84417	0.963195	5	2
Ccdc111	1.61239	1.12258	3	4
Ccdc112	1.72917	1.02187	3	3
Ccdc113	0.39581	0	2	0
Ccdc114	2.31417	0.818445	4	3
Ccdc115	6.79413	8.04611	2	2
Ccdc116	0.0704019	0	1	0
Ccdc117	3.6418	2.19557	2	2
Ccdc12	17.7171	15.3767	2	2
Ccdc120	1.36841	0.720734	7	5
Ccdc122	1.00771	0.797642	2	2
Ccdc123	5.14188	3.36796	5	6
Ccdc124	24.9373	37.8704	1	1
Ccdc125	0.242383	0	1	0
Ccdc126	2.89832	3.55387	3	3
Ccdc127	11.711	8.5016	3	3
Ccdc13	0.775209	0.614797	8	6
Ccdc130	3.00125	2.95558	8	7
Ccdc132	6.40942	3.74357	4	3
Ccdc134	4.81789	5.96555	6	5
Ccdc135	0.321741	0	2	0
Ccdc136	9.9625	9.52893	10	8
Ccdc137	4.27562	3.05825	2	2
Ccdc138	1.91556	0.603777	10	6
Ccdc14	1.1055	1.14526	7	5
Ccdc141	2.72546	3.1382	7	6
Ccdc142	0.934051	1.05005	1	1
Ccdc146	0.565713	0.541533	5	6
Ccdc148	0.872467	0.160863	3	1
Ccdc15	0.925059	0.784931	7	6
Ccdc151	0.466164	0.0691139	4	2
Ccdc152	3.2799	0.285044	2	1
Ccdc157	5.51495	4.00732	2	1
Ccdc158	0.507902	0.140236	4	3
Ccdc159	2.02232	1.5138	7	6
Ccdc160	0.560327	0.0851566	1	1
Ccdc162	0.141548	0.0254845	2	1
Ccdc163	4.91708	5.09877	5	5
Ccdc164	1.44293	0.243513	5	3
Ccdc17	0.495401	0.876423	1	1
Ccdc18	0.198793	0.0711588	4	2
Ccdc19	0.304968	0	1	0
Ccdc21	8.01777	5.35191	3	4
Ccdc22	5.23242	6.89036	4	4
Ccdc23	19.144	23.0227	2	2
Ccdc24	2.0637	2.02708	1	1
Ccdc25	6.54724	4.64464	2	1
Ccdc27	0.0280664	0	1	0
Ccdc28a	6.02741	3.62129	7	4
Ccdc28b	6.36795	5.18268	1	1
Ccdc3	11.5055	12.2859	2	2
Ccdc30	0.768193	0.126192	6	3
Ccdc32	7.20914	6.646	4	4
Ccdc33	0.0475287	0	1	0
Ccdc34	6.0544	2.58166	6	3
Ccdc36	0.0449553	0.0310946	1	1
Ccdc37	0.370408	0.0556172	4	2
Ccdc38	0.124158	0.122011	2	2
Ccdc39	1.76812	0.995961	4	2
Ccdc40	0.74826	0.233389	6	3
Ccdc41	6.48287	4.33821	4	4
Ccdc43	7.20662	5.86625	2	2
Ccdc45	1.78068	1.22039	2	1
Ccdc46	1.96151	1.30268	6	7
Ccdc47	27.4282	23.9479	2	1
Ccdc48	2.25766	0.0566639	7	1
Ccdc50	29.7209	17.6215	4	4
Ccdc51	2.39952	2.50901	5	4
Ccdc53	13.9836	14.6384	6	6
Ccdc55	4.78363	2.82117	4	3
Ccdc56	32.2174	45.1413	1	1
Ccdc57	1.29486	2.09081	5	9
Ccdc58	4.53689	3.60134	3	3
Ccdc59	9.5277	8.44989	2	2
Ccdc6	10.6551	7.7091	3	3
Ccdc60	4.03587	5.94663	6	6
Ccdc61	3.3583	4.61605	4	4
Ccdc62	0.606037	1.36653	10	11
Ccdc64	7.1916	3.96725	5	5
Ccdc64b	0.123495	0	1	0
Ccdc65	2.19283	3.21381	3	4
Ccdc66	5.48092	4.84086	2	2
Ccdc67	0.0421507	0	1	0
Ccdc68	3.86121	3.00467	5	4
Ccdc69	5.79313	6.52963	2	4
Ccdc71	8.07846	6.8867	1	1
Ccdc72	62.6952	40.7726	4	4
Ccdc73	0.308014	0.204067	1	1
Ccdc74a	0.44559	0	1	0
Ccdc75	6.22199	4.24311	5	5
Ccdc76	1.1377	1.30155	2	2
Ccdc77	1.71654	1.47672	1	1
Ccdc78	0.0289763	0.11054	1	1
Ccdc80	41.3136	22.2665	4	5
Ccdc81	0.254297	0.0570889	3	1
Ccdc83	0.0659824	0	1	0
Ccdc84	2.14547	2.6778	1	1
Ccdc85a	0.623452	0.0343636	5	1
Ccdc85b	4.76642	4.6067	3	3
Ccdc85c	15.3879	21.337	5	6
Ccdc86	2.74557	4.6418	2	2
Ccdc87	0.151429	0.0461541	1	1
Ccdc88a	6.05534	4.12201	5	5
Ccdc88b	0.497262	0.0694186	8	2
Ccdc88c	5.2308	8.58491	9	11
Ccdc9	15.4526	17.153	15	17
Ccdc90a	10.3643	8.65289	2	2
Ccdc90b	12.9809	7.25837	2	2
Ccdc91	11.6573	7.15694	3	3
Ccdc92	9.77584	3.71771	3	2
Ccdc93	5.14344	3.96475	2	2
Ccdc94	2.93892	3.39491	4	4
Ccdc96	0.479868	0.217522	1	1
Ccdc97	14.3618	16.4228	2	2
Ccdc99	0.702441	0.520442	3	3
Cchcr1	3.10944	4.52964	8	9
Cck	3.30376	0.663867	2	2
Cckar	14.8866	12.507	6	4
Cckbr	0.423891	0.0639822	1	1
Ccl11	16.2303	0.67879	1	1
Ccl12	1.59135	0.106964	1	1
Ccl17	0.100546	0.0805089	1	1
Ccl19	0.323658	0.819642	3	2
Ccl2	1.2248	0.691443	1	1
Ccl20	0.0286613	0	1	0
Ccl21c	47.4116	3.6301	2	2
Ccl22	0.0543323	0	1	0
Ccl24	0.343105	0	1	0
Ccl25	1.16556	0.768458	4	3
Ccl27a	7.12531	8.05161	4	4
Ccl27b	0.634695	0.464019	2	2
Ccl3	0.0285363	0	1	0
Ccl4	0.0525628	0.0669264	1	1
Ccl5	0.279816	1.29017	1	1
Ccl6	9.21617	0.173178	2	1
Ccl7	1.00453	0.697815	1	1
Ccl8	2.13344	0.0858745	1	1
Ccl9	3.82064	0.0738688	2	1
Ccm2	16.7889	24.626	3	2
Ccna1	0.0946931	0.116364	1	2
Ccna2	5.75197	3.42749	1	1
Ccnb1	2.90338	1.62857	3	2
Ccnb1ip1	0.098643	0	1	0
Ccnb2	3.1195	1.3091	3	2
Ccnc	10.0046	7.04889	2	2
Ccnd1	33.9799	24.9944	1	1
Ccnd2	71.1797	43.0327	4	3
Ccnd3	71.8839	105.398	3	3
Ccndbp1	16.3147	11.3234	2	2
Ccne1	2.714	1.79028	3	3
Ccne2	1.37294	0.520238	3	3
Ccnf	1.22561	0.64484	3	3
Ccng1	36.6081	61.4921	2	2
Ccng2	11.3712	4.43277	4	4
Ccnh	9.43957	6.10828	1	1
Ccni	95.9713	60.4288	4	4
Ccnj	2.17467	1.51742	5	5
Ccnjl	0.861753	0.437072	3	2
Ccnk	9.33371	9.73681	3	4
Ccnl1	14.1608	17.2098	10	10
Ccnl2	36.8491	58.1787	10	9
Ccno	0.0849844	0.0826333	1	1
Ccnt1	7.46317	4.51598	6	5
Ccnt2	8.12126	5.97591	7	6
Ccny	20.1732	16.0884	3	4
Ccnyl1	7.40976	6.24015	8	7
Ccpg1	29.6675	14.0281	7	7
Ccr1	0.869218	0	1	0
Ccr10	0.779425	0.681028	1	1
Ccr2	2.36456	0.0394456	2	1
Ccr3	0.110429	0	1	0
Ccr5	1.01114	0	1	0
Ccr9	0.0360338	0	1	0
Ccrl1	33.4877	27.2658	4	3
Ccrl2	1.56812	0.718796	3	2
Ccrn4l	1.23108	1.6481	2	2
Ccs	19.3188	25.1295	2	2
Cct2	65.4773	58.2943	2	2
Cct3	43.277	45.7434	1	1
[truncated: 15,760 more rows]
