# Supplementary material for: Smooth Muscle Cell Genome Browser: Enabling the Identification of Novel Serum Response Factor Target Genes
Source: PLoS One. 2015 Aug 4;10(8):e0133751. doi: 10.1371/journal.pone.0133751 (PMC4524680; doi:10.1371/journal.pone.0133751)
Supplement: S6 Table — (XLSX) [file pone.0133751.s015.xlsx]

## Sheet: Table S6
S6 Table. A list of SRF binding sites associated with CArG boxes, CpG islands, and jejunal SMC transcripts.
Genome-wide SRF binding sites of the mouse muscle myoblast cell line (C2C12) were obtained from ENCODE data in the UCSC database.
# Region ID	Chrom	Start	Stop	RPM	Fold	Peak Pos	Peak Height	pValue	CArG Seq	CArG Position	Human	Gene ID	Location	CpG Score	Transcript ID
C2_SRF_24h_10392MC1935	chr13	108680200	108680494	339.7	440.7	108680369	76.2	0	CCTATAAACG	chr13:108680285-108680293	Yes	Zswim6	Promoter	309	TCONS_00069034
C2_SRF_24h_10392MC3349	chr18	35020204	35021063	456.9	237.1	35020523	55.8	0	CCATATAAGG	chr18:35020455-35020463	Yes	Erg1	Promoter	70	TCONS_00129159
									CCTTATTTGG	chr18:35020493-35020501	No	Erg1	Promoter	70	TCONS_00129159
									CCTTATATGG	chr18:35020509-35020517	Yes	Erg1	Promoter	70	TCONS_00129159
									CCCAATATGG	chr18:35020524-35020532	No	Erg1	Promoter	70	TCONS_00129159
									CCATATTAGG	chr18:35020757-35020765	Yes	Erg1	Promoter	70	TCONS_00129159
									CCATATATGG	chr18:35020779-35020787	Yes	Erg1	Promoter	70	TCONS_00129159
C2_SRF_24h_10392MC5289	chr5	143668194	143668565	237.9	432	143668457	50.7	0	CCATAAAAGG	chr5:143668458-143668466	Yes	Actb	Promoter	129	TCONS_00207407
									CCATAAAAGG	chr5:143667528-143667536	Yes	Actb	Intron 1	129	TCONS_00207407
C2_SRF_24h_10392MC106	chr1	72290386	72290799	188.7	285.5	72290519	47.1	0	CCTAATTTGG	chr1:72290513-72290521	No	Pecr	3'	39	TCONS_00001751
C2_SRF_24h_10392MC2415	chr15	77735755	77736067	172.4	184.2	77735899	45.5	0	CCTTATTTGG	chr15:77735899-77735907	No	Txn2	3'		TCONS_00092902
C2_SRF_24h_10392MC2100	chr14	70474638	70475021	206.2	249.7	70474774	45	0	CCTTTAAAGG	chr14:70474679-70474687	Yes	Egr3	Promoter	94	TCONS_00090813
									CCAAAATATG	chr14:70474723-70474731	Yes	Egr3	Promoter	94	TCONS_00090813
									CCTTGTATGG	chr14:70474807-70474815	Yes	Egr3	Promoter	94	TCONS_00090813
C2_SRF_24h_10392MC1410	chr11	120211103	120211785	232.7	192.1	120211567	38.9	0	CCTTATTTAG	chr11:120211559-120211567	Yes	0610009L18Rik	Intron 1	193	TCONS_00034789
									CCATATTTGG	chr11:120211451-120211459	No	0610009L18Rik	Intron 1	193	TCONS_00034789
									CCATGTAAGG	chr11:120211347-120211355	No	0610009L18Rik	Intron 1	193	TCONS_00034789
									CCTTTATTGG	chr11:120210364-120210372	No	0610009L18Rik	Intron 1	193	TCONS_00034789
									CCATATATGG	chr11:120209891-120209899	Yes	0610009L18Rik	Promoter	193	TCONS_00034789
									CCATATATGG	chr11:120209891-120209899	Yes	Actg1	Promoter	193	TCONS_00036365
C2_SRF_24h_10392MC1306	chr11	103128671	103129176	154.2	200.1	103128940	37	0	CCAAAATGGG	chr11:103128932-103128940	Yes	Map3k14	Promoter	73	TCONS_00036101
									CCCAAAATGG	chr11:103128931-103128939	No	Map3k14	Promoter	73	TCONS_00036101
C2_SRF_24h_10392MC6267	chr8	87500169	87500705	159.4	160.9	87500535	37	0	CCATATATGG	chr8:87500524-87500532	Yes	Junb	Promoter	215	TCONS_00265947
C2_SRF_24h_10392MC3287	chr18	5134132	5134445	159	288.8	5134263	35.8	0	CCATACATGG	chr18:5134265-5134273	No	Svil	3'		TCONS_00135787
C2_SRF_24h_10392MC3351	chr18	35046795	35047442	164.7	90.6	35047174	34	0	CCATGTATGG	chr18:35047120-35047128	Yes	Etf1	3'	27	TCONS_00129767
									CCATACATGG	chr18:35047177-35047185	Yes	Etf1	3'	27	TCONS_00129767
C2_SRF_24h_10392MC1187	chr11	87562935	87563262	135.9	205.6	87563110	33.5	0	CCTTATTTGG	chr11:87563103-87563111	Yes	Supt4a	3'		TCONS_00034204
									CCTTAGATGG	chr11:87563480-87563488	No	Supt4a	3'		TCONS_00034204
C2_SRF_24h_10392MC1387	chr11	118914549	118914932	156.7	284.6	118914750	31.3	0	CCTTATATGG	chr11:118914733-118914741	Yes	Cbx8	Promoter	45	TCONS_00036328
									CCATATAAGG	chr11:118914775-118914783	Yes	Cbx8	Promoter	45	TCONS_00036328
C2_SRF_24h_10392MC2661	chr15	101097030	101097403	105.4	73.6	101097178	29.6	0	CCTTGTATGG	chr15:101097177-101097185	Yes	Nr4a1	Promoter	65	TCONS_00092411
C2_SRF_24h_10392MC2724	chr16	4880417	4880765	91.3	184.2	4880565	25.8	0	CCATATAAGG	chr16:4880566-4880574	Yes	Ubald1	Promoter	145	TCONS_00105033
C2_SRF_24h_10392MC1898	chr13	94073442	94073952	100.3	86.7	94073617	25.7	0	CCTAATTTAG	chr13:94073608-94073616	Yes	Homer1	Promoter	136	TCONS_00068140
C2_SRF_24h_10392MC3517	chr19	5488989	5489467	112.4	136.1	5489161	25.5	0	CCTTATAAGG	chr19:5489108-5489116	Yes	Mus81	Promoter		TCONS_00138411
									CCTTATAAGG	chr19:5489108-5489116	Yes	Cfli	Promoter		TCONS_00137661
									CCTAATAAGG	chr19:5489166-5489174	Yes	Mus81	Promoter		TCONS_00138411
									CCTAATAAGG	chr19:5489166-5489174	Yes	Cfli	Promoter		TCONS_00137661
C2_SRF_24h_10392MC4775	chr4	124386059	124386552	93.3	113	124386279	24.1	0	CCAAAAAAGG	chr4:124386269-124386277	Yes	Sf3a3	Promoter	22	TCONS_00188667
C2_SRF_24h_10392MC246	chr1	135989548	135989886	90.6	137.1	135989714	23.8	0	CCAAATAAGG	chr1:135989716-135989724	No	Btg2	Promoter	34	TCONS_00002089
C2_SRF_24h_10392MC4417	chr3	95462478	95462848	94	100.4	95462645	22.2	0	CCTTTTACGG	chr3:95462636-95462644	No	Mcli	Promoter	122	TCONS_00171069
									CCATGTTTGG	chr3:95462778-95462786	No	Mcli	Exon 1	122	TCONS_00171069
C2_SRF_24h_10392MC3699	chr19	53603301	53604115	111.3	69.7	53603561	22.1	0	CCATATTTGG	chr19:53603554-53603562	No	Dusp5	Promoter	120	TCONS_00138233
									CCTTATATGG	chr19:53603564-53603572	Yes	Dusp5	Promoter	120	TCONS_00138233
C2_SRF_24h_10392MC6258	chr8	87187814	87188268	111.3	224.6	87187989	22.1	0	CTAAATTTGG	chr8:87187940-87187948	No	Ier2	Promoter	31	TCONS_00265929
									CCATATAAGA	chr8:87187992-87188000	Yes	Ier2	Promoter	31	TCONS_00265929
C2_SRF_24h_10392MC1048	chr11	69475696	69476332	67.4	76.5	69475815	22	4.2e-253	CCAAATATGG	chr11:69475814-69475822	No	Mpdu1	Intron 1	29	TCONS_00035406
C2_SRF_24h_10392MC4758	chr4	119821362	119821723	80.6	81.3	119821519	22	0	CCAAAATTGG	chr4:119821515-119821523	Yes	Edn2	Promoter	37	TCONS_00184923
									CCATTTAGGG	chr4:119821515-119821523	No	Edn2	Promoter	37	TCONS_00184923
C2_SRF_24h_10392MC2425	chr15	78707321	78708141	106.2	49.4	78707540	21.2	0	CCTTTTAAGG	chr15:78707541-78707549	No	Gga1	Promoter	83	TCONS_00092066
C2_SRF_24h_10392MC274	chr1	145549638	145550211	91	91.8	145549967	20.7	0	CTATATAAGG	chr1:145549968-145549976	No	Cdc73	Promoter	50	TCONS_00002164
C2_SRF_24h_10392MC656	chr10	80164518	80165044	92.9	112.5	80164673	20.1	0	CCCTTAAAGG	chr10:80164664-80164672	Yes	Mob3a	Promoter	46	TCONS_00020827
									CCTTAAAGGG	chr10:80164665-80164673	No	Mob3a	Promoter	46	TCONS_00020827
C2_SRF_24h_10392MC3152	chr17	46689823	46690483	90.9	97.2	46690302	19.9	2.1e-316	CCTTATATGG	chr17:46690303-46690311	Yes	Srf	Intron 2	146	TCONS_00126017
C2_SRF_24h_10392MC6757	chrX	163099694	163100033	75.4	228.1	163099837	19.4	7.4e-321	CCAAATAAGG	chrX:163099836-163099844	Yes	Gm1720	Promoter
									CCTTGTTTGG	chrX:163099926-163099934	No	Gm1720	Promoter
C2_SRF_24h_10392MC1584	chr12	86826879	86827313	78.5	75.1	86827059	18.6	0	CCATATTTGG	chr12:86827065-86827073	Yes	Fos	3'	32	TCONS_00055129
C2_SRF_24h_10392MC2296	chr15	59591134	59591506	80.6	162.6	59591319	18.4	9.3e-289	CCATTTTTGT	chr15:59591227-59591235	No
									CCATATTTGG	chr15:59591317-59591325	Yes
									TCATTTAAGG	chr15:59590945-59590953	No
C2_SRF_24h_10392MC5155	chr5	114322912	114323329	89.6	148	114323084	18.1	0	CCATATATGG	chr5:114323099-114323107	Yes	Coro1c	Intron 2		TCONS_00206989
									CCTTTCTTGG	chr5:114322885-114322893	No	Coro1c	Intron 2		TCONS_00206989
C2_SRF_24h_10392MC5725	chr7	28275635	28276255	62.1	70.5	28276030	18.1	4.9e-270	CCATTTCTGG	chr7:28276031-28276039	Yes	Sertad1			TCONS_00242635
C2_SRF_24h_10392MC5692	chr7	19716732	19717133	73.7	223.2	19716927	17.5	8.4e-323	CCTTATTTGG	chr7:19716918-19716926	Yes	fbxo46	Intron 1	27	TCONS_00242451
C2_SRF_24h_10392MC3749	chr2	13976708	13977458	58.7	26	13976895	16.8	1.3e-193	CCGTATTAGG	chr2:13976895-13976903	Yes	Ptpla	Intron 1	129	TCONS_00148546
C2_SRF_24h_10392MC6328	chr8	108089859	108090153	55.3	111.6	108089985	16.5	1.3e-211	TCTTAAATGG	chr8:108089987-108089995	No	Atp6v0d1	Promoter	107	TCONS_00266085
C2_SRF_24h_10392MC5787	chr7	52252584	52253229	67.7	82	52253020	16.4	6.4e-294	CCAAAAAAGG	chr7:52253029-52253037	No	Irf3	Exon 1	40	TCONS_00242977
									CCAAAGAAGG	chr7:52252603-52252611	No	Bcl2l12	Intron 1		TCONS_00244790
C2_SRF_24h_10392MC6543	chr9	57684486	57684865	45.2	205.2	57684709	15.1	1.9e-155	CCATTTAAGG	chr9:57684799-57684807	No	Arid3b	Promoter	50	TCONS_00286110
									GCTAAAAAGG	chr9:57684708-57684716	No	Arid3b	Promoter	50	TCONS_00286110
C2_SRF_24h_10392MC5071	chr5	38952718	38953182	64.1	83.2	38952973	14.4	1.9e-273	CCATATATAG	chr5:38952983-38952991	Yes	Wdr1	Promoter	102	TCONS_00206519
C2_SRF_24h_10392MC2303	chr15	63385209	63385534	60.4	137.2	63385424	14.2	1.6e-209	CCAAATTTGG	chr15:63385292-63385300	Yes
									CCAAAAAAGG	chr15:63385413-63385421	Yes
									CCTTTTCAGG	chr15:63385494-63385502	No
									CCTTTAAAAG	chr15:63385576-63385584	No
C2_SRF_24h_10392MC6191	chr8	73905739	73906128	49.7	60.1	73905914	14.2	3e-186	CCTTATAAGG	chr8:73905920-73905928	No	Nr2f6	Promoter	223	TCONS_00265807
C2_SRF_24h_10392MC4890	chr4	138748523	138748934	50.4	61.1	138748697	14.1	5.6e-201	CCATACTTGG	chr4:138748696-138748704	Yes	Capzb	Promoter	72	TCONS_00185270
C2_SRF_24h_10392MC1270	chr11	101034938	101035396	54.2	41	101035086	14	2.8e-199	CCCAAAAAGG	chr11:101035077-101035085	No	Ccr10	Exon 2	58	TCONS_00036030
C2_SRF_24h_10392MC5288	chr5	143667404	143667877	61.6	124.4	143667538	13.8	1.9e-259	CCATAAAAGG	chr5:143668458-143668466	Yes	Actb	Promoter	129	TCONS_00207407
									CCTAATACGG	chr5:143668028-143668036	No	Actb	Intron 1	129	TCONS_00207407
									CCATAAAAGG	chr5:143667528-143667536	Yes	Actb	Intron 1	129	TCONS_00207407
C2_SRF_24h_10392MC4766	chr4	122563553	122563951	49.8	82.2	122563784	13.3	1.5e-196	CCATAGATGG	chr4:122563784-122563792	Yes	Cap1	Promoter	29	TCONS_00188995
									CCAAATTTCG	chr4:122563577-122563585	No	Cap1	Promoter	29	TCONS_00188995
C2_SRF_24h_10392MC2405	chr15	77629104	77629665	71.6	36.1	77629377	13	8.5e-253	CCATAAAAGG	chr15:77629367-77629375	Yes	Myh9	Intron 3		TCONS_00096047
C2_SRF_24h_10392MC845	chr11	3435619	3435995	56.6	42.9	3435832	12.9	1.8e-207	CCATATAAGG	chr11:3435835-3435843	Yes	Smtn	Intron 3	26	TCONS_00034846
C2_SRF_24h_10392MC1979	chr14	21711164	21711562	48.9	111	21711321	12.9	4.7e-217	GCATAAATGG	chr14:21710924-21710932	No
									CCATATTTGG	chr14:21711306-21711314	Yes
C2_SRF_24h_10392MC5291	chr5	143690667	143691084	45.5	68.9	143690888	12.8	6.6e-186	CCATAAAAGG	chr5:143690867-143690875	Yes
C2_SRF_24h_10392MC2463	chr15	79884463	79884825	61.2	50.5	79884608	12.7	2e-213	CCTTATCAGG	chr15:79884601-79884609	Yes
									CCTAAGAAGG	chr15:79884740-79884748	No
C2_SRF_24h_10392MC5829	chr7	77506595	77506938	52.9	80.1	77506708	12.7	8.5e-223	CCTTATAAGG	chr7:77506713-77506721	Yes	Nr2f2	Intron 1		TCONS_00245024
									GCTAAAAAGG	chr7:77506563-77506571	Yes	Nr2f2	Intron 1		TCONS_00245024
C2_SRF_24h_10392MC5832	chr7	79734349	79734675	58.2	117.4	79734510	12.7	4.8e-251	CCAAATATGG	chr7:79734513-79734521	No
C2_SRF_24h_10392MC4095	chr2	143740699	143741455	77.4	61.1	143740971	12.5	6.4e-266	CCAAAGTAGG	chr2:143740807-143740815	Yes	Dstn	Promoter	94	TCONS_00147822
									CCATGTATGG	chr2:143740962-143740970	No	Dstn	Promoter	94	TCONS_00147822
									CCTTAACTGG	chr2:143741108-143741116	No	Dstn	Exon 1	94	TCONS_00147822
									CCTTAATAAG	chr2:143741254-143741262	No	Dstn	Exon 1	94	TCONS_00147822
C2_SRF_24h_10392MC5345	chr6	25759210	25759507	40.2	364.9	25759422	12.5	2.2e-156	CCAAAATAAG	chr6:25759489-25759497	No	Port1a	Promoter		TCONS_00227329
									CCATTAAAGG	chr6:25759466-25759474	No	Port1a	Promoter		TCONS_00227329
									CCAGTTTAGG	chr6:25759451-25759459	No	Port1a	Promoter		TCONS_00227329
C2_SRF_24h_10392MC556	chr10	67000116	67000660	80.7	133.2	67000555	12.4	0	CCAAACAAGG	chr10:67000198-67000206	Yes	Egr2	Promoter	177	TCONS_00019587
									CCTTTTTTGG	chr10:67000243-67000251	Yes	Egr2	Promoter	177	TCONS_00019587
									CCATATATGG	chr10:67000546-67000554	Yes	Egr2	Promoter		TCONS_00019587
C2_SRF_24h_10392MC1553	chr12	77408965	77409319	51.7	117.4	77409144	12.2	2.2e-213	CCTTTTATGG	chr12:77409177-77409185	Yes	Mthfd1	Intron 22		TCONS_00055003
C2_SRF_24h_10392MC5590	chr6	124869705	124870191	43.2	112.2	124869938	12.2	2.5e-169	CCTTATAAGG	chr6:124869934-124869942	Yes	Ptms	Promoter		TCONS_00239615
C2_SRF_24h_10392MC5698	chr7	19918139	19918459	46.2	104.8	19918293	12.1	7.6e-195	CCTTATCTGG	chr7:19918291-19918299	Yes	Ercc1	Promoter	48	TCONS_00242470
C2_SRF_24h_10392MC2621	chr15	99165028	99165411	42.7	96.9	99165234	12	1.1e-140	CCAAAAAAGG	chr15:99165211-99165219	No	fmn13	Intron 4		TCONS_00104085
									CCAGAAATGG	chr15:99165150-99165158	No	fmn13	Intron 4		TCONS_00104085
									CCTTTCTTGG	chr15:99165000-99165008	No	fmn13	Intron 4		TCONS_00104085
C2_SRF_24h_10392MC5284	chr5	142916490	142916779	40.1	121.3	142916632	11.9	2.1e-163	CCTAATTTGG	chr5:142916632-142916640	No	Foxk1	Intron 2		TCONS_00206104
C2_SRF_24h_10392MC2324	chr15	69104675	69105129	49.7	128.8	69104842	11.6	3.9e-167	CCATATTCGG	chr15:69104857-69104865	No	Foxk1	Intron 2		TCONS_00206104
									GCAATAAAGG	chr15:69105127-69105135	No	Foxk1	Intron 2		TCONS_00206104
C2_SRF_24h_10392MC2866	chr16	57549186	57549439	40.1	56	57549299	11.6	1.5e-158	CCTTATAAGG	chr16:57549294-57549302	Yes	Cmss1	Intron 1	36	TCONS_00104830
									CCTTATAAGG	chr16:57549294-57549302	Yes	Filipil	Intron 4	36	TCONS_00104830
									CCTTATAAGG	chr16:57549294-57549302	Yes	Filipil	Promoter	36	TCONS_00104833
C2_SRF_24h_10392MC4543	chr3	145316176	145316684	49	37.1	145316412	11.5	4.7e-209	CCATATTTGG	chr3:145316415-145316423	Yes	Cyr61	Promoter	51	TCONS_00181979
C2_SRF_24h_10392MC88	chr1	64168098	64168709	68.9	89.4	64168236	11.3	2.1e-291	CCTTACAAGG	chr1:64168363-64168371	Yes	Klf7	Promoter	56	TCONS_00001703
									CCATGTAAGG	chr1:64168238-64168246	Yes	Klf7	Promoter	56	TCONS_00001703
C2_SRF_24h_10392MC614	chr10	79451120	79451607	47.5	41.1	79451290	11	4.7e-189	CCTTATAAGG	chr10:79451290-79451298	No	Cnn2	Promoter	55	TCONS_00019770
C2_SRF_24h_10392MC3153	chr17	46692953	46693375	49.4	149.7	46693175	10.9	3.8e-160	CCTTATATGG	chr17:46693185-46693193	Yes	Srf	Promoter	146	TCONS_00115860
									CCTTTTATGG	chr17:46693165-46693173	Yes	Srf	Promoter	146	TCONS_00115860
									CCATATAAAG	chr17:46693142-46693150	Yes	Srf	Promoter	146	TCONS_00115860
C2_SRF_24h_10392MC4176	chr2	163179504	163179860	45.2	117.4	163179687	10.7	1.2e-145	CCAATGTAGG	chr2:163180065-163180073	No	Jph2	Intron 2		TCONS_00150013
									CTAAATAAGG	chr2:163179690-163179698	Yes	Jph2	Intron 2		TCONS_00150013
									CCTAAATAAG	chr2:163179689-163179697	Yes	Jph2	Intron 2		TCONS_00150013
C2_SRF_24h_10392MC6007	chr7	149648052	149648381	53.6	69.5	149648234	10.6	1.7e-227	CCATAGAAGG	chr7:149648240-149648248	Yes	Lsp1	Intron 1		TCONS_00243997
									CCTTAAAGGG	chr7:149648464-149648472	No	Lsp1	Intron 1		TCONS_00243997
									CCCAAAATGG	chr7:149648501-149648509	No	Lsp1	Intron 1		TCONS_00243997
C2_SRF_24h_10392MC6435	chr8	126814910	126815226	41.5	125.6	126815060	10.4	5.9e-153	CATTTATAGG	chr8:126815034-126815042	No	Galnt2	Intron 1		TCONS_00265338
									CCATTTATAG	chr8:126815033-126815041	No	Galnt2	Intron 1		TCONS_00265338
C2_SRF_24h_10392MC4534	chr3	142057663	142057950	37.2	75.2	142057798	10.2	9.1e-154	CCAAATAAGG	chr3:142057794-142057802	Yes	Fdlim5	Intron 1	79	TCONS_00172494
C2_SRF_24h_10392MC678	chr10	80657219	80657438	33.6	101.6	80657356	10.1	3.5e-128	CCATACTAGG	chr10:80657348-80657356	No	Atcayos	Promoter		TCONS_00019832
C2_SRF_24h_10392MC1602	chr12	98299650	98299999	36.8	6.6	98299816	10	1.1e-145
C2_SRF_24h_10392MC1815	chr13	55545801	55546165	40.7	67.2	55545996	9.9	5.9e-167	CCTTATAAGG	chr13:55545997-55546005	Yes	Grk6	Promoter		TCONS_00067901
									CCCTAATTGG	chr13:55546430-55546438	Yes	Grk6	Promoter	86	TCONS_00067901
C2_SRF_24h_10392MC369	chr1	184458076	184458434	35.7	32.4	184458237	9.8	9.7e-141	CCAAAAAAGG	chr1:184458229-184458237	No	Capn2	Promoter		TCONS_00002512
									CCCTTTTAGG	chr1:184458431-184458439	No	Capn2	Promoter		TCONS_00002512
C2_SRF_24h_10392MC5041	chr5	32437369	32438302	45.7	36.1	32437850	9.7	6.6e-186	CCATCTTTGG	chr5:32437843-32437851	Yes	Fosl2	Promoter	194	TCONS_00221636
C2_SRF_24h_10392MC2406	chr15	77630952	77631278	49	44.5	77631112	9.6	3.9e-167	CCATAACTGG	chr15:77631250-77631258	No	Myh9	Intron 3		TCONS_00096047
									CCATAAAAGG	chr15:77631103-77631111	Yes	Myh9	Intron 3		TCONS_00096047
C2_SRF_24h_10392MC2814	chr16	30510642	30510928	39.9	65.8	30510778	9.5	3.5e-154	CCGTATTTGG	chr16:30511082-30511090	No	Tmem44	Promoter	24	TCONS_00113261
C2_SRF_24h_10392MC6572	chr9	65398917	65399198	36.6	166.1	65399080	9.4	3.2e-121	CCTTATAAGG	chr9:65399069-65399077	Yes	Plekho2	Promoter		TCONS_00262706
C2_SRF_24h_10392MC3225	chr17	71351429	71352059	47.9	87	71351893	9.3	7.8e-153	CCTTTTAGGG	chr17:71351883-71351891	No	Myl12a	Promoter	95	TCONS_00127917
C2_SRF_24h_10392MC5981	chr7	144505929	144506372	35.3	64.1	144506199	9.3	1.7e-144	CCATATATGG	chr7:144506193-144506201	Yes	Ebf2	Promoter	205	TCONS_00245775
C2_SRF_24h_10392MC1573	chr12	85534660	85535323	39.8	30.1	85535066	9.1	4.9e-159	CCAAATAAGG	chr12:85535065-85535073	Yes	Elmsan1	Promoter	154	TCONS_00067258
									CCAAATAAGG	chr12:85535065-85535073	Yes	Elmsan1	Intron 1	154	TCONS_00055862
C2_SRF_24h_10392MC2534	chr15	84873002	84873353	33.8	87.6	84873154	9.1	1.9e-107	CTAAATATGG	chr15:84873148-84873156	No	Faml18a	Intron 1		TCONS_00103187
C2_SRF_24h_10392MC2122	chr14	79132548	79132906	35.8	65	79132701	9	6.3e-154	CCATATAAGG	chr14:79132702-79132710	Yes	Dgkh	Promoter	111	TCONS_00089647
C2_SRF_24h_10392MC6414	chr8	125046947	125047395	32.5	65.5	125047219	9	2.6e-116	CCTTATTTGG	chr8:125047213-125047221	No	Piezo1	Intron 1		TCONS_00266272
C2_SRF_24h_10392MC4620	chr4	43970142	43970798	43.8	22.1	43970489	8.9	2.9e-170	CCTTATAAGG	chr4:43970491-43970499	Yes	Glipr2	Promoter	51	TCONS_00184362
C2_SRF_24h_10392MC45	chr1	39044294	39044736	36.5	60.2	39044432	8.8	3.7e-145	CCTAACAAGG	chr1:39044426-39044434	No	Pdcl3	Promoter	47	TCONS_00004995
C2_SRF_24h_10392MC337	chr1	174353603	174353944	40.1	242.6	174353804	8.7	6.4e-163	CCAAATAAGG	chr1:174353750-174353758	No
									CCTAAATAAG	chr1:174353799-174353807	No
									CTAAATAAGG	chr1:174353800-174353808	No
C2_SRF_24h_10392MC3049	chr17	28481260	28481493	26.6	120.7	28481367	8.7	1.3e-78	CCAAATATGG	chr17:28481369-28481377	Yes	Tead3	Intron 1		TCONS_00115486
C2_SRF_24h_10392MC4439	chr3	97461986	97462670	41.6	32.9	97462170	8.7	4.9e-172	CCATTTTAGG	chr3:97462165-97462173	Yes	Prkab2	Exon 1	74	TCONS_00171130
									ACTTTATTGG	chr3:97462220-97462228	No	Prkab2	Exon 1	74	TCONS_00171130
C2_SRF_24h_10392MC2339	chr15	74503764	74504178	33.3	50.4	74503924	8.6	1.9e-107	CCATATAAGG	chr15:74503925-74503933	No	Arc	Promoter	73	TCONS_00094583
									CCTTCATAGG	chr15:74503644-74503652	No	Arc	Promoter	73	TCONS_00094583
									CCAATATTGT	chr15:74503598-74503606	No	Arc	Promoter	73	TCONS_00094583
C2_SRF_24h_10392MC6581	chr9	66896928	66897599	33.9	23.7	66897242	8.5	5.2e-110	CTATATATGG	chr9:66897233-66897241	Yes	Tpm1	Promoter	107	TCONS_00282724
									ACTTTTTTGG	chr9:66897092-66897100	Yes	Tpm1	Promoter	107	TCONS_00282724
C2_SRF_24h_10392MC1440	chr12	3350057	3350349	28.1	72.9	3350159	8.4	1.3e-110	GCATATAAGG	chr12:3350160-3350168	No	Kif3c	Promoter	33	TCONS_00054621
C2_SRF_24h_10392MC1583	chr12	86814378	86814967	46.4	44.3	86814542	8.4	1.4e-190	CCATATTAGG	chr12:86814532-86814540	Yes	Fos	Promoter	91	TCONS_00055129
									TCTATAAAGG	chr12:86814806-86814814	No	Fos	Promoter	91	TCONS_00055129
C2_SRF_24h_10392MC2101	chr14	70476532	70476800	41.1	124.3	70476622	8.4	7.6e-183	CCATATATGG	chr14:70476651-70476659	Yes	Egr3	Promoter		TCONS_00084998
C2_SRF_24h_10392MC2982	chr17	24172083	24172421	33.5	151.9	24172261	8.4	9.4e-103	ACAAAAATGG	chr17:24172059-24172067	No	Prss27	Promoter		TCONS_00126878
									CCATATAAGG	chr17:24172264-24172272	No	Prss27	Promoter		TCONS_00126878
C2_SRF_24h_10392MC3082	chr17	32066674	32067006	35.6	64.7	32066857	8.4	9e-110	CCTTAAAAGG	chr17:32066849-32066857	No	Hsf2bp	3'
									CCTATTTAAG	chr17:32067477-32067485	No	Hsf2bp	3'
									CTATTTAAGG	chr17:32067478-32067486	No	Hsf2bp	3'
C2_SRF_24h_10392MC5016	chr5	23840541	23840943	41.4	50.2	23840849	8.4	7e-168	CCTAATATGG	chr5:23840816-23840824	Yes	Kcnh2	Intron 2		TCONS_00221852
C2_SRF_24h_10392MC56	chr1	43220602	43221047	47.1	40.7	43220860	8.3	2e-194	CCATATAAGG	chr1:43220829-43220837	Yes	Fhl2	Promoter	42	TCONS_00001586
									CCAAATTCGG	chr1:43220206-43220214	No	Fhl2	Intron 2		TCONS_00001586
C2_SRF_24h_10392MC1097	chr11	75401355	75401882	40.4	27.2	75401483	8.3	7.4e-143	CCAAATTAGG	chr11:75401277-75401285	No	Pitpna	Promoter	73	TCONS_00033958
									CCATTTAAGG	chr11:75401494-75401502	No	Pitpna	Promoter	73	TCONS_00033958
C2_SRF_24h_10392MC6384	chr8	122335791	122336104	38.1	230.8	122335944	8.2	1.2e-140	CAAAATATGG	chr8:122335599-122335607	No	Cotl1	Intron 1		TCONS_00266228
									CCAAAAAAGG	chr8:122335935-122335943	No	Cotl1	Intron 1		TCONS_00266228
C2_SRF_24h_10392MC5507	chr6	91390827	91391085	34.2	69	91390973	8.1	8.9e-131
C2_SRF_24h_10392MC2740	chr16	10979622	10979931	28.3	57.1	10979795	8	3.9e-107	CCACATAAGG	chr16:10979794-10979802	No	Litaf	Intron 1		TCONS_00105071
C2_SRF_24h_10392MC6043	chr8	11382332	11382777	32	44.7	11382514	8	2.6e-116				Col4a2			TCONS_00264207
C2_SRF_24h_10392MC423	chr10	13766015	13766275	24.6	223.5	13766130	7.8	2.4e-90	CCAAAAAAGG	chr10:13766121-13766129	No	Hivep2	Intron 1		TCONS_00032581
C2_SRF_24h_10392MC2024	chr14	46008397	46008750	26.5	40.1	46008572	7.7	2e-111	CCGTAAAAGG	chr14:46008200-46008208	No	Gnpnat1	Intron 1	54	TCONS_00081693
C2_SRF_24h_10392MC5322	chr6	3269617	3269834	8.7	17.5	3269700	7.7	7e-27
C2_SRF_24h_10392MC1981	chr14	21748169	21748562	33.5	76.1	21748400	7.6	2.2e-144	CCTTATAAGG	chr14:21748394-21748402	Yes	Vcl	Promoter	89	TCONS_00089462
C2_SRF_24h_10392MC4501	chr3	121304902	121305231	23.7	143.7	121305074	7.6	1.9e-91	CCTTATAAGG	chr3:121305093-121305101	Yes	A730020M07Rik			TCONS_00175522
									CCAATTCTGG	chr3:121305279-121305287	No	A730020M07Rik			TCONS_00175522
C2_SRF_24h_10392MC3515	chr19	5447478	5447842	37.5	40	5447638	7.4	6.4e-145	CCATGTATGG	chr19:5447625-5447633	Yes	Fosli	Promoter	103	TCONS_00137654
C2_SRF_24h_10392MC999	chr11	60624574	60624927	27.9	29.8	60624738	7.3	2.3e-92	CCAAACTTGG	chr11:60624732-60624740	No	Shmt1	Exon 1		TCONS_00035287
C2_SRF_24h_10392MC1592	chr12	88174683	88174991	37.1	134.9	88174812	7.3	4e-150	CCTTACATGG	chr12:88174864-88174872	Yes
C2_SRF_24h_10392MC3192	chr17	56766191	56766544	31.8	52.5	56766331	7.3	8.8e-96				lonp1		70	TCONS_00115979
C2_SRF_24h_10392MC3233	chr17	73320020	73320437	33.7	47	73320268	7.3	9.4e-103	CTAAATATGG	chr17:73319980-73319988	No
									CCATATTAGG	chr17:73320260-73320268	No
C2_SRF_24h_10392MC3969	chr2	93117642	93118016	26.4	79.8	93117800	7.3	1.1e-78	CCTTATTTGG	chr2:93117802-93117810	No	Tspan18	Intron 1		TCONS_00149377
C2_SRF_24h_10392MC4493	chr3	116538910	116539245	34.3	207.7	116539125	7.3	3.4e-140	TCTTTATTGG	chr3:116538965-116538973	No				TCONS_00179892
									CCATTCAAGG	chr3:116539039-116539047	No				TCONS_00179892
									CCATAAAAGG	chr3:116539074-116539082	No				TCONS_00179892
									CCTTATTAGG	chr3:116539189-116539197	No				TCONS_00179892
C2_SRF_24h_10392MC4864	chr4	135672881	135673331	35	57.7	135673111	7.3	1.6e-131	CCTTGTTTGG	chr4:135673109-135673117	No
C2_SRF_24h_10392MC4871	chr4	136205901	136206152	18.1	47	136206031	7.3	2.1e-65
C2_SRF_24h_10392MC1797	chr13	53077366	53077588	28.5	86.4	53077502	7.2	4.9e-113	CCAAATACGG	chr13:53077496-53077504	Yes	Nfil3	Promoter	153	TCONS_00068621
C2_SRF_24h_10392MC3705	chr19	55173841	55174199	25.7	33.3	55173975	7.2	3.4e-94				Gpam		67	TCONS_00138945
C2_SRF_24h_10392MC5020	chr5	24348629	24349109	29	26.4	24348794	7.2	7.1e-115	CCATTAAAAG	chr5:24348985-24348993	No	Rheb	Promoter	140	TCONS_00206371
									CCTTAAAAGG	chr5:24348782-24348790	No	Rheb	Promoter	140	TCONS_00206371
									ACTTTAAAGG	chr5:24348359-24348367	No	Rheb	Promoter	140	TCONS_00206371
C2_SRF_24h_10392MC5361	chr6	30578138	30578426	34.6	89.9	30578281	7.2	8.9e-131	CATTTTTAGG	chr6:30578071-30578079	Yes	Cpa5	Intron 9
									CCATATTTGG	chr6:30578253-30578261	Yes	Cpa5	Intron 9
C2_SRF_24h_10392MC6242	chr8	86380574	86380894	36	130.7	86380732	7.2	2e-128
C2_SRF_24h_10392MC6413	chr8	124999789	125000154	32.9	23.9	125000014	7.2	2.6e-116	CCAAATAAGG	chr8:86380715-86380723	No			91	TCONS_00265279
												Rnf166		91	TCONS_00266270
C2_SRF_24h_10392MC261	chr1	137628450	137628808	37.8	137.3	137628575	7	1.4e-149	CCATGTATGG	chr1:137628632-137628640	Yes	Csrp1
C2_SRF_24h_10392MC787	chr10	120335898	120336350	20.9	23.7	120336092	7	5.7e-74	CCAAATATGA	chr10:120336082-120336090	Yes	Msrb3	Promoter	100	TCONS_00021100
C2_SRF_24h_10392MC2801	chr16	24393308	24393605	26.8	54.1	24393448	7	9.1e-99	CCTTACATGG	chr16:24393440-24393448	Yes	Lpp	Promoter/Exon 1	59	TCONS_00104549
									CCTTACATGG	chr16:24393440-24393448	Yes	1110054M08Rik	Promoter/Exon 1		TCONS_00104549
C2_SRF_24h_10392MC3673	chr19	46150179	46150699	33	49.9	46150345	7	8.5e-128	CCATTATTGT	chr19:46150109-46150117	No	Nolc1	Promoter	52	TCONS_00138170
C2_SRF_24h_10392MC4157	chr2	156600848	156601236	38.8	54.2	156601103	7	1.8e-120	CCTAATAAGG	chr2:156601040-156601048	Yes	Myl9	Promoter		TCONS_00148054
									CCTTGTAAGG	chr2:156601102-156601110	Yes	Myl9	Promoter		TCONS_00148054
C2_SRF_24h_10392MC2025	chr14	46149747	46150068	30.4	92	46149928	6.9	3.6e-130	CCTTTTATGG	chr14:46149936-46149944	Yes	Fermt2	Promoter	100	TCONS_00081694
C2_SRF_24h_10392MC2203	chr15	31274482	31274863	32.9	39.8	31274687	6.9	8.1e-104	CCATACAAGG	chr15:31274696-31274704	No	Ankrd33b	Intron 1		TCONS_00092570
C2_SRF_24h_10392MC4380	chr3	87786760	87787063	28.1	56.7	87786918	6.8	2.2e-113	CCTTATAAGG	chr3:87786907-87786915	Yes	Nes	3'		TCONS_00170863
C2_SRF_24h_10392MC6525	chr9	50505768	50505990	21.3	48.5	50505932	6.7	1.8e-66	CCATATAAGG	chr9:50505925-50505933	Yes	Dixdc1	Intron 5		TCONS_00282501
C2_SRF_24h_10392MC1893	chr13	93124353	93124879	34	44.1	93124548	6.6	2.8e-135
C2_SRF_24h_10392MC4385	chr3	88296858	88297118	26.6	43.9	88296972	6.6	1.5e-104	CCAGATATGG	chr3:88296965-88296973	Yes	Lmna	Intron 1		TCONS_00171939
C2_SRF_24h_10392MC1839	chr13	59977082	59977495	32.3	97.9	59977258	6.5	8.4e-131	CCTTTTTAGG	chr13:59977261-59977269	No
C2_SRF_24h_10392MC2914	chr16	95950573	95950912	28.8	65.3	95950684	6.5	3.9e-107	CCATTTTTGG	chr16:95950673-95950681	No	Ets2	3'		TCONS_00104972
C2_SRF_24h_10392MC5697	chr7	19895378	19895904	29	35.1	19895665	6.5	3.2e-113	CCATATAAGG	chr7:19895658-19895666	Yes	Fosb	Promoter	142	TCONS_00244310
C2_SRF_24h_10392MC1409	chr11	120209321	120210374	45.5	22.3	120209891	6.4	8.5e-163	CCATATATGG	chr11:120209891-120209899	Yes	Actg1	Promoter	193	TCONS_00036365
									CCATATATGG	chr11:120209891-120209899	Yes	0610009L18Rik	Promoter	193	TCONS_00034789
									CCTTTATTGG	chr11:120210364-120210372	No	0610009L18Rik	Intron 1	193	TCONS_00034789
									CCTTATTTAG	chr11:120210364-120210372	yes	0610009L18Rik	Intron 1		TCONS_00034789
									CCATATTTGG	chr11:120210364-120210372	No	0610009L18Rik	Intron 1		TCONS_00034789
									CCATGTAAGG	chr11:120210364-120210372	No	0610009L18Rik	Intron 1		TCONS_00034789
C2_SRF_24h_10392MC3639	chr19	40537427	40537757	28.8	47.6	40537613	6.4	1.1e-106	CCATATAAGG	chr19:40537598-40537606	No	Sorbs1	Intron 1		TCONS_00145298
C2_SRF_24h_10392MC3770	chr2	25127814	25128081	21.6	32.6	25127986	6.4	6.7e-62
C2_SRF_24h_10392MC4749	chr4	118778325	118778648	24.2	43.9	118778443	6.4	1.1e-89	CCTTTAAAGG	chr4:118778444-118778452	Yes	Slc2a1	Promoter		TCONS_00184903
									CCTTTAAGGG	chr4:118778699-118778707	No	Slc2a1	Promoter		TCONS_00184903
C2_SRF_24h_10392MC6229	chr8	81732661	81732951	22.9	103.8	81732775	6.4	6.9e-77	CCATGTATGG	chr8:81732800-81732808	Yes	1700011L22Rik	3'
C2_SRF_24h_10392MC6294	chr8	96413011	96413282	22.2	44.8	96413144	6.4	6.9e-77	CCATATAAGG	chr8:96413143-96413151	Yes	Gnao1	Intron 2		TCONS_00264928
C2_SRF_24h_10392MC517	chr10	57909325	57909703	28.5	30.5	57909584	6.3	5.2e-107	CCATTTTAGG	chr10:57909421-57909429	No	Ranbp2	Promoter	95	TCONS_00019489
C2_SRF_24h_10392MC612	chr10	79399895	79400167	25.1	26.8	79400056	6.3	1.7e-94	CCAGTTTTGG	chr10:79399811-79399819	No	Arid3a	Intron 3		TCONS_00019767
									CCTTATCTGG	chr10:79400050-79400058	No	Arid3a	Intron 3		TCONS_00019767
									CCTGTATTGG	chr10:79400756-79400764	No	Arid3a	Intron 3		TCONS_00019767
C2_SRF_24h_10392MC1775	chr13	46823260	46823490	25.3	51.1	46823383	6.3	7.3e-100				Nup153	Promoter	137	TCONS_00080382
C2_SRF_24h_10392MC2195	chr15	27866839	27867195	28.4	27.2	27867064	6.3	2e-89
C2_SRF_24h_10392MC2410	chr15	77646276	77646740	32.7	28.3	77646611	6.3	8.1e-104	CTAAATTAGG	chr15:77646647-77646655	Yes	Myh9	Intron 1		TCONS_00096047
									CCTTTTTAGG	chr15:77646610-77646618	Yes	Myh9	Intron 1		TCONS_00096047
									TCAATTTTGG	chr15:77646194-77646202	No	Myh9	Intron 1		TCONS_00096047
C2_SRF_24h_10392MC4242	chr2	179965195	179965565	30.9	40.1	179965419	6.3	2.2e-92	CCTTATATGG	chr2:179965404-179965412	Yes	Lama5	Promoter		TCONS_00150219
C2_SRF_24h_10392MC1946	chr13	114408633	114408974	25.3	38.2	114408842	6.2	7.3e-100
C2_SRF_24h_10392MC2556	chr15	88953320	88953699	22	16.6	88953582	6.2	2.7e-68
C2_SRF_24h_10392MC3777	chr2	25973972	25974308	25.6	33.2	25974174	6.2	2.8e-75	CCTTAAAGGG	chr2:25974411-25974419	No	Nacc2	Intron 1		TCONS_00166495
									CCCTTAAAGG	chr2:25974410-25974418	No	Nacc2	Intron 1		TCONS_00166495
									CTATATATGG	chr2:25974165-25974173	Yes	Nacc2	Intron 1		TCONS_00166495
C2_SRF_24h_10392MC1640	chr12	109608947	109609287	22.7	24.2	109609145	6.1	5.9e-85	CCATAAATGG	chr12:109609146-109609154	No	Eml1	Promoter		TCONS_00064964
C2_SRF_24h_10392MC4432	chr3	96361632	96361946	24	48.3	96361861	6.1	1.9e-91
C2_SRF_24h_10392MC4650	chr4	56814880	56815356	21.6	10.3	56815187	6.1	1.9e-77
C2_SRF_24h_10392MC4916	chr4	144784879	144785075	19.4	20.7	144784981	6.1	2.1e-69
C2_SRF_24h_10392MC5207	chr5	125028979	125029262	24	62.2	125029115	6.1	4e-89
C2_SRF_24h_10392MC6068	chr8	20019650	20020569	41.7	3.3	20020336	6.1	5.9e-153
C2_SRF_24h_10392MC6128	chr8	48760415	48760807	32.9	59.7	48760618	6.1	2.6e-116	CCTAATAAGG	chr8:48760561-48760569	No	Ing2	Promoter	238	TCONS_00265671
C2_SRF_24h_10392MC6269	chr8	87503884	87504249	24.2	33.8	87504069	6.1	1.2e-84	CCATATTAGG	chr8:87504059-87504067	No	Junb	Promoter	20	TCONS_00265947
C2_SRF_24h_10392MC1266	chr11	100921426	100921832	26.4	47.9	100921730	6	1.4e-88	CCATATTTGG	chr11:100921683-100921691	Yes	Atp6v0a1	Intron 21		TCONS_00034444
C2_SRF_24h_10392MC2095	chr14	68559148	68559427	19.8	90	68559307	6	2.9e-79	TCATATTTGG	chr14:68559294-68559302	No	Dock5			TCONS_00082012
C2_SRF_24h_10392MC3355	chr18	35182034	35182393	26.1	59.3	35182209	6	3.6e-100	CCTTATTTGG	chr18:35182205-35182213	No
									CCAATAAAGG	chr18:35182450-35182458	No
C2_SRF_24h_10392MC3627	chr19	34328650	34328927	20.3	73.6	34328793	6	9.7e-74	CCATATTTAG	chr19:34328952-34328960	Yes	Acta2	Intron 1		TCONS_00138735
									CCAAAAATGA	chr19:34328873-34328881	No	Acta2	Intron 1		TCONS_00138735
									CCTAATTAGG	chr19:34328779-34328787	Yes	Acta2	Intron 1		TCONS_00138735
C2_SRF_24h_10392MC5060	chr5	36720093	36720424	29	105.2	36720241	6	1.5e-110	CCTTTTTTGG	chr5:36720251-36720259	No	Sorcs2	Intron 1		TCONS_00206490
C2_SRF_24h_10392MC6531	chr9	54582166	54582481	21.1	32	54582326	6	1.8e-66
C2_SRF_24h_10392MC814	chr10	127472356	127472742	35.4	35.7	127472584	5.9	9.7e-137	CCTTATTTAG	chr10:127472542-127472550	No	Naca	Exon 1	95	TCONS_00020210
C2_SRF_24h_10392MC2016	chr14	35401746	35402070	26.1	36.5	35401903	5.9	2e-111	GCTTTTATGG	chr14:35402231-35402239	No	Ldb3	Promoter		TCONS_00081653
									CCATAAATGG	chr14:35401894-35401902	Yes	Ldb3	Promoter		TCONS_00081653
C2_SRF_24h_10392MC5952	chr7	134353807	134354106	25.5	115.7	134353961	5.9	4.9e-100	CCCTTTTTGG	chr7:134353864-134353872	No	Mylpf	Promoter
									CCATATGTGG	chr7:134353942-134353950	No	Mylpf	Promoter
									CCATATAAGG	chr7:134353955-134353963	Yes	Mylpf	Promoter
C2_SRF_24h_10392MC6339	chr8	109085088	109085426	27.2	54.9	109085241	5.9	2.1e-96	CCTTACATGG	chr8:109085273-109085281	No	Cdh3	3'		TCONS_00265090
C2_SRF_24h_10392MC382	chr1	193007236	193007583	28.5	32.4	193007421	5.8	3.3e-110	CCTTATCAGG	chr1:193007401-193007409	Yes	Atf3	Promoter	149	TCONS_00002566
									CCTTTTAAAG	chr1:193007156-193007164	Yes	Atf3	Exon 1	149	TCONS_00002566
C2_SRF_24h_10392MC1562	chr12	81309447	81309815	25.4	57.6	81309673	5.8	1e-97	CCATATTTGG	chr12:81309669-81309677	No	actn1	Intron 2		TCONS_00055823
									CCTTTTTGGG	chr12:81309530-81309538	Yes	actn1	Intron 2		TCONS_00055823
									ACTTTAAAGG	chr12:81309410-81309418	No	actn1	Intron 2		TCONS_00055823
C2_SRF_24h_10392MC6006	chr7	149643950	149644265	28	72.5	149644126	5.8	8.2e-109	CCAAATAAGG	chr7:149644118-149644126	No	Lsp1	Promoter		TCONS_00243997
									CCTTAATGGG	chr7:149644191-149644199	No	Lsp1	Promoter		TCONS_00243997
C2_SRF_24h_10392MC6074	chr8	23602474	23602892	21.1	34.9	23602693	5.8	4.9e-73	CCATATATGG	chr8:23602685-23602693	No	Slc20a2	Intron 1		TCONS_00264368
C2_SRF_24h_10392MC1733	chr13	31065761	31066065	18.3	15.1	31065941	5.7	8.9e-70
C2_SRF_24h_10392MC5546	chr6	113327723	113327989	27.4	71.2	113327844	5.7	1.7e-101	CCTAATTTGG	chr6:113327858-113327866	Yes	Tada3	Promoter	75	TCONS_00227923
									CCTAATTTGG	chr6:113327858-113327866	Yes	Arpc4	Promoter	75	TCONS_00229929
C2_SRF_24h_10392MC6363	chr8	114249913	114250260	21.3	22.8	114250090	5.7	4.9e-73	CCAAATATGG	chr8:114250097-114250105	Yes	Bcar1	Intron 1		TCONS_00266180
C2_SRF_24h_10392MC2166	chr15	8049010	8049396	19	10.4	8049236	5.6	1.3e-54
C2_SRF_24h_10392MC4654	chr4	57572935	57573311	25.3	114.7	57573152	5.6	8.4e-94	CCAAATTTGG	chr4:57573140-57573148	Yes	Palm2	Promoter		TCONS_00243735
									CCAAATATGG	chr4:57573212-57573220	No	Palm2	Promoter		TCONS_00243735
									CAAAATATGG	chr4:57573327-57573335	No	Palm2	Promoter		TCONS_00243735
C2_SRF_24h_10392MC4789	chr4	126354725	126355011	23.5	42.7	126354836	5.6	1.4e-85
C2_SRF_24h_10392MC4959	chr4	151699741	151700240	21.6	14.5	151699837	5.6	1.9e-77
C2_SRF_24h_10392MC5136	chr5	110564588	110564991	21.4	29.9	110564777	5.6	1.1e-80	CCTTTTCTGG	chr5:110564774-110564782	No	Chfr	Promoter	45	TCONS_00221737
									CCTTCTTTGG	chr5:110565174-110565182	No	Chfr	Exon 2	45	TCONS_00221737
C2_SRF_24h_10392MC5643	chr6	148894939	148895243	20.5	53.3	148895118	5.6	5.5e-73	CCTTTTAAGG	chr6:148895092-148895100	Yes	Fam60a	Promoter	217	TCONS_00229794
C2_SRF_24h_10392MC1985	chr14	22650031	22650600	28.5	32.4	22650155	5.5	9.2e-121	CCATATATGG	chr14:22650175-22650183	No	Vdac2	Promoter	70	TCONS_00080769
C2_SRF_24h_10392MC2340	chr15	74509473	74509913	29.8	30.1	74509727	5.5	5.3e-93	CCATAAAAGG	chr15:74509717-74509725	No	Arc	Promoter		TCONS_00094583
C2_SRF_24h_10392MC2822	chr16	31948316	31948751	25.5	30.9	31948633	5.5	1.3e-94
C2_SRF_24h_10392MC3485	chr19	4037703	4038168	26.8	28.6	4037945	5.5	2.4e-98	CATTTTTTGG	chr19:4038086-4038094	No	Gstp1	Promoter	26	TCONS_00138337
									CCTTATAAGG	chr19:4037947-4037955	No	Gstp1	Promoter	26	TCONS_00138337
C2_SRF_24h_10392MC4991	chr4	155615344	155615652	21.4	97.1	155615518	5.5	1.9e-77
C2_SRF_24h_10392MC5190	chr5	123071547	123071855	21.4	97.1	123071721	5.5	1.1e-80
C2_SRF_24h_10392MC5695	chr7	19855116	19855313	21.4	194.3	19855248	5.5	1.1e-82
C2_SRF_24h_10392MC502	chr10	45055254	45055879	31.1	24.5	45055411	5.4	1.1e-119	CCAAACAAGG	chr10:45055400-45055408	No	Bves	Promoter	82	TCONS_00019432
									CCTATTTTAG	chr10:45055534-45055542	Yes	Bves	Promoter	82	TCONS_00019432
C2_SRF_24h_10392MC596	chr10	77875533	77875993	27	15.8	77875783	5.4	8.1e-103	CCAGTAAAGG	chr10:77875413-77875421	No	Rrp1	Intron 1	55	TCONS_00020745
C2_SRF_24h_10392MC1940	chr13	111719683	111720107	26.6	80.4	111719886	5.4	3.1e-104	CCTTATTTGG	chr13:111719909-111719917	No
C2_SRF_24h_10392MC2692	chr15	102777733	102778134	22.1	44.5	102777906	5.4	2.7e-68	CCTTATAAGG	chr15:102777926-102777934	Yes	hotair	Exon 1		TCONS_00096136
C2_SRF_24h_10392MC3265	chr17	87767030	87767455	22.7	20.6	87767267	5.4	3.6e-65	CCATGTTTGG	chr17:87767237-87767245	No	Tct7	Intron 18		TCONS_00115145
C2_SRF_24h_10392MC3745	chr2	13192817	13193196	24.3	33.9	13193005	5.4	6.6e-72	CCAAATTAGG	chr2:13193006-13193014	Yes	Rsu1	Promoter	19	TCONS_00148537
									GCAAAAATGG	chr2:13192685-13192693	No	Rsu1	Intron 1	19	TCONS_00148537
C2_SRF_24h_10392MC4225	chr2	172196253	172196665	20.7	16.3	172196409	5.4	1.3e-58
C2_SRF_24h_10392MC4855	chr4	134842758	134843109	22.2	20.2	134842939	5.4	1.6e-81	CCTTATTTGG	chr4:134842912-134842920	No	Clic4	Promoter		TCONS_00186550
C2_SRF_24h_10392MC5633	chr6	146134051	146134351	19	86	146134218	5.4	5.1e-65	CCATATATGC	chr6:146134206-146134214	No	Itpr2	Intron 48		TCONS_00228324
C2_SRF_24h_10392MC886	chr11	18918881	18919251	22.9	27.7	18918998	5.3	1.3e-73	CCATAACAGG	chr11:18918995-18919003	Yes	Meis1	Promoter	42	TCONS_00034975
C2_SRF_24h_10392MC1314	chr11	105937700	105937926	18.7	340.2	105937861	5.3	6.2e-59	CCTTATTAGG	chr11:105937804-105937812	No	Taco1	3'		TCONS_00034570
									CCTATTATGT	chr11:105937915-105937923	No	Taco1	3'		TCONS_00034570
C2_SRF_24h_10392MC119	chr1	74295423	74295684	17	102.9	74295551	5.2	9.2e-60	CCATTTATGG	chr1:74295555-74295563	Yes	Arpc2	Intron 3		TCONS_00004031
C2_SRF_24h_10392MC307	chr1	164147535	164147894	20.3	30.7	164147708	5.2	3e-76	CCATATATGG	chr1:164147722-164147730	Yes	Dnm3	Intron 14		TCONS_00002279
									CCATTTTATG	chr1:164147626-164147634	Yes	Dnm3	Intron 14		TCONS_00002279
C2_SRF_24h_10392MC3593	chr19	17030310	17030692	23.3	30.2	17030556	5.2	5.9e-86	CCTTATTAGG	chr19:17030529-17030537	Yes	Prune2	Promoter	33	TCONS_00144783
C2_SRF_24h_10392MC4359	chr3	68346826	68347149	18.9	49.1	68346975	5.2	5.3e-70	CCAAATAAGG	chr3:68346978-68346986	No	Schip1	Intron 1		TCONS_00170776
C2_SRF_24h_10392MC5330	chr6	9839905	9840151	13.5	6.3	9839972	5.2	1.5e-45
C2_SRF_24h_10392MC1322	chr11	106474341	106474537	19	31.3	106474445	5.1	6.2e-59
C2_SRF_24h_10392MC2575	chr15	93167853	93168254	21	34.7	93168088	5.1	7.6e-65	CCTTATTTGG	chr15:93168090-93168098	No	Yaf2	Promoter	121	TCONS_00093158
C2_SRF_24h_10392MC3685	chr19	47503309	47503606	15.5	31.2	47503463	5.1	8.2e-54	CCACATATGG	chr19:47503463-47503471	No	Sh3pxd2a	Intron 1		TCONS_00138916
C2_SRF_24h_10392MC5598	chr6	127939810	127940213	18.8	28.5	127939970	5.1	5.1e-65	CCATATAAGG	chr6:127939960-127939968	No	Tspan9	Intron 3		TCONS_00228122
									CTATATAAGG	chr6:127939946-127939954	No	Tspan9	Intron 3		TCONS_00228122
									CTAAAATAGG	chr6:127939732-127939740	Yes	Tspan9	Intron 3		TCONS_00228122
C2_SRF_24h_10392MC5890	chr7	112887628	112887934	20.7	125.3	112887809	5.1	2.1e-78	CCTTTTATGG	chr7:112887811-112887819	Yes	Ilk	Intron 2		TCONS_00243505
C2_SRF_24h_10392MC167	chr1	91004833	91005149	17.6	35.6	91004999	5	7.5e-64	CCTTATAAGT	chr1:91004997-91005005	Yes	Sh3bp4	Intron 2		TCONS_00017452
C2_SRF_24h_10392MC430	chr10	17742096	17742487	26.1	47.5	17742248	5	1.2e-98	CCAAATATGG	chr10:17742289-17742297	No	Abrac1	Intron 1	41	TCONS_00020363
									CCATATTTGG	chr10:17742251-17742259	No	Abrac1	Intron 1	41	TCONS_00020363
C2_SRF_24h_10392MC1873	chr13	73741267	73741639	19.5	32.2	73741395	5	5.2e-74
C2_SRF_24h_10392MC2805	chr16	24494626	24494969	20.3	46	24494835	5	4.6e-74	CCTAATATGG	chr16:24494838-24494846	Yes	lpp	Intron 2		TCONS_00104551
C2_SRF_24h_10392MC3836	chr2	31809181	31809656	18.1	15.7	31809471	5	4.5e-52	CCTTATATGG	chr2:31809478-31809486	Yes	Aifil	Intron 2		TCONS_00146809
C2_SRF_24h_10392MC4363	chr3	79048403	79048682	22	49.9	79048513	5	4e-87	CCAAGTAAGG	chr3:79048484-79048492	No	4921511C10Rik	Intron 1
									CCACATAAGG	chr3:79048568-79048576	No	4921511C10Rik	Intron 1
									ACTTTTAAGG	chr3:79048835-79048843	No	4921511C10Rik	Intron 1
C2_SRF_24h_10392MC5084	chr5	65782408	65782873	25.9	29.4	65782752	5	1.2e-97
C2_SRF_24h_10392MC5862	chr7	96709539	96709859	16.8	76.1	96709722	5	1.8e-61	CTTTATATGG	chr7:96709724-96709732	No
C2_SRF_24h_10392MC5884	chr7	109054212	109054591	21.3	22.8	109054377	5	1.1e-82
C2_SRF_24h_10392MC5931	chr7	126864169	126864421	18.5	48	126864337	5	6.7e-70	CCTTATTAGG	chr7:126864587-126864595	No	Thumpd1	Promoter	61	TCONS_00260472
									CCACTTTAGG	chr7:126863905-126863913	No	Thumpd1	Intron 1	61	TCONS_00260472
C2_SRF_24h_10392MC6215	chr8	75016512	75016843	24.8	56.4	75016621	5	1.2e-84
C2_SRF_24h_10392MC183	chr1	94370082	94370552	16.1	13.9	94370404	4.9	9.2e-60	CCCTAAAAGG	chr1:94369934-94369942	No	Ndufa10	Intron 1	61	TCONS_00001904
C2_SRF_24h_10392MC243	chr1	135730889	135731292	25.7	46.7	135731103	4.9	2.4e-97	CCCTTTTTGG	chr1:135730934-135730942	No
									CCATTTATGG	chr1:135731077-135731085	Yes
C2_SRF_24h_10392MC759	chr10	105278312	105278646	23.3	22.3	105278488	4.9	3.2e-86
C2_SRF_24h_10392MC1594	chr12	88229029	88229482	20.5	20.7	88229246	4.9	1.5e-76	CCTTTTTTGG	chr12:88229246-88229254	Yes	Irf2bpl	Promoter		TCONS_00055897
C2_SRF_24h_10392MC1799	chr13	53472597	53472879	17.9	27	53472772	4.9	1.5e-65
C2_SRF_24h_10392MC3363	chr18	36576188	36576449	12.6	114.7	36576352	4.9	5e-43	CCATAAATGG	chr18:36576316-36576324	Yes	Pfdn1	Intron 3		TCONS_00131837
C2_SRF_24h_10392MC5051	chr5	34278776	34279273	19.6	17	34279140	4.9	2.5e-72
C2_SRF_24h_10392MC6430	chr8	126473006	126473339	22.4	27.2	126473171	4.9	6.9e-77
C2_SRF_24h_10392MC156	chr1	88367204	88367493	22.2	57.6	88367280	4.8	1.2e-84	CCATATCTGG	chr1:88367314-88367322	No
C2_SRF_24h_10392MC2579	chr15	94420090	94420474	17.9	16.2	94420295	4.8	3.1e-51
C2_SRF_24h_10392MC2938	chr17	6141993	6142246	18.3	36.9	6142110	4.8	4.9e-52	CCTTACATGG	chr17:6142116-6142124	No	Tulp4	Intron 1		TCONS_00119100
C2_SRF_24h_10392MC3741	chr2	11475319	11475768	22.1	13.4	11475596	4.8	3.2e-65	ACATATTTGG	chr2:11475592-11475600	Yes	Pfkfb3	Promoter	58	TCONS_00152479
C2_SRF_24h_10392MC5290	chr5	143688147	143688510	18.4	37.1	143688284	4.8	3.6e-68	CCTTAAAAGG	chr5:143688257-143688265	Yes
C2_SRF_24h_10392MC6208	chr8	74660589	74660842	18.1	82.3	74660791	4.8	1.3e-61	CCTTATAAGG	chr8:74660732-74660740	Yes	tpm4	Intron 1		TCONS_00264725
C2_SRF_24h_10392MC6532	chr9	55889521	55890011	21.4	24.3	55889662	4.8	1.8e-66	CCATATAAGG	chr9:55889647-55889655	No	Rcn2	Promoter/Exon 1	52	TCONS_00281222
C2_SRF_24h_10392MC409	chr10	7512512	7512860	22.7	19.6	7512646	4.7	4e-82
C2_SRF_24h_10392MC1505	chr12	53072244	53072518	17.4	52.7	53072396	4.7	4.2e-64	GCTTAAAAGG	chr12:53072550-53072558	No	Heatr5a	Promoter	72	TCONS_00065959
C2_SRF_24h_10392MC1834	chr13	58568518	58568799	12.6	45.9	58568725	4.7	6.7e-45	CCTTTTTTGG	chr13:58568726-58568734	No
C2_SRF_24h_10392MC3190	chr17	56749081	56749479	22.9	23.1	56749290	4.7	3.6e-65	CCAAAGAAGG	chr17:56749280-56749288	No	2410015M20Rik	Promoter	37	TCONS_00115978
C2_SRF_24h_10392MC3395	chr18	54415316	54415600	22.7	102.9	54415443	4.7	2.1e-83	CCATATAGGG	chr18:54415430-54415438	No
									CCTTGAATGG	chr18:54415644-54415652	No
									CCTTTTTATG	chr18:54415671-54415679	No
C2_SRF_24h_10392MC3946	chr2	84490625	84490961	12.9	58.5	84490851	4.7	4.2e-33	CCTAAAATGG	chr2:84490838-84490846	Yes	Ctnnd1	Exon 1		TCONS_00149147
C2_SRF_24h_10392MC4653	chr4	57550957	57551253	13.8	27.8	57551129	4.7	8.1e-46	CCTTATATGG	chr4:57551143-57551151	No
C2_SRF_24h_10392MC1028	chr11	68436995	68437391	21.7	49.2	68437237	4.6	6.7e-70	CCATATATGG	chr11:68437205-68437213	Yes
C2_SRF_24h_10392MC3334	chr18	32539939	32540257	18.7	37.8	32540109	4.6	5.9e-67	CCATTTTTGG	chr18:32540109-32540117	Yes	Bin1	Intron 1		TCONS_00131259
C2_SRF_24h_10392MC3793	chr2	27297864	27298119	11.8	19.4	27297997	4.6	4.7e-30
C2_SRF_24h_10392MC5899	chr7	117307535	117307872	23.3	423.3	117307738	4.6	2.5e-91	CCGTATTTGG	chr7:117307693-117307701	No
C2_SRF_24h_10392MC6153	chr8	72525108	72525401	19.4	50.3	72525235	4.6	2.1e-65	CCCATATAGG	chr8:72525244-72525252	Yes	Gatad2a	Promoter/Exon 1	109	TCONS_00265759
									CCATATAGGG	chr8:72525245-72525253	Yes	Gatad2a	Promoter/Exon 1	109	TCONS_00265759
C2_SRF_24h_10392MC6447	chr8	129190341	129190690	23.6	71.5	129190506	4.6	9.4e-81	CCATATAAGG	chr8:129190476-129190484	Yes
C2_SRF_24h_10392MC6458	chr9	7763833	7764299	19.9	24.1	7764088	4.6	1.8e-59	CCCTATTTGG	chr9:7764081-7764089	No	Tmem123	Exon 1	69	TCONS_00280712
C2_SRF_24h_10392MC6718	chrX	71489988	71490332	17.4	79.1	71490157	4.6	4.8e-63	CCTTATATGG	chrX:71490149-71490157	Yes	Flna	Intron 1		TCONS_00307610
C2_SRF_24h_10392MC438	chr10	21503370	21503645	18.5	112.1	21503443	4.5	6.6e-66	CCGTATTTGG	chr10:21503501-21503509	No
C2_SRF_24h_10392MC872	chr11	6525905	6526256	18.3	20.8	6526058	4.5	6.2e-59
C2_SRF_24h_10392MC956	chr11	53608362	53608621	15	39	53608525	4.5	3.6e-48	CCTTATTTGG	chr11:53608508-53608516	No	Gm12216	Intron 2		TCONS_00035179
C2_SRF_24h_10392MC2005	chr14	32064401	32064806	19.3	21.9	32064656	4.5	2.9e-79
C2_SRF_24h_10392MC3038	chr17	27976952	27977217	15.1	21.1	27977042	4.5	2e-42
C2_SRF_24h_10392MC3837	chr2	31829799	31830215	20.3	19.4	31829947	4.5	1.3e-58
C2_SRF_24h_10392MC3978	chr2	102799431	102799751	15.5	56.2	102799601	4.5	1.8e-42	CCTTTTATGG	chr2:102799603-102799611	No
C2_SRF_24h_10392MC4343	chr3	60305573	60305877	25.1	56.9	60305682	4.5	3.5e-100	CCTTATATGG	chr3:60305739-60305747	Yes	Mbnl1	Intron 1	106	TCONS_00173584
C2_SRF_24h_10392MC4617	chr4	43536959	43537481	15.2	46.2	43537262	4.5	1.4e-53	CCTTTTTTGG	chr4:43537252-43537260	Yes	Tpm2	Promoter	83	TCONS_00185757
C2_SRF_24h_10392MC4686	chr4	94269829	94270041	13.1	33.9	94269966	4.5	8.1e-46
C2_SRF_24h_10392MC5777	chr7	51728391	51728748	20.3	183.9	51728514	4.5	2.1e-78	CCAAATAAGG	chr7:51728525-51728533	No	Josd2	3'		TCONS_00263309
									CCAGATAAGG	chr7:51728836-51728844	No	Josd2	3'		TCONS_00263309
									CCTTAAATTG	chr7:51728880-51728888	No	Josd2	3'		TCONS_00263309
C2_SRF_24h_10392MC6067	chr8	19784414	19785108	36.1	3.6	19784631	4.5	1.8e-132
C2_SRF_24h_10392MC6676	chr9	123022149	123022508	19	31.3	123022323	4.5	5.4e-56	CCTAATGAGG	chr9:123021883-123021891	No	Zdhhc3	Intron 1		TCONS_00283207
C2_SRF_24h_10392MC6749	chrX	148450790	148451089	13.9	63.3	148450931	4.5	4.8e-47	CCATTTCTGG	chrX:148450922-148450930	No	Rinc1	Promoter	54	TCONS_00300567
									CCATTTCTGG	chrX:148450922-148450930	No	Smc1a	Promoter	54	TCONS_00299667
									CCATCATTGG	chrX:148451161-148451169	Yes	Smc1a	Exon 1	54	TCONS_00299667
C2_SRF_24h_10392MC114	chr1	73010083	73010388	19.6	44.5	73010221	4.4	4.3e-72	CCCTTAATGG	chr1:73010220-73010228	Yes
C2_SRF_24h_10392MC1617	chr12	102321642	102322036	17.9	15.4	102321908	4.4	4.2e-64
C2_SRF_24h_10392MC1950	chr14	7589733	7589908	15.4	93.5	7589852	4.4	2.4e-61
C2_SRF_24h_10392MC1964	chr14	20404556	20404731	13.4	121.6	20404675	4.4	1.5e-52	CCATATATGG	chr14:20404221-20405120	No	Gm5458	3'
C2_SRF_24h_10392MC2154	chr15	5194602	5194914	22.4	40.7	5194731	4.4	2.7e-68	CCATAAAAGG	chr15:5194768-5194776	Yes	Ptger4	Promoter	47	TCONS_00101659
C2_SRF_24h_10392MC2300	chr15	62657133	62657417	14.4	43.5	62657275	4.4	2.8e-41
C2_SRF_24h_10392MC3412	chr18	61825034	61825518	28.8	37.3	61825198	4.4	1.2e-108	CTAAATTTGG	chr18:61825350-61825358	Yes	Mir143hg	Promoter		TCONS_00130959
									CCTTATATGA	chr18:61825172-61825180	Yes	Mir143hg	Exon 1		TCONS_00130959
C2_SRF_24h_10392MC3897	chr2	51004605	51004871	18.3	47.5	51004784	4.4	4.5e-52	CCTTTTATGG	chr2:51004723-51004731	Yes	Rnd3	Promoter	20	TCONS_00148935
C2_SRF_24h_10392MC4001	chr2	113056957	113057610	22.4	18.5	113057386	4.4	3.2e-65	CCCAAATTGG	chr2:113057625-113057633	No	Ryr3	Promoter	40	TCONS_00167498
									CCAAATTGGG	chr2:113057626-113057634	No	Ryr3	Promoter	40	TCONS_00167498
									CCATATAGGG	chr2:113057333-113057341	Yes	Ryr3	Promoter	40	TCONS_00167498
C2_SRF_24h_10392MC5370	chr6	34558658	34558937	17.4	45.2	34558725	4.4	4.5e-61	CCAAAAGTGG	chr6:34558866-34558874	No	Cald3	Intron 1		TCONS_00239892
									CCATATAAGG	chr6:34558767-34558775	Yes	Cald3	Intron 1		TCONS_00239892
									ACATAAATGG	chr6:34558580-34558588	No	Cald3	Intron 1		TCONS_00239892
C2_SRF_24h_10392MC5993	chr7	148194795	148195233	21.1	34.9	148195006	4.4	1.1e-82	CCATATAGGG	chr7:148194944-148194952	No	Ifitm3	3'		TCONS_00245828
									CCTTAAAAGG	chr7:148195056-148195064	No	Ifitm3	3'		TCONS_00245828
C2_SRF_24h_10392MC825	chr10	127929953	127930264	19.2	58	127930096	4.3	6.3e-70	CCATATAAGG	chr10:127930107-127930115	Yes	Myl6	Intron 2		TCONS_00021187
C2_SRF_24h_10392MC2925	chr17	3083873	3084783	36.4	3.4	3084466	4.3	2.7e-113
C2_SRF_24h_10392MC4003	chr2	113878468	113878921	23.3	21.2	113878646	4.3	1.5e-68	CCATATAGGG	chr2:113878778-113878786	Yes	Actc1	Promoter		TCONS_00149502
									CCATGTAAGG	chr2:113878741-113878749	Yes	Actc1	Promoter		TCONS_00149502
									CCATTCTTGG	chr2:113878690-113878698	Yes	Actc1	Promoter		TCONS_00149502
									CCTTATTTGG	chr2:113878650-113878658	Yes	Actc1	Promoter		TCONS_00149502
C2_SRF_24h_10392MC4338	chr3	57380143	57380408	19.1	26.6	57380280	4.3	3e-74	CCAAGAAAGG	chr3:57380748-57380756	No	Wwtr1	Promoter	123	TCONS_00171737
									CCTTAGAAGG	chr3:57380410-57380418	No	Wwtr1	Promoter	123	TCONS_00171737
									CCATATTTGG	chr3:57380263-57380271	Yes	Wwtr1	Promoter	123	TCONS_00171737
C2_SRF_24h_10392MC4611	chr4	43407266	43407728	20.9	42.2	43407517	4.3	2e-73	CCTCTTTTGG	chr4:43407189-43407197	No	Rusc2	Intron 1		TCONS_00184345
									CCTTTTAAGG	chr4:43407521-43407529	Yes	Rusc2	Intron 1		TCONS_00184345
C2_SRF_24h_10392MC5883	chr7	109045071	109045364	13.7	249.2	109045230	4.3	4.6e-49	CCCTATAAGG	chr7:109045232-109045240	Yes	Anapc1	Intron 1		TCONS_00243409
C2_SRF_24h_10392MC346	chr1	180248322	180248686	10.7	12.9	180248440	4.2	7.4e-36	CCTAAGATGG	chr1:180249207-180249215	Yes	Cox20	Promoter/Exon 1	107	TCONS_00001233
C2_SRF_24h_10392MC2411	chr15	77672439	77673294	42.3	36.5	77673077	4.2	1.1e-140	CCATATATGG	chr15:77673069-77673077	Yes	Myh9	Promoter	133	TCONS_00092901
C2_SRF_24h_10392MC2473	chr15	80086250	80086590	15.9	26.3	80086449	4.2	1.4e-44	CCTATAAAGT	chr15:80085708-80085716	No	Arf4	Exon 1	99	TCONS_00092111
									GCTATAAAGG	chr15:80085897-80085905	No	Arf4	Exon 1	99	TCONS_00092111
									CCGTATTAGG	chr15:80086429-80086437	No	Arf4	Intron 1	99	TCONS_00092111
C2_SRF_24h_10392MC2937	chr17	6079409	6080109	17.4	9.9	6079818	4.2	8.3e-49
C2_SRF_24h_10392MC5594	chr6	125116555	125116821	11.2	67.9	125116679	4.2	5.9e-38	GCTTAAAAGG	chr6:125117018-125117026	Yes	Gapdh	Promoter	66	TCONS_00228089
									CCTTTTTTGG	chr6:125116671-125116679	No	Gapdh	Promoter	66	TCONS_00228089
									CCTCTTAAGG	chr6:125116474-125116482	No	Gapdh	Promoter	66	TCONS_00228089
C2_SRF_24h_10392MC6608	chr9	90009472	90009740	13.1	26.5	90009585	4.2	5.1e-39
C2_SRF_24h_10392MC450	chr10	24498587	24498827	11.3	205.7	24498689	4.1	1.7e-38	CCTTATTTGG	chr10:24498689-24498697	No	Enpp3	Intron 20		TCONS_00020408
									ACATTTTTGG	chr10:24498549-24498557	No	Enpp3	Exon 21		TCONS_00020408
C2_SRF_24h_10392MC455	chr10	26287516	26287759	13.1	29.7	26287627	4.1	3.5e-46	CCTTATATGG	chr10:26287630-26287638	No
C2_SRF_24h_10392MC549	chr10	62383240	62383523	15.2	21.3	62383365	4.1	5.5e-54
C2_SRF_24h_10392MC1249	chr11	98448371	98448769	13.6	14.5	98448608	4.1	3.8e-41	CCTCTTTTGG	chr11:98448277-98448285	No	Ormd13	Intron 1	38	TCONS_00035913
C2_SRF_24h_10392MC1871	chr13	70793044	70793374	12.4	22.5	70793165	4.1	6.7e-45	CCATTTTTGG	chr13:70793156-70793164	No	ncRNA			TCONS_00079679
C2_SRF_24h_10392MC3451	chr18	75165333	75165658	14.4	29	75165460	4.1	6.9e-51				BC031181	Promoter/Exon 1	34	TCONS_00130874
C2_SRF_24h_10392MC3532	chr19	6057595	6058184	20.6	12.5	6057897	4.1	9.7e-74	CCATAAAATG	chr19:6057542-6057550	No	Mrp149	Intron 1	64	TCONS_00145729
C2_SRF_24h_10392MC3532	chr19	6057595	6058184	20.6	12.5	6057897	4.1	9.7e-74	CCATAAAATG	chr19:6057542-6057550	No	Fau	Promoter/Exon 1	64	TCONS_00137677
C2_SRF_24h_10392MC4893	chr4	138936316	138936647	13.5	61.3	138936510	4.1	8.1e-46	ACTTTTATGG	chr4:138936971-138936979	No	Ubr4	Intron 1	70	TCONS_00185275
C2_SRF_24h_10392MC5610	chr6	131243158	131243330	10.7	48.5	131243249	4.1	3.2e-34			No	Magohb	Promoter/Exon 1	33	TCONS_00228193
C2_SRF_24h_10392MC6247	chr8	86590261	86590817	25.1	50.5	86590535	4.1	1.5e-88			No	Rfx1	Promoter		TCONS_00269551
C2_SRF_24h_10392MC1878	chr13	74667298	74667496	4.7	3.7	74667321	4	6.1e-14
C2_SRF_24h_10392MC1951	chr14	8642162	8642549	15.7	57	8642336	4	2.4e-61	CCAAAAAAGG	chr14:8642316-8642324	Yes	Flnb	Promoter		TCONS_00080699
									CCCTATATGG	chr14:8642377-8642385	No	Flnb	Promoter		TCONS_00080699
C2_SRF_24h_10392MC2285	chr15	58720181	58720749	22	12.5	58720500	4	2.7e-68				Rnf139	Promoter	105	TCONS_00091893
C2_SRF_24h_10392MC3284	chr18	4994458	4994737	12.9	77.8	4994597	4	5e-43	CCATAAAAGG	chr18:4994585-4994593	Yes	Svil	Intron 2		TCONS_00130739
									CCAGTAATGG	chr18:4994673-4994681	Yes	Svil	Intron 2		TCONS_00130739
C2_SRF_24h_10392MC3511	chr19	5295327	5295692	21.1	48	5295534	4	8.6e-78				Sf3b2	Promoter/Exon 1	37	TCONS_00138398
C2_SRF_24h_10392MC3628	chr19	34329758	34330234	20.9	25.3	34329944	4	9.7e-74	CCATATAGGG	chr19:34329939-34329947	Yes	Acta2	Promoter		TCONS_00138735
									CCAAACAAGG	chr19:34329889-34329897	Yes	Acta2	Promoter		TCONS_00138735
C2_SRF_24h_10392MC4019	chr2	118982600	118982908	13.3	13.4	118982736	4	3.4e-36				Rmdn3	Promoter/Exon 1	74	TCONS_00149541
C2_SRF_24h_10392MC4599	chr4	40704755	40705071	14.8	38.4	40704879	4	1.1e-49				Smu1	Promoter/Exon 1	55	TCONS_00188856
C2_SRF_24h_10392MC5140	chr5	111082168	111082628	15.9	16	111082416	4	7e-56				Noc4l	Promoter	134	TCONS_00206933
												Ddx51	Promoter/Exon 1	134	TCONS_00205625
C2_SRF_24h_10392MC5152	chr5	114222637	114222916	16.7	25.2	114222776	4	6e-60				Iscu	Promoter	194	TCONS_00205658
C2_SRF_24h_10392MC5822	chr7	73205302	73205627	12.6	14.3	73205401	4	5.5e-45				Snrpa1	Exon 1	56	TCONS_00243116
C2_SRF_24h_10392MC284	chr1	156887524	156887768	18.1	36.5	156887616	3.9	5.8e-68	CCTTATAAGG	chr1:156887636-156887644	No	ncRNA			TCONS_00012988
C2_SRF_24h_10392MC721	chr10	85762893	85763215	12.2	55.4	85763093	3.9	2.5e-42	CCCTTTTTGG	chr10:85763176-85763184	Yes	Syn3	Intron 6	52	TCONS_00020920
									CCCTATAAGG	chr10:85763111-85763119	Yes	Syn3	Intron 6	52	TCONS_00020920
									CCCTATAAGG	chr10:85763111-85763119	Yes	Timp3	Promoter/Exon 1	52	TCONS_00019926
									CCCTTTTTGG	chr10:85763176-85763184	Yes	Timp3	Promoter/Exon 1	52	TCONS_00019926
C2_SRF_24h_10392MC982	chr11	59015919	59016147	10	18.2	59015992	3.9	7.7e-31	CCCTTAATGG	chr11:59015957-59015965	No	2610507I01Rik	Promoter	45	TCONS_00035256
									CCTTAATGGG	chr11:59015958-59015966	No	2610507I01Rik	Promoter	45	TCONS_00035256
									CCCTTAATGG	chr11:59015957-59015965	No	Mrp155	Promoter	45	TCONS_00033607
									CCTTAATGGG	chr11:59015958-59015966	No	Mrp155	Promoter	45	TCONS_00033607
C2_SRF_24h_10392MC3083	chr17	32173184	32173418	14.8	14.9	32173318	3.9	2.8e-39				Rrp1b	Exon 1	58	TCONS_00114498
C2_SRF_24h_10392MC4002	chr2	113477729	113477983	10.2	62	113477822	3.9	4.9e-27	CCAAATAAGG	chr2:113477821-113477829	No	Fmn1	Intron 16		TCONS_00152242
									CAAAATATGG	chr2:113477878-113477886	No	Fmn1	Intron 16		TCONS_00152242
C2_SRF_24h_10392MC4423	chr3	95789194	95789474	12.9	58.6	95789322	3.9	4.7e-45	CCATATATGG	chr3:95789326-95789334	Yes	Gm9054	Promoter		TCONS_00175274
C2_SRF_24h_10392MC4434	chr3	96405112	96405619	14.6	10.6	96405522	3.9	3e-53				Lix1l	Intron 1		TCONS_00171101
C2_SRF_24h_10392MC4608	chr4	42966672	42966948	16.3	37.1	42966843	3.9	1.7e-57	CCTTATTAGT	chr4:42966483-42966491	Yes	Dnajb5	Intron 1		TCONS_00184333
									CCAAATAAAG	chr4:42966797-42966805	Yes	Dnajb5	Intron 1		TCONS_00184333
C2_SRF_24h_10392MC4736	chr4	116855085	116855315	10.2	20.7	116855252	3.9	1.9e-34				Kif2c	Promoter/Exon 1		TCONS_00186215
C2_SRF_24h_10392MC4765	chr4	120887612	120887923	14.4	43.5	120887743	3.9	1.1e-49				Rif	Promoter/Exon 1	58	TCONS_00186315
C2_SRF_24h_10392MC5393	chr6	42299487	42300214	29.5	25.5	42300003	3.9	8.7e-110	CCTTGTATGG	chr6:42299956-42299964	Yes	zyx	Exon 1	91	TCONS_00226269
C2_SRF_24h_10392MC5626	chr6	145198614	145199031	13.1	26.5	145198839	3.9	1.5e-45				Kras	Promoter/Exon 1	128	TCONS_00228316
												Gm15706	Promoter	128	TCONS_00230713
C2_SRF_24h_10392MC5700	chr7	19996123	19996396	8.5	22	19996275	3.9	4.7e-29	CCATACAAGG	chr7:19996266-19996274	Yes	Ckm	Promoter		TCONS_00242475
C2_SRF_24h_10392MC5748	chr7	30769247	30769422	13.3	48.3	30769329	3.9	4.6e-49	CCATGTTTGG	chr7:30769318-30769326	No	Zfp568	Intron 1	55	TCONS_00242747
C2_SRF_24h_10392MC5908	chr7	119347843	119348083	13.1	47.5	119347900	3.9	4.6e-49	CCGTATATGG	chr7:119347943-119347951	Yes
C2_SRF_24h_10392MC6028	chr8	4275768	4275980	9.8	16.2	4275916	3.9	7.8e-29				Timm44	Promoter/Exon 1	25	TCONS_00270618
C2_SRF_24h_10392MC6611	chr9	94438737	94439481	23.3	20.2	94439094	3.9	1.5e-73	CCTTATATGG	chr9:94439100-94439108	No	119002N15Rik	Promoter	200	TCONS_00282858
C2_SRF_24h_10392MC30	chr1	35991898	35992232	16.1	32.5	35992045	3.8	9.2e-60	CCAAATAAGG	chr1:35992046-35992054	No
C2_SRF_24h_10392MC577	chr10	75509569	75509855	13.5	81.9	75509745	3.8	3.5e-46	CCATATAAGG	chr10:75509732-75509740	No	Zfp280b	3'		TCONS_00019675
									CATTTTATGG	chr10:75509732-75509740	No	Zfp280b	3'		TCONS_00019675
C2_SRF_24h_10392MC798	chr10	126478910	126479161	11.8	16.4	126478990	3.8	1.7e-38	CTTTAAAAGG	chr10:126478950-126478958	No	Mettl1		93
C2_SRF_24h_10392MC1040	chr11	68913421	68913809	16.1	19.5	68913650	3.8	9.8e-52	CCAGTATAGG	chr11:68913417-68913425	No	Per1	Promoter/Intron 1		TCONS_00033758
C2_SRF_24h_10392MC3796	chr2	27395602	27395986	17	44.1	27395705	3.8	1.2e-45				BC050122	Promoter/Exon 1	33	TCONS_00165322
C2_SRF_24h_10392MC3898	chr2	52174520	52174905	20.7	75.2	52174681	3.8	1.3e-58	CCATTTATGT	chr2:52174981-52174989	No	Neb	Intron 10
C2_SRF_24h_10392MC3908	chr2	59666951	59667174	10.7	96.9	59667047	3.8	4.9e-27	CCTTTTTTGT	chr2:59666902-59666910	No	Tanc1
									CCGAATATGG	chr2:59667035-59667043	No	Tanc1	Intron 19		TCONS_00169630
C2_SRF_24h_10392MC3999	chr2	112295022	112295393	12.6	25.5	112295141	3.8	4.2e-33	CCTTTTAAGC	chr2:112295005-112295013	No	Emc7		40	TCONS_00147498
C2_SRF_24h_10392MC4500	chr3	121291895	121292439	20	18.2	121292008	3.8	1.6e-78	CCATTTAGGG	chr3:121291997-121292005	No				TCONS_00180006
									CCACATTTGG	chr3:121292134-121292142	No				TCONS_00180006
									GCTTAAAAGG	chr3:121292393-121292401	No				TCONS_00180006
C2_SRF_24h_10392MC5267	chr5	139821021	139821316	12.6	32.8	139821136	3.8	7.8e-44	GCAAATAAGG	chr5:139821358-139821366	No	Cox19	Promoter	30	TCONS_00207359
C2_SRF_24h_10392MC5543	chr6	113256624	113256972	14.6	29.6	113256734	3.8	2.2e-49	CCTCATTAGG	chr6:113256415-113256423	No	Brpf1	Promoter	95	TCONS_00239422
C2_SRF_24h_10392MC27	chr1	33814428	33814771	17.2	18.4	33814670	3.7	7.5e-64	CCAAATAAGG	chr1:33814904-33814912	No	Bag2	Promoter	44	TCONS_00001503
									CCAAACAAGG	chr1:33814667-33814675	No	Bag2	Promoter	44	TCONS_00001503
C2_SRF_24h_10392MC782	chr10	118184169	118184439	17	61.7	118184371	3.7	6.2e-58	CCTAATATGG	chr10:118184335-118184343	Yes
C2_SRF_24h_10392MC1932	chr13	107481945	107482204	12.6	229.4	107482142	3.7	6.7e-45	GCTAAAAAGG	chr13:107481950-107481958	No
									CCTTATTTGG	chr13:107482081-107482089	No
C2_SRF_24h_10392MC2079	chr14	63384191	63384490	14.2	42.9	63384364	3.7	6.1e-57	CCAATAATGT	chr14:63384288-63384296	No	4931440J10Rik	Intron 1
									CCATATTAGG	chr14:63384358-63384366	No	4931440J10Rik	Intron 1
C2_SRF_24h_10392MC2139	chr14	120876856	120877529	17.2	12	120877114	3.7	3e-70				Rap2a	Promoter	136	TCONS_00081454
C2_SRF_24h_10392MC2346	chr15	75672157	75672523	12.4	13.3	75672379	3.7	8.7e-35				Zc3h3	Promoter/Exon 1	62	TCONS_00092791
C2_SRF_24h_10392MC2385	chr15	76540760	76541313	16.6	7.7	76541052	3.7	6.9e-48				Recql4	Promoter	86	TCONS_00103331
												Lrrc14	Promoter	86	TCONS_00092026
C2_SRF_24h_10392MC2847	chr16	38562841	38563097	11.3	68.6	38562947	3.7	1.5e-38				Tmem39a	Promoter/Exon 1	45	TCONS_00106525
C2_SRF_24h_10392MC3144	chr17	45709744	45709930	10.5	21.1	45709839	3.7	5.2e-27	CTATATAAGG	chr17:45710241-45710249	No	Hsp90ab1	Promoter	85	TCONS_00115817
									CCTATATAAG	chr17:45710240-45710248	No	Hsp90ab1	Promoter	85	TCONS_00115817
C2_SRF_24h_10392MC3494	chr19	4625452	4625774	13.9	16.9	4625631	3.7	5e-46				Rce1	Promoter/Exon 1	89	TCONS_00138376
C2_SRF_24h_10392MC4618	chr4	43571528	43571783	15.7	35.6	43571667	3.7	1.4e-53	CCAAATTTGG	chr4:43571618-43571626	Yes	Tln1	Intron 1		TCONS_00185759
C2_SRF_24h_10392MC5219	chr5	125872039	125872265	11.8	106.8	125872184	3.7	6.9e-40	CTATATTTGG	chr5:125872140-125872148	No	Ubc	Promoter		TCONS_00207180
C2_SRF_24h_10392MC5221	chr5	125873590	125874000	19	26.5	125873798	3.7	3.6e-68	CCTCATAAGG	chr5:125873784-125873792	No	Ubc	Promoter		TCONS_00207180
C2_SRF_24h_10392MC5493	chr6	87825079	87825393	13.9	126.6	87825214	3.7	1.5e-45	CCTTTCTAGG	chr6:87825004-87825012	No	Copg1	Promoter		TCONS_00226669
									CCTTTTATGG	chr6:87825218-87825226	No	Copg1	Promoter		TCONS_00226669
									CCTTTACAGG	chr6:87825418-87825426	No	Copg1	Promoter		TCONS_00226669
C2_SRF_24h_10392MC6528	chr9	50951617	50951837	8.8	53.4	50951754	3.7	7.2e-23	CCAAATATGG	chr9:50951755-50951763	No	ncRNA
C2_SRF_24h_10392MC6573	chr9	65427876	65428383	12.5	16.2	65428026	3.7	1e-35				Plekho2	Promoter	35	TCONS_00282706
C2_SRF_24h_10392MC784	chr10	119645698	119646030	17	19.3	119645776	3.6	6.2e-58				Tmbim4	Promoter	27	TCONS_00020120
C2_SRF_24h_10392MC1421	chr11	120593228	120593562	9.8	17.8	120593446	3.6	1.7e-27	CCAAATATGG	chr11:120593435-120593443	No	cbr2	Promoter		TCONS_00036402
									GCTTTTATGG	chr11:120593329-120593337	No	cbr2	Promoter/Exon 1		TCONS_00036402
C2_SRF_24h_10392MC1433	chr11	121215665	121216071	16.1	14.6	121215752	3.6	9.8e-52				Wdr45b	Promoter/Exon 1	96	TCONS_00036428
C2_SRF_24h_10392MC2875	chr16	65999647	65999918	13.3	241.3	65999696	3.6	3.1e-46	CCAAATAAGG	chr16:65999754-65999762	Yes	ncRNA
C2_SRF_24h_10392MC3167	chr17	47748357	47748628	11.1	22.4	47748495	3.6	5e-30				Med20	Promoter	59	TCONS_00127689
												Bys1	Exon 1	59	TCONS_00115895
C2_SRF_24h_10392MC3810	chr2	29790766	29791129	13.5	15.3	29790886	3.6	3.4e-36				Gle1	Promoter	48	TCONS_00146760
C2_SRF_24h_10392MC4226	chr2	172265861	172266114	8.1	13.3	172266049	3.6	3.9e-21				Rtfdc1	Promoter/Exon 1	42	TCONS_00148282
C2_SRF_24h_10392MC5495	chr6	88468592	88469274	26.1	12.8	88469021	3.6	2.3e-97				Sec61a1	Promoter	70	TCONS_00227803
C2_SRF_24h_10392MC5549	chr6	113481531	113481760	12	31.1	113481655	3.6	5.9e-38	GCTTTTTAGG	chr6:113481751-113481759	No	Fancd2	Intron 1	35	TCONS_00226845
									GCTTTTTAGG	chr6:113481751-113481759	No	Emc3	Promoter	35	TCONS_00227929
C2_SRF_24h_10392MC191	chr1	95375318	95375784	20.9	21.1	95375424	3.5	3e-76				sept2.	Promoter	102	TCONS_00000642
												Hd1bp	Promoter	102	TCONS_00001925
C2_SRF_24h_10392MC1174	chr11	86400239	86400991	13.3	120.7	86400636	3.5	3.8e-41	CCTTATTAGG	chr11:86400239-86400991	Yes	Vmp1	Intron 2		TCONS_00035726
C2_SRF_24h_10392MC1544	chr12	74468542	74468979	13.9	21.1	74468658	3.5	7.4e-48				D830013O20Rik	Intron 1
C2_SRF_24h_10392MC1786	chr13	51746889	51747217	15	22.7	51747047	3.5	3.3e-57	TCTAAATTGG	chr13:51747390-51747398	No	Secisbp2	Intron 1	66	TCONS_00067854
C2_SRF_24h_10392MC2355	chr15	75944828	75945258	16.8	15.2	75945073	3.5	6.9e-48	CCTTATTTGG	chr15:75945076-75945084	No	Eppk1	Intron 1		TCONS_00092816
									CCTTATTTAG	chr15:75945076-75945084	No	Eppk1	Intron 1		TCONS_00092816
C2_SRF_24h_10392MC2858	chr16	55754490	55754789	10.9	19.8	55754692	3.5	9.2e-35	CCAATATGGG	chr16:55754687-55754695	Yes	ncRNA
									CCCAATATGG	chr16:55754687-55754695	Yes	ncRNA
C2_SRF_24h_10392MC3006	chr17	25321300	25321774	16.6	15	25321514	3.5	1.3e-45				BC003965	Promoter/Exon 1	88	TCONS_00114303
C2_SRF_24h_10392MC3595	chr19	20495558	20495710	11.1	67.2	20495628	3.5	2.3e-38	CCTTAAAAGG	chr19:20495619-20495627	No	1500015L24Rik	Exon 2
C2_SRF_24h_10392MC3930	chr2	73413878	73414108	8.3	25.1	73413966	3.5	3.9e-21	CCATATAAGG	chr2:73413967-73413975	No	Chrna2	Intron 8
C2_SRF_24h_10392MC4685	chr4	94223348	94223624	10	30.3	94223486	3.5	1.9e-34				Caap1	Promoter/Exon 1	63	TCONS_00186048
C2_SRF_24h_10392MC4889	chr4	138648831	138649120	15.1	39.3	138648969	3.5	1.4e-53	CCAAATAGGG	chr4:138648956-138648964	No	Nbl1	Promoter	87	TCONS_00186617
C2_SRF_24h_10392MC5623	chr6	143048455	143048871	16.8	19	143048751	3.5	3.8e-57	CCAAAAATGG	chr6:143048636-143048644	No	C2cd5	Promoter/Exon 1	96	TCONS_00241083
C2_SRF_24h_10392MC6037	chr8	10925004	10925250	13.9	84.4	10925179	3.5	4.4e-43	CCTTATTTGG	chr8:10925170-10925178	No	3930402G23Rik	Exon 1		TCONS_00267948
C2_SRF_24h_10392MC6231	chr8	82235474	82235822	20.5	28.6	82235592	3.5	3.3e-69				Abce1	Promoter/Exon 1	67	TCONS_00265872
												Anapc10	Promoter	67	TCONS_00264780
C2_SRF_24h_10392MC2	chr1	4847561	4847961	14.8	22.4	4847840	3.4	1.1e-51				Tcea1	Exon 1	83	TCONS_00000002
C2_SRF_24h_10392MC103	chr1	71810110	71810392	13.3	48.3	71810241	3.4	1.2e-47	CCAAATATGG	chr1:71810246-71810254	Yes
C2_SRF_24h_10392MC1563	chr12	81321282	81321587	11.1	16.8	81321440	3.4	6.4e-40	CCATAGAAGG	chr12:81321450-81321458	Yes	Actn1	Intron 1		TCONS_00058195
C2_SRF_24h_10392MC1917	chr13	101420903	101421368	15	9.1	101421060	3.4	3.3e-57				Taf9	Promoter	108	TCONS_00068190
												Rad17	Promoter	108	TCONS_00068992
C2_SRF_24h_10392MC2151	chr15	3977263	3977581	9.1	8.3	3977459	3.4	2.5e-25	CCCTATATGG	chr15:3977460-3977468	No	Oxct1	Intron 1	115	TCONS_00091678
C2_SRF_24h_10392MC2151	chr15	3977263	3977581	9.1	8.3	3977459	3.4	2.5e-25	CCCTATATGG	chr15:3977460-3977468	No	BC037032	Promoter/Exon 1		TCONS_00092497
C2_SRF_24h_10392MC2395	chr15	76867910	76868582	18.5	11.6	76868114	3.4	1.3e-54	CCAAATATGG	chr15:76868078-76868086	No	Mb	Intron 1
C2_SRF_24h_10392MC2437	chr15	78928106	78928468	14.8	17.9	78928225	3.4	2.8e-41	CCATACATGG	chr15:78928295-78928303	No	Micall1	Promoter		TCONS_00092085
C2_SRF_24h_10392MC2482	chr15	81230434	81230668	12	31.1	81230522	3.4	1.4e-31				Xpnpep3		65	TCONS_00092124
C2_SRF_24h_10392MC2635	chr15	99650124	99650783	21	15.9	99650638	3.4	7.6e-65	CCTTATAAGG	chr15:99650619-99650627	Yes	Lima	Intron 3		TCONS_00093291
C2_SRF_24h_10392MC2712	chr16	4077573	4078009	14.9	15.9	4077858	3.4	3.9e-50				trap1	Promoter	55	TCONS_00105011
C2_SRF_24h_10392MC2967	chr17	15701345	15701755	10.7	16.2	15701728	3.4	5.2e-27	ACAAATAAGG	chr17:15701791-15701799	No	Prdm9	Promoter	35	TCONS_00115255
									CTAATTTAGG	chr17:15701791-15701799	No	Prdm9	Promoter	35	TCONS_00115255
C2_SRF_24h_10392MC3605	chr19	25035971	25036448	11.1	22.4	25036111	3.4	2.3e-38				Cbwd1	Promoter/Exon 1	24	TCONS_00138675
C2_SRF_24h_10392MC3802	chr2	29202159	29202468	9.8	22.3	29202308	3.4	4.6e-24				Med27	Promoter/Exon 1	34	TCONS_00146742
C2_SRF_24h_10392MC3958	chr2	91490121	91490420	13.7	49.8	91490252	3.4	3.4e-36	CCTTGTTTGG	chr2:91490251-91490259	No	Arhgap1	Promoter	35	TCONS_00147346
C2_SRF_24h_10392MC3958	chr2	91490121	91490420	13.7	49.8	91490252	3.4	3.4e-36	CCTTGAATGG	chr2:91489708-91489716	No	Zfp408	Promoter	35	TCONS_00161478
C2_SRF_24h_10392MC4712	chr4	107743938	107744174	8.7	13.2	107744030	3.4	4.7e-27				Scp2	Intron 11		TCONS_00186125
C2_SRF_24h_10392MC4741	chr4	117538733	117539029	14.6	33.1	117538885	3.4	1.1e-49	CCTTTCAAGG	chr4:117538880-117538888	No	Slc6a9	Intron 2		TCONS_00184877
C2_SRF_24h_10392MC5090	chr5	69947907	69948407	16.6	18.8	69948172	3.4	6e-60				Guf1	Exon 1	67	TCONS_00221685
C2_SRF_24h_10392MC6279	chr8	89147738	89148021	11.1	50.4	89147841	3.4	7e-36				Lonp2	Promoter	41	TCONS_00264878
C2_SRF_24h_10392MC735	chr10	90646053	90646461	17.4	22.6	90646310	3.3	6.6e-62	CCTAAAATGG	chr10:90646330-90646338	Yes	Tmpo	Promoter		TCONS_00020961
										chr10:90646500-90646508	No	Tmpo	Promoter		TCONS_00020961
C2_SRF_24h_10392MC1076	chr11	71798893	71799126	10.7	38.8	71798983	3.3	7.7e-31	CCATTTTTGG	chr11:71798987-71798995	No
									CCAAAGATGG	chr11:71798987-71798995	No
									CCTACTAAGG	chr11:71798987-71798995	No
C2_SRF_24h_10392MC1241	chr11	97643659	97643905	8.7	39.6	97643757	3.3	3.5e-24				Rp123	Promoter	74	TCONS_00035881
C2_SRF_24h_10392MC1250	chr11	98543701	98544030	10.9	15.2	98543845	3.3	7.7e-31				Psmd3	Promoter/Exon 1	45	TCONS_00034391
C2_SRF_24h_10392MC1466	chr12	17227467	17227771	13.1	59.3	17227609	3.3	7.4e-48	CCAAAACAGG	chr12:17227611-17227619	Yes
C2_SRF_24h_10392MC1507	chr12	54989782	54990004	12.4	45.1	54989881	3.3	7.2e-44	CCATATTAGG	chr12:54989883-54989891	No	Npas3	Intron 5		TCONS_00065774
C2_SRF_24h_10392MC2013	chr14	35123898	35124175	8.5	14	35123983	3.3	3.3e-31	GCTTAAAAGG	chr14:35123979-35123987	No	Glud1	Promoter/Exon 1	129	TCONS_00080911
C2_SRF_24h_10392MC2248	chr15	39775482	39775846	17.9	13.5	39775628	3.3	3.1e-51				Lrp12	Promoter	129	TCONS_00092622
C2_SRF_24h_10392MC2451	chr15	79571619	79571938	10.9	13.2	79571829	3.3	2e-28	CCTTATAAGG	chr15:79571812-79571820	Yes	Sun2	Intron 1	92	TCONS_00092977
C2_SRF_24h_10392MC2576	chr15	93228654	93228981	13.8	13.2	93228763	3.3	5.2e-38				Pphln1	Exon 1	54	TCONS_00092289
C2_SRF_24h_10392MC2591	chr15	96933286	96933623	15.5	20.1	96933488	3.3	1.4e-44	CCTTTTATGG	chr15:96933492-96933500	Yes
C2_SRF_24h_10392MC3047	chr17	28465153	28465610	17.6	16.9	28465243	3.3	8.3e-49	CCAAATTAGG	chr17:28465235-28465243	No	Rpl10a	Promoter	92	TCONS_00114408
C2_SRF_24h_10392MC3431	chr18	67364905	67365115	8.7	17.6	67365025	3.3	9.6e-28	CCAAAAAATG	chr18:67365220-67365228	Yes	Chmp1b	Promoter	72	TCONS_00129467
									CCAAAAAATG	chr18:67365220-67365228	Yes	Gna1	Intron 5	72	TCONS_00129466
C2_SRF_24h_10392MC3598	chr19	21869199	21869428	10	60.7	21869304	3.3	1.3e-34	CCATACAAGG	chr19:21869295-21869303	No	Tmem2	Intron 2	21	TCONS_00137921
									CCACAATTGG	chr19:21869390-21869398	No	Tmem2	Intron 2	21	TCONS_00137921
C2_SRF_24h_10392MC4012	chr2	117936352	117936606	9.8	29.7	117936421	3.3	4.6e-24	CCTTATTTGG	chr2:117936412-117936420	Yes	Thbs1	Promoter		TCONS_00147525
C2_SRF_24h_10392MC4101	chr2	143991078	143991443	11.8	11.9	143991158	3.3	4.7e-30	CCAAATAAGG	chr2:143991179-143991187	No			25	TCONS_00151260
C2_SRF_24h_10392MC4815	chr4	131399297	131399519	12.4	32.2	131399391	3.3	5.4e-42				Mecr	Promoter	45	TCONS_00185101
C2_SRF_24h_10392MC5648	chr7	3292737	3293056	11.6	21.1	3292857	3.3	6.1e-41	CCTTATAAGG	chr7:3292839-3292847	Yes	Myadm	Intron 1		TCONS_00242170
C2_SRF_24h_10392MC6110	chr8	41596896	41597220	9.9	22.4	41597096	3.3	7.8e-29				Cnot7	Promoter/Exon 1	126	TCONS_00279522
												Vps37a	Promoter	126	TCONS_00264488
C2_SRF_24h_10392MC6148	chr8	72240274	72240547	14.4	52.2	72240409	3.3	9.7e-47	CCTGATTAGG	chr8:72240419-72240427	No	Zfp869	Intron 1	44	TCONS_00265751
C2_SRF_24h_10392MC6173	chr8	73134095	73134374	10.2	13.3	73134217	3.3	2.5e-32				Ssbp4	Promoter	53	TCONS_00278150
C2_SRF_24h_10392MC6282	chr8	89706834	89707104	10.5	47.5	89707017	3.3	2.5e-32	CCTTATTTGG	chr8:89706988-89706996	No	Gnm10637	Intron 3		TCONS_00265974
C2_SRF_24h_10392MC6419	chr8	125175548	125175768	9.1	16.6	125175660	3.3	7.8e-29	CCAAAGAAGG	chr8:125175651-125175659	Yes	Cbfa2t3	Intron 1	129	TCONS_00266283
C2_SRF_24h_10392MC89	chr1	64272603	64272890	13.9	31.6	64272744	3.2	1.2e-47	CCAAGAATGG	chr1:64272727-64272735	Yes				TCONS_00009615
									CCTTATTTGA	chr1:64272727-64272735	Yes				TCONS_00009615
									CCAAATAAGC	chr1:64272816-64272824	No				TCONS_00009615
C2_SRF_24h_10392MC170	chr1	92499893	92500197	14.2	18.4	92499992	3.2	1.1e-51				Cops8	Promoter/Exon 1	58	TCONS_00000588
C2_SRF_24h_10392MC646	chr10	80024157	80024756	16.8	12.7	80024538	3.2	6.2e-58	CTATATAAGG	chr10:80024586-80024594	No	Rexo1	Promoter	88	TCONS_00020821
C2_SRF_24h_10392MC873	chr11	8343519	8343935	20	52	8343756	3.2	3.2e-66	CTATAAAAGG	chr11:8343803-8343811	No	Tns3	Intron 27		TCONS_00034936
									CTAAATATGG	chr11:8343685-8343693	No	Tns3	Intron 27		TCONS_00034936
C2_SRF_24h_10392MC903	chr11	22890347	22890694	12.2	18.5	22890584	3.2	1.1e-37	CCGTAAAAGG	chr11:22890355-22890363	No	Cct4	Promoter	55	TCONS_00033279
C2_SRF_24h_10392MC1429	chr11	121065857	121066074	8.9	27	121066022	3.2	3.5e-24				ogfod3	Promoter	61	TCONS_00036426
												Hexdc	Exon 1	61	TCONS_00034817
C2_SRF_24h_10392MC1820	chr13	55614036	55614341	14.2	36.7	55614230	3.2	4.4e-53	CTATATAAGG	chr13:55614184-55614192	Yes	Pdlim7	Intron 1	67	TCONS_00071077
									CCATTTTGGG	chr13:55614295-55614303	No	Pdlim7	Intron 1	67	TCONS_00071077
C2_SRF_24h_10392MC1877	chr13	74666468	74666678	5.5	3.2	74666633	3.2	1.4e-17
C2_SRF_24h_10392MC2823	chr16	32003165	32003402	9.8	12.7	32003264	3.2	5.2e-31				Senp5	Exon 1	48	TCONS_00105283
C2_SRF_24h_10392MC3040	chr17	28044562	28044833	12.2	36.9	28044705	3.2	4.5e-33				Taf11	Promoter	33	TCONS_00115481
C2_SRF_24h_10392MC3108	chr17	34986970	34987444	22.6	29.3	34987303	3.2	3.6e-65				Nelfe	Promoter/Exon 1	54	TCONS_00114637
												Skiv21	Intron 1	54	TCONS_00115652
C2_SRF_24h_10392MC3420	chr18	63851904	63852255	15	27.3	63852134	3.2	7.3e-55				Txnl1	Promoter	87	TCONS_00129945
C2_SRF_24h_10392MC3564	chr19	8810194	8810416	11.1	15.5	8810288	3.2	2.3e-38				Wdr74	Promoter	24	TCONS_00139722
C2_SRF_24h_10392MC3990	chr2	104430211	104430616	16.1	58.5	104430373	3.2	1.2e-45	CCTAAAATGG	chr2:104430324-104430332	No	Cstf3	Promoter	64	TCONS_00147435
C2_SRF_24h_10392MC4087	chr2	135463067	135463259	10.2	37.2	135463156	3.2	4.9e-27	CCATATTTGG	chr2:135463164-135463172	No
C2_SRF_24h_10392MC4088	chr2	136505779	136506010	7.4	26.9	136505896	3.2	3e-18	CCATTTAAAG	chr2:136505879-136505887	No			40
C2_SRF_24h_10392MC4174	chr2	162843097	162843287	11.5	23.3	162843152	3.2	4.7e-30				Ift52	Promoter	38	TCONS_00155142
C2_SRF_24h_10392MC4616	chr4	43536140	43536735	17.4	13.2	43536439	3.2	1.9e-61				Tpm2	Promoter/Exon 1	83	TCONS_00189991
C2_SRF_24h_10392MC5265	chr5	139674785	139675129	10.5	27.2	139675011	3.2	5.6e-36	CCATATAAGG	chr5:139675002-139675010	No	Sun1	Promoter	95	TCONS_00210616
									CCATCAATGG	chr5:139675117-139675125	No	Sun1	Promoter	95	TCONS_00210616
C2_SRF_24h_10392MC5269	chr5	139936354	139936707	13.3	14.2	139936593	3.2	8.1e-48				3110082I17Rik	Promoter	32	TCONS_00207360
C2_SRF_24h_10392MC5368	chr6	34334162	34334450	17	34.3	34334289	3.2	3.8e-57	CCTAATTTAG	chr6:34334288-34334296	No	Akr1b10	Promoter/Exon 1		TCONS_00226170
									CTAATTTAGG	chr6:34334289-34334297	No	Akr1b10	Promoter/Exon 1		TCONS_00226170
C2_SRF_24h_10392MC5396	chr6	47707722	47707786	4.2	5.4	47707759	3.2	7e-13						66
C2_SRF_24h_10392MC5854	chr7	88324620	88324793	10.5	38	88324740	3.2	6.2e-37	CCTTATTTGG	chr7:88324747-88324755	No	Slc28a1	3'		TCONS_00260129
C2_SRF_24h_10392MC5964	chr7	135390233	135390455	8.8	22.7	135390385	3.2	4.7e-29	CCATACATGG	chr7:135390393-135390401	Yes	Tgfb1i1	Promoter/Exon 1		TCONS_00247721
C2_SRF_24h_10392MC6014	chr7	150248830	150249098	9.2	55.8	150248937	3.2	5.7e-33	CCTTATTTGG	chr7:150248958-150248966	No	Cd81	Intron 2	60	TCONS_00244014
C2_SRF_24h_10392MC6139	chr8	64085813	64086006	11.1	67.2	64085894	3.2	7e-36	CCATTTAAGG	chr8:64085900-64085908	Yes	Palld	Intron 10		TCONS_00265711
									CCTTATTTGG	chr8:64085673-64085681	Yes	Palld	Intron 10		TCONS_00265711
C2_SRF_24h_10392MC6354	chr8	113410634	113410826	8.5	77.1	113410746	3.2	2.3e-25	CCTAAGAAGG	chr8:113410778-113410786	No	Fuk	Intron 18		TCONS_00266150
									CCATAAAAGG	chr8:113410720-113410728	No	Fuk	Intron 18		TCONS_00266150
									CCATTAAAGG	chr8:113410494-113410502	No	Fuk	Intron 18		TCONS_00266150
C2_SRF_24h_10392MC6620	chr9	96378857	96379197	11	10.5	96379053	3.2	3.3e-29				Rnf7	Promoter/Exon 1	55	TCONS_00282873
C2_SRF_24h_10392MC6630	chr9	105278738	105279052	15.4	69.7	105278937	3.2	1e-45	CCATAAAAGG	chr9:105278919-105278927	No	Nek11	Intron 2		TCONS_00282950
C2_SRF_24h_10392MC22	chr1	24621543	24622418	22	3.4	24621886	3.1	1.2e-84
C2_SRF_24h_10392MC135	chr1	75313947	75314531	14.4	29	75314241	3.1	1.1e-51				Dnpep	Promoter	98	TCONS_00005389
C2_SRF_24h_10392MC198	chr1	95700239	95700701	11	9.1	95700426	3.1	9.3e-40				Ing5	Promoter	71	TCONS_00000652
C2_SRF_24h_10392MC1394	chr11	119290224	119290349	3.9	23.5	119290272	3.1	1.4e-08				Rnf213	Intron 3		TCONS_00038291
C2_SRF_24h_10392MC1571	chr12	84861415	84861760	9.4	11.3	84861692	3.1	3.9e-32	CCATACAAGG	chr12:84861677-84861685	No	Decaf4	Intron 1	30	TCONS_00064935
C2_SRF_24h_10392MC1616	chr12	102246195	102246627	16.6	27.3	102246391	3.1	5.4e-60	CCAAATAAAG	chr12:102246416-102246424	No	Ccdc88c	Intron 3		TCONS_00058801
									CTAAAAAAGG	chr12:102246376-102246384	No	Ccdc88c	Intron 3		TCONS_00058801
C2_SRF_24h_10392MC1675	chr12	114238455	114238955	19.6	12.7	114238854	3.1	2.2e-72	CCGATAAAGG	chr12:114238773-114238781	No	Brf1	Promoter/Exon 1	135	TCONS_00059572
C2_SRF_24h_10392MC1681	chr12	117519221	117519801	17.4	19.8	117519666	3.1	4.2e-64				Esyt2	Promoter/Exon 1	117	TCONS_00055499
C2_SRF_24h_10392MC2198	chr15	28063030	28063449	10.2	20.7	28063288	3.1	2e-28	CCAAACAAGG	chr15:28063275-28063283	No
C2_SRF_24h_10392MC2327	chr15	72038104	72038390	13.2	26.6	72038261	3.1	5.2e-38	CCTTGAAAGG	chr15:72037902-72038801	No
									CCATAAATGG	chr15:72037902-72038801	No
									CCATAATTAG	chr15:72037902-72038801	No
C2_SRF_24h_10392MC3071	chr17	31649124	31649385	12	15.5	31649261	3.1	5e-30	CCAAAATTGA	chr17:31648864-31648872	No	Wdr4	Exon 1	52	TCONS_00119970
C2_SRF_24h_10392MC3169	chr17	47824942	47825214	9.6	29	47825010	3.1	4.9e-24				Tomm6	Exon 1	98	TCONS_00115896
												Gm14872	Exon 1	98	TCONS_00118400
C2_SRF_24h_10392MC3638	chr19	40503685	40503988	14.5	32.9	40503810	3.1	6.6e-50	CAAATTAAGG	chr19:40503849-40503857	No	Sorbs1	Intron 1		TCONS_00145298
									CCAAATTAAG	chr19:40503848-40503856	No	Sorbs1	Intron 1		TCONS_00145298
C2_SRF_24h_10392MC3840	chr2	32091959	32092243	15.7	28.5	32092148	3.1	1.8e-42	CCTAAAAAGG	chr2:32091667-32091675	No	Pomt1	Promoter	52	TCONS_00146821
												Pomt1	Promoter	52	TCONS_00146821
C2_SRF_24h_10392MC3868	chr2	34478743	34478947	7.8	8.9	34478907	3.1	3e-18	CCAAACATGG	chr2:34478857-34478865	No	Mapkap1	Intron 1		TCONS_00156010
C2_SRF_24h_10392MC4353	chr3	66789483	66789818	6.5	9.1	66789582	3.1	2.1e-21	CCAATTTTGC	chr3:66789335-66789343	No	Rsrc1	Promoter/Exon 1	55	TCONS_00170765
									CCTTTATTGC	chr3:66789447-66789455	No	Rsrc1	Promoter/Exon 1	55	TCONS_00170765
									CCAATTATGC	chr3:66789476-66789484	No	Rsrc1	Promoter/Exon 1	55	TCONS_00170765
C2_SRF_24h_10392MC4779	chr4	124622268	124622508	10	181.4	124622383	3.1	1e-30	CCAAATAAGG	chr4:124622443-124622451	No	9930104L06Rik	Antisense Promoter
									CCTTATTTGG	chr4:124622424-124622432	No	9930104L06Rik	Antisense Promoter
C2_SRF_24h_10392MC5002	chr5	5559446	5559665	9.8	22.3	5559527	3.1	4.2e-32				Gtpbp10	Promoter	30	TCONS_00206278
C2_SRF_24h_10392MC5254	chr5	137505987	137506253	13.1	33.9	137506154	3.1	8.1e-48	CCTTTATAAG	chr5:137506121-137506129	No	Vgf	Promoter/Exon 1	206	TCONS_00206020
									CTTTATAAGG	chr5:137506122-137506130	No	Vgf	Promoter/Exon 1	206	TCONS_00206020
C2_SRF_24h_10392MC6444	chr8	129107962	129108399	14.8	20.7	129108065	3.1	9.7e-47	CTTTATTTGG	chr8:129108058-129108066	Yes	ncRNA		33	TCONS_00267552
C2_SRF_24h_10392MC6551	chr9	59334371	59334665	12.4	32.2	59334477	3.1	1e-35	CCAACAAAGG	chr9:59334468-59334476	Yes	Arih1	Promoter	131	TCONS_00282631
C2_SRF_24h_10392MC6721	chrX	71495082	71495362	9.6	17.4	71495253	3.1	1.4e-31	CCTTAATTGG	chrX:71495249-71495257	Yes	ncRNA			TCONS_00307610
C2_SRF_24h_10392MC15	chr1	16651436	16651760	13	78.5	16651587	3	1.1e-43	CCATATAAGG	chr1:16651589-16651597	No	D030040B21Rik	Intron 3	25	TCONS_00001440
C2_SRF_24h_10392MC360	chr1	182780842	182781435	22	16	182781251	3	1.2e-84	CAAAAATAGG	chr1:182780679-182780687	No	Sde2	Promoter	72	TCONS_00001254
									CCAAAAATAG	chr1:182780894-182780902	No	Sde2	Promoter	72	TCONS_00001254
									CCTTTATAGC	chr1:182781018-182781026	No	Sde2	Promoter	72	TCONS_00001254
									ACTAATATGG	chr1:182781018-182781026	No	Sde2	Promoter	72	TCONS_00001254
C2_SRF_24h_10392MC541	chr10	61802166	61802497	14.6	22.1	61802310	3	4.6e-50	CCAAATATGG	chr10:61802300-61802308	No	Hk1	Intron 1	42	TCONS_00020610
C2_SRF_24h_10392MC1064	chr11	70223384	70223784	9.1	10.4	70223553	3	1.7e-27				Pelp1	Promoter/Exon 1	60	TCONS_00035475
C2_SRF_24h_10392MC1071	chr11	70501058	70501729	19.1	15	70501480	3	1.4e-62	CCAATTAAGG	chr11:70501500-70501508	Yes	Camta2	Exon 2	55	TCONS_00035486
									CCTAAAGAGG	chr11:70501590-70501598	No	Camta2	Exon 2	55	TCONS_00035486
												Inca1	Promoter	55	TCONS_00035489
C2_SRF_24h_10392MC1248	chr11	98300194	98300446	11.5	8.7	98300331	3	3.1e-34				Mien1	Promoter	34	TCONS_00035911
C2_SRF_24h_10392MC1438	chr12	3235594	3235871	10.6	9.1	3235796	3	5.3e-36				1700012B15Rik	Exon 1	55	TCONS_00054620
C2_SRF_24h_10392MC1564	chr12	81359758	81359911	6.3	28.7	81359813	3	8.2e-21	CCATTTTTGG	chr12:81359814-81359822	Yes	Actn1	Intron 1	118	TCONS_00055823
									CCTTTTAAGT	chr12:81359782-81359790	Yes	Actn1	Intron 1	118	TCONS_00055823
C2_SRF_24h_10392MC1905	chr13	99032895	99033079	7	31.6	99032981	3	2.5e-21				Utp15	Promoter	68	TCONS_00068948
												Aknra2	Promoter	68	TCONS_00068174
C2_SRF_24h_10392MC1977	chr14	21587763	21588011	7	21.1	21587883	3	5.5e-23	CCAAAAATGG	chr14:21587883-21587891	Yes	Camk2g	Intron 5	112	TCONS_00090881
C2_SRF_24h_10392MC2268	chr15	55855714	55855952	6.5	29.7	55855861	3	2.8e-16	CCTAATATGG	chr15:55855861-55855869	No
									CCAAAAATGA	chr15:55856009-55856017	No
C2_SRF_24h_10392MC2319	chr15	68089984	68090272	9.4	10	68090095	3	2.5e-25				Zfat	Promoter	87	TCONS_00092733
C2_SRF_24h_10392MC2460	chr15	79763008	79763387	15	15.2	79763261	3	1.4e-44	CCAAATTGGG	chr15:79763259-79763267	No	Cbx7	Promoter	57	TCONS_00092987
C2_SRF_24h_10392MC2484	chr15	81296571	81296864	10.3	26.8	81296677	3	2e-28	CCTTTAAGGG	chr15:81296648-81296656	Yes	Rbx1	Promoter	59	TCONS_00102517
C2_SRF_24h_10392MC2662	chr15	101114287	101114514	10	13	101114384	3	2e-28				9430023L20Rik	Promoter	64	TCONS_00092412
C2_SRF_24h_10392MC2854	chr16	45930515	45930766	9.6	21.8	45930637	3	5.2e-31	CCTTTTTAGG	chr16:45930637-45930645	Yes
C2_SRF_24h_10392MC3182	chr17	56323118	56323532	12.4	20.5	56323406	3	4.5e-33	ACTTAAATGG	chr17:56323571-56323579	No	D17Wsu104e	Promoter/Exon 1	46	TCONS_00115966
C2_SRF_24h_10392MC3393	chr18	53395629	53396084	16.2	29.5	53395918	3	7.2e-59	CCTTATATGG	chr18:53395912-53395920	No	Snx24	Promoter		TCONS_00129351
									CCATTTTAGG	chr18:53395718-53395726	No	Snx24	Promoter		TCONS_00129351
C2_SRF_24h_10392MC3556	chr19	7315416	7315855	11.8	8.5	7315720	3	2.3e-38				Na40	Promoter/Exon 1	63	TCONS_00138491
C2_SRF_24h_10392MC3575	chr19	10209245	10209516	6.8	15.3	10209394	3	5.7e-20	CCTTATTTGG	chr19:10209382-10209390	No	ncRNA			TCONS_00137793
C2_SRF_24h_10392MC3590	chr19	14672479	14672745	11.8	42.7	14672575	3	2.3e-38	CCAAATTTAG	chr19:14672562-14672570	Yes	Tle4	Promoter/Exon 1	211	TCONS_00138632
C2_SRF_24h_10392MC3631	chr19	36204061	36204361	12.6	38.2	36204261	3	3.5e-42	CCTTATTTGG	chr19:36204270-36204278	Yes	ncRNA			TCONS_00141135
									CCATGTTTGG	chr19:36204184-36204192	No	ncRNA			TCONS_00141135
C2_SRF_24h_10392MC4136	chr2	153566845	153567114	14.6	37.9	153567003	3	2.6e-39	CTATAAAAGG	chr2:153566991-153566999	Yes	Mapre1	Promoter	73	TCONS_00147973
C2_SRF_24h_10392MC4305	chr3	35964813	35965183	8.5	7.7	35964896	3	4.3e-29				Acad9	Promoter	42	TCONS_00170600
C2_SRF_24h_10392MC4383	chr3	87981466	87981896	17.4	21.1	87981615	3	9e-66	CCTATTTAGG	chr3:87981604-87981612	No	1700113A16Rik	Exon 1	32	TCONS_00171915
C2_SRF_24h_10392MC4511	chr3	123032229	123032538	12.9	77.8	123032361	3	4.7e-45	CCTTATTTGT	chr3:123032323-123032331	Yes	Sec24d	Intron 9	63	TCONS_00171339
C2_SRF_24h_10392MC4906	chr4	141155707	141156062	10.8	12.2	141155869	3	1.9e-34	CCATAAAAGG	chr4:141155861-141155869	Yes	Fblim1			TCONS_00186662
C2_SRF_24h_10392MC5014	chr5	23606232	23606485	7.8	20.3	23606355	3	1.6e-24				Klhl7	Promoter	74	TCONS_00204958
C2_SRF_24h_10392MC5362	chr6	30632511	30632855	10	26	30632650	3	3.2e-34	CCTTACATGG	chr6:30632672-30632680	No	Cep41	Intron 1	50	TCONS_00241722
									CCAAAATAGC	chr6:30632557-30632565	Yes	Cep41	Intron 1	50	TCONS_00241722
C2_SRF_24h_10392MC5735	chr7	29160680	29160923	12.6	57.4	29160803	3	5.5e-45	CCTTGTATGG	chr7:29160803-29160811	No	ncRNA			TCONS_00262745
C2_SRF_24h_10392MC5798	chr7	52973277	52973549	11.8	30.6	52973380	3	6.1e-41				Sphk2	Promoter/Exon 1	60	TCONS_00244846
												Rpl18	Promoter	60	TCONS_00243016
C2_SRF_24h_10392MC6412	chr8	124900386	124900670	11	13.3	124900538	3	7e-36				Zc3h18	Promoter/Exon 1	91	TCONS_00265267
C2_SRF_24h_10392MC6455	chr8	131178454	131178978	17	30.9	131178830	3	4e-54	CCATATATAG	chr8:131178799-131178807	Yes
C2_SRF_24h_10392MC6696	chrX	11506552	11506919	9.4	15.5	11506833	3	1.4e-31	CCTAATAAGG	chrX:11506824-11506832	No
C2_SRF_24h_10392MC6723	chrX	71515722	71516214	14.2	42.9	71515938	3	5.3e-51	CCCAATATGG	chrX:71515933-71515941	No	Rpl10	Promoter	18	TCONS_00299212
									CCTATCATGG	chrX:71515663-71515671	No	Rpl10	Promoter	18	TCONS_00299212
									CCTTATATGG	chrX:71515297-71515305	No	Rpl10	Promoter	18	TCONS_00299212
									CCTATATAAG	chrX:71516165-71516173	No	Rpl10	Promoter	18	TCONS_00299212
									CTATATAAGG	chrX:71516166-71516174	No	Rpl10	Promoter	18	TCONS_00299212
C2_SRF_24h_10392MC6746	chrX	139267756	139268156	13.3	48.3	139267880	3	4.8e-47	CCATATTTGG	chrX:139267879-139267887	No	Tmem164	Intron 6	58	TCONS_00299593
C2_SRF_24h_10392MC209	chr1	120207667	120207994	12	16.7	120207813	2.9	9.3e-40	CCAATTAAGG	chr1:120207994-120208002	No	Tsn	Promoter	57	TCONS_00001965
C2_SRF_24h_10392MC213	chr1	121400764	121400949	7.2	43.5	121400876	2.9	2e-24	CCATTTGTGG	chr1:121400871-121400879	No	Ralb1	Intron 1	52	TCONS_00001969
									CATTTTATGG	chr1:121400799-121400807	No	Ralb1	Intron 1	52	TCONS_00001969
C2_SRF_24h_10392MC448	chr10	24112021	24112249	12.6	28.7	24112145	2.9	2.5e-42	CCAAAAAAGG	chr10:24112117-24112125	No
									CCAAAAATGT	chr10:24112000-24112008	Yes
C2_SRF_24h_10392MC467	chr10	33739251	33739731	14.4	11.4	33739597	2.9	4.6e-50				Rwdd1	Promoter	76	TCONS_00020467
C2_SRF_24h_10392MC841	chr11	3023218	3024221	31.3	3.6	3024164	2.9	1.2e-107				Pisd-ps1	Promoter	40	TCONS_00033139
C2_SRF_24h_10392MC1242	chr11	97659218	97659414	8.3	15	97659332	2.9	3.5e-24	CCTTTTTTTG	chr11:97659355-97659363	Yes	Lasp1	Promoter		TCONS_00034364
									CTTTTTTTGG	chr11:97659356-97659364	Yes	Lasp1	Promoter		TCONS_00034364
C2_SRF_24h_10392MC1300	chr11	102889479	102889721	9.4	42.5	102889645	2.9	1.7e-27	CCCTATAAGG	chr11:102889621-102889629	No	Nmt1	Promoter		TCONS_00034519
C2_SRF_24h_10392MC1879	chr13	75971014	75971260	6.5	59.3	75971138	2.9	2.5e-21	CCAATTTAGC	chr13:75971201-75971209	No	Glrx	Promoter		TCONS_00068072
									CCCTAAAAGG	chr13:75971133-75971141	No	Glrx	Promoter		TCONS_00068072
C2_SRF_24h_10392MC2181	chr15	12251070	12251326	12	24.3	12251208	2.9	8.7e-35	CCATATTGGG	chr15:12251207-12251215	Yes	Golph3	Promoter	90	TCONS_00091757
C2_SRF_24h_10392MC2191	chr15	27271548	27271789	13.6	41.2	27271644	2.9	5.2e-38	CCTTTTATGG	chr15:27271650-27271658	No
									CCTTAACAGG	chr15:27271448-27271456	No
									CCAGATATGG	chr15:27271328-27271336	No
C2_SRF_24h_10392MC3087	chr17	32501286	32501598	12	36.3	32501421	2.9	5e-30				Wiz	Intron 3		TCONS_00120439
C2_SRF_24h_10392MC3229	chr17	71947864	71948222	13.3	17.2	71948095	2.9	3.7e-36				Trmt61b	Promoter/Exon 1	58	TCONS_00127920
C2_SRF_24h_10392MC3258	chr17	85177879	85178177	11.2	67.9	85178029	2.9	5e-30	CCAAATAAGG	chr17:85178023-85178031	No	Lrpprc	Intron 1	62	TCONS_00116162
C2_SRF_24h_10392MC3587	chr19	12547934	12548200	12.6	57.4	12548094	2.9	3.5e-42	CCATATTTGG	chr19:12548098-12548106	No	Dtx4	Intron 7	103	TCONS_00138610
C2_SRF_24h_10392MC4550	chr3	151928645	151928989	15.7	25.9	151928804	2.9	2.1e-57	CCATAAAAGT	chr3:151928798-151928806	Yes	Nexn	Intron 1	47	TCONS_00172546
C2_SRF_24h_10392MC5286	chr5	143585168	143585529	12.7	17.8	143585343	2.9	7.8e-44	CCAAATTGGG	chr5:143585397-143585405	No	Tnrc18	Promoter	18	TCONS_00209740
									CCAAATCTGG	chr5:143585376-143585384	No	Tnrc18	Promoter	18	TCONS_00209740
C2_SRF_24h_10392MC5319	chr5	151325062	151325281	8.9	23.2	151325128	2.9	2.8e-28				Brca2	Promoter	52	TCONS_00206250
C2_SRF_24h_10392MC5369	chr6	34548161	34548409	11.8	30.5	34548255	2.9	5.9e-38	CCAAAAAAGG	chr6:34548250-34548258	Yes		Promoter		TCONS_00229538
									GCTTTTTAGG	chr6:34548302-34548310	Yes		Promoter		TCONS_00229538
C2_SRF_24h_10392MC5791	chr7	52409577	52410073	13.5	12.9	52409987	2.9	4.6e-49	GCTATATAGG	chr7:52409977-52409985	No	Pih1d1	Intron 1	66	TCONS_00242983
									GCTATATAGG	chr7:52409977-52409985	No	Aldh16a1	Promoter/Exon 1		TCONS_00244807
C2_SRF_24h_10392MC5978	chr7	141199736	141200001	12	217.6	141199839	2.9	6.1e-41	CCTATTCAGG	chr7:141200233-141200241	No	Adam12	Intron 4	73	TCONS_00263768
									CCATATTAGG	chr7:141199863-141199871	No	Adam12	Intron 4	73	TCONS_00263768
C2_SRF_24h_10392MC6052	chr8	13104727	13104996	8.3	11.6	13104851	2.9	2.3e-25				Pcid2	Exon 1	139	TCONS_00265449
												Cul4a	Promoter	139	TCONS_00264237
C2_SRF_24h_10392MC6336	chr8	108535001	108535447	13.2	13.3	108535353	2.9	4.4e-43				Ddx28	Exon 1	64	TCONS_00266108
												Dus21	Promoter	64	TCONS_00265078
C2_SRF_24h_10392MC6432	chr8	126545135	126545440	11.3	22.9	126545329	2.9	7e-36				Taf51	Promoter	101	TCONS_00266317
												mKIAA0133	Promoter/Exon 1	101	TCONS_00267925
C2_SRF_24h_10392MC262	chr1	137630749	137631121	11.5	26.2	137630933	2.8	9.3e-40	CCAGTTTAGG	chr1:137630729-137630737	No	Csrp1	Intron 1	25	TCONS_00000872
									CCTTTTAAGG	chr1:137630923-137630931	Yes	Csrp1	Intron 1	25	TCONS_00000872
C2_SRF_24h_10392MC275	chr1	145624152	145624512	9.6	11.6	145624357	2.8	5.3e-32	TCATTAAAGG	chr1:145624593-145624601	No	Uch15	Promoter/Exon 1	93	TCONS_00000950
												Trove2	Promoter	93	TCONS_00002165
C2_SRF_24h_10392MC343	chr1	179553545	179553890	13.9	36.2	179553724	2.8	1.2e-47	CCATTTAAGG	chr1:179553735-179553743	Yes	2310043L19Rik	3'
C2_SRF_24h_10392MC562	chr10	69890958	69891130	10.2	46.5	69891095	2.8	1e-34	CCTAATAAGG	chr10:69891069-69891077	Yes	Fam13c	Promoter		TCONS_00019610
									ACTAAAATGG	chr10:69890961-69890969	No	Fam13c	Promoter		TCONS_00019610
C2_SRF_24h_10392MC651	chr10	80084606	80085550	30.5	20.5	80084723	2.8	2e-115	TCTTTTATGG	chr10:80084703-80084711	No	Csnk1g2	Promoter	108	TCONS_00019805
									CCTATTGTGG	chr10:80085136-80085144	No	Csnk1g2	Promoter	108	TCONS_00019805
C2_SRF_24h_10392MC670	chr10	80600029	80600433	12.5	32.5	80600280	2.8	2.5e-42				Zbtb7a	Intron 1	194	TCONS_00019826
C2_SRF_24h_10392MC1033	chr11	68821820	68822059	10	26	68821989	2.8	7.7e-31				Pfas	Exon 1/Intron 1	28	TCONS_00039773
C2_SRF_24h_10392MC1140	chr11	79699257	79699551	14.4	32.6	79699458	2.8	1.2e-44	CCATATATAG	chr11:79699402-79699410	No
C2_SRF_24h_10392MC1176	chr11	86620955	86621427	10.9	12.4	86621123	2.8	7.7e-31				Dhx40	Exon 1	55	TCONS_00035731
C2_SRF_24h_10392MC1371	chr11	117672152	117672555	12.2	31.6	117672314	2.8	1.1e-37				Syngr2	Intron 1	58	TCONS_00034741
C2_SRF_24h_10392MC1569	chr12	82695934	82696205	10.5	94.9	82696029	2.8	5.3e-36	CCTAAAGTGG	chr12:82696115-82696123	No	Med6	Promoter	31	TCONS_00058782
C2_SRF_24h_10392MC1694	chr13	9190447	9190849	9.1	11.1	9190621	2.8	6.6e-33	CTAAAAATGG	chr13:9190622-9190630	No	Larp4b	3'		TCONS_00078275
C2_SRF_24h_10392MC1748	chr13	38726882	38727079	10.2	31	38727033	2.8	7.3e-37				Bloc1s5	Promoter/Exon 1	51	TCONS_00068535
C2_SRF_24h_10392MC1774	chr13	46667409	46667688	8.4	76.1	46667569	2.8	5.4e-29	CTATTTATGG	chr13:46667574-46667582	Yes	Cap2	Intron 4		TCONS_00067812
C2_SRF_24h_10392MC1840	chr13	60109171	60109404	12	43.5	60109238	2.8	7.3e-41	CCTAATATGG	chr13:60109250-60109258	Yes
									CCATAATTAG	chr13:60109234-60109242	No
									CCTATTAATG	chr13:60108874-60108882	No
C2_SRF_24h_10392MC1957	chr14	15352656	15352996	14.4	52.2	15352799	2.8	6.1e-57	CCATTTAAGG	chr14:15352800-15352808	No
C2_SRF_24h_10392MC2149	chr15	3945431	3946303	20.9	11.2	3945849	2.8	2.1e-61				AW549877	Promoter	52	TCONS_00092496
												A630020A06	Promoter	52
C2_SRF_24h_10392MC2174	chr15	11329236	11329792	15.7	9.2	11329678	2.8	1.4e-44				Tars	Promoter	27	TCONS_00092536
C2_SRF_24h_10392MC2513	chr15	83002639	83002865	9.6	21.8	83002717	2.8	2.5e-25				Cyb5r3	Promoter	63	TCONS_00093046
C2_SRF_24h_10392MC2867	chr16	57606871	57607055	7.2	16.3	57606998	2.8	1.2e-23				Cmss1	Promoter	50	TCONS_00105465
C2_SRF_24h_10392MC2966	chr17	15636702	15637017	10	18.2	15636885	2.8	5.2e-27				Tbp	Exon 1	57	TCONS_00114139
C2_SRF_24h_10392MC3154	chr17	46783082	46783328	11.1	16.8	46783186	2.8	5e-30				Mrp12	Promoter/Exon 1	51	TCONS_00114836
												Klc4	Promoter	51	TCONS_00115866
C2_SRF_24h_10392MC3295	chr18	6237923	6238077	6.1	36.9	6238007	2.8	2.2e-20	CCATATAAGG	chr18:6238282-6238290	No	Kif5b	Intron 1	81	TCONS_00129631
									CCACATTTGG	chr18:6238000-6238008	Yes	Kif5b	Intron 1	81	TCONS_00129631
												AK020087	Promoter	81
C2_SRF_24h_10392MC3433	chr18	67529342	67529765	16.7	37.9	67529524	2.8	7.2e-59	CCAAAAAAGG	chr18:67529522-67529530	Yes	Cidea	Promoter		TCONS_00129471
									CTATAAAAGG	chr18:67529366-67529374	No	Cidea	Promoter		TCONS_00129471
									CCTATAAAAG	chr18:67529365-67529373	No	Cidea	Promoter		TCONS_00129471
C2_SRF_24h_10392MC3488	chr19	4163171	4163444	7.6	15.4	4163295	2.8	1.5e-23				Rps6kb2	Promoter	30	TCONS_00140946
C2_SRF_24h_10392MC3534	chr19	6084776	6085116	11.8	21.4	6084937	2.8	2.3e-38				Zfpl1	Promoter	59	TCONS_00138454
												Cdca5	Promoter	59	TCONS_00137682
C2_SRF_24h_10392MC3601	chr19	23449439	23449713	12.7	77.1	23449597	2.8	3.5e-42	TCAAATATGG	chr19:23449586-23449594	No	Mamdc2	Intron 4		TCONS_00138659
									CCTTTATAGA	chr19:23449486-23449494	No	Mamdc2	Intron 4		TCONS_00138659
C2_SRF_24h_10392MC3667	chr19	45250754	45251149	12.2	24.6	45250962	2.8	3.5e-42	CCTAATGAGG	chr19:45250951-45250959	No	Tlx1	3'
C2_SRF_24h_10392MC3696	chr19	53465148	53465511	10	16.5	53465232	2.8	1.3e-34				Smndc1	Promoter	114	TCONS_00138935
C2_SRF_24h_10392MC3768	chr2	25110837	25111086	8.9	11.6	25110954	2.8	3.9e-21				Tmem203	Promoter	65	TCONS_00146627
												Ndor1	Exon 1	65	TCONS_00148613
C2_SRF_24h_10392MC3831	chr2	30837136	30837729	15.6	12.9	30837467	2.8	1.8e-42				BC005624	Promoter/Exon 1	89	TCONS_00148772
												Usp20	Promoter	89	TCONS_00146790
C2_SRF_24h_10392MC3885	chr2	35991971	35992343	10.7	12.1	35992121	2.8	4.9e-27				Rbm18	Exon 1	40	TCONS_00148880
												Mrrf	Exon 1	40	TCONS_00146892
C2_SRF_24h_10392MC4175	chr2	163173437	163173795	13.5	22.3	163173651	2.8	3.4e-36	CCTATTATGG	chr2:163173651-163173659	No	Jph2	Intron 2	93	TCONS_00150012
									CCATGTATGG	chr2:163173533-163173541	No	Jph2	Intron 2	93	TCONS_00150012
C2_SRF_24h_10392MC4522	chr3	132346768	132347217	11.3	25.7	132347088	2.8	5.3e-41				Tbck	Promoter	32	TCONS_00171395
												Aimp1	Promoter	32	TCONS_00172451
C2_SRF_24h_10392MC4647	chr4	55264517	55264759	10.2	37.2	55264606	2.8	1.9e-34	CCAAAAAAGG	chr4:55264605-55264613	No
C2_SRF_24h_10392MC4688	chr4	94827971	94828269	12.9	33.3	94828127	2.8	5.4e-42	CCATAGAAGG	chr4:94828139-94828147	No		Intron 4	38	TCONS_00200875
C2_SRF_24h_10392MC4710	chr4	107552229	107552469	8.7	17.6	107552360	2.8	4.7e-27				Magoh	Exon 1	43	TCONS_00184748
C2_SRF_24h_10392MC4744	chr4	117756244	117756519	7.6	10.7	117756463	2.8	1.9e-23	CCATATAAAG	chr4:117756460-117756468	Yes	St3gal3	Intron 2	84	TCONS_00188979
									CATATAAAGG	chr4:117756461-117756469	Yes	St3gal3	Intron 2	84	TCONS_00188979
C2_SRF_24h_10392MC4774	chr4	124380670	124380958	11.9	15.4	124380773	2.8	3.4e-38	CCCTATTTGG	chr4:124380776-124380784	No	Fhl3	Intron 1	55	TCONS_00184965
									CCTATTTGGG	chr4:124380777-124380785	No	Fhl3	Intron 1	55	TCONS_00184965
C2_SRF_24h_10392MC4978	chr4	154998571	154999172	24.8	16.7	154998978	2.8	1.1e-89	CCAAAAAAAG	chr4:154998900-154998908	No	Cdk11b	Promoter	76	TCONS_00185514
												Gm16023	Promoter/Exon 1	76	TCONS_00186867
C2_SRF_24h_10392MC5273	chr5	140486439	140486694	8.9	32.4	140486566	2.8	2.8e-28	CCAAACATGG	chr5:140486576-140486584	No	Mad1l1	Intron 16	49	TCONS_00223642
									CCCAATTAGG	chr5:140486366-140486374	No	Mad1l1	Intron 16	49	TCONS_00223642
C2_SRF_24h_10392MC5447	chr6	73172851	73173153	11.7	30.2	73173071	2.8	5.9e-38	CCTTATATGG	chr6:73173011-73173019	No	Dnah6	Promoter		TCONS_00231501
									CCACTTTAGG	chr6:73173051-73173059	No	Dnah6	Promoter		TCONS_00231501
C2_SRF_24h_10392MC5521	chr6	99435280	99435501	8.9	18	99435417	2.8	7e-27	CCTATTATGG	chr6:99435394-99435402	Yes				TCONS_00230861
C2_SRF_24h_10392MC5859	chr7	90964115	90964395	8.5	154.3	90964211	2.8	4.7e-29	CCATGTATGG	chr7:90964214-90964222	No
C2_SRF_24h_10392MC5864	chr7	97484351	97484587	10	60.7	97484542	2.8	6.2e-37	CCTTTAAAGG	chr7:97484534-97484542	Yes	Sytl2	Intron 1		TCONS_00243290
C2_SRF_24h_10392MC5902	chr7	117987816	117988035	8.9	9.5	117987961	2.8	4.7e-29				Rnf141	Promoter	37	TCONS_00252101
C2_SRF_24h_10392MC6347	chr8	112261554	112261858	8.4	16.8	112261713	2.8	2.3e-25				Atxn1l	Promoter	48	TCONS_00266139
C2_SRF_24h_10392MC6374	chr8	119681574	119681952	11.3	25.7	119681831	2.8	7e-36				Gan	Promoter	114	TCONS_00265196
C2_SRF_24h_10392MC6457	chr9	6304697	6304884	6	21.8	6304781	2.8	9.1e-14	CCATATTAGG	chr9:6304778-6304786	No	Pdgfd	Intron 3	28	TCONS_00287369
C2_SRF_24h_10392MC23	chr1	24622462	24623019	20.9	3.7	24622930	2.7	3e-76
C2_SRF_24h_10392MC769	chr10	111162020	111162392	11.5	41.9	111162152	2.7	1.7e-38	CTATATATGG	chr10:111162156-111162164	No
C2_SRF_24h_10392MC901	chr11	22759584	22759968	11.3	17.1	22759843	2.7	3.1e-34	CCAAGTTTGG	chr11:22759832-22759840	No	B3gnt2	Intron 1	122	TCONS_00035000
C2_SRF_24h_10392MC1704	chr13	15898764	15898971	10.9	39.6	15898838	2.7	7.3e-37	CCTTATTAGG	chr13:15898842-15898850	No	A530046M15Rik	Promoter
C2_SRF_24h_10392MC1732	chr13	30636949	30637319	11.8	12.6	30637203	2.7	7.3e-41				Uqcrfs1	Promoter/Exon 1	81	TCONS_00068492
C2_SRF_24h_10392MC1914	chr13	100873788	100874136	8.9	12.5	100874049	2.7	5.4e-29				Bdp1	Promoter/Exon 1	47	TCONS_00070383
C2_SRF_24h_10392MC2418	chr15	77786834	77787311	10.9	6.6	77787175	2.7	2e-28				Foxred2	Promoter/Exon 1	85	TCONS_00092905
C2_SRF_24h_10392MC3035	chr17	27760721	27760943	8.7	52.7	27760834	2.7	4.1e-21	GCAAAAAAGG	chr17:27760846-27760854	No	Nudt3	Promoter	127	TCONS_00115472
C2_SRF_24h_10392MC3060	chr17	29484615	29484950	9	12.6	29484746	2.7	4.9e-24				Mtch1	Exon 1	75	TCONS_00118575
C2_SRF_24h_10392MC3063	chr17	29627316	29627863	15.8	16.9	29627619	2.7	2e-42				Pim1	Promoter	165	TCONS_00127610
C2_SRF_24h_10392MC3247	chr17	80882253	80882536	8.9	13.5	80882466	2.7	4.1e-21				Sos1	Promoter	103	TCONS_00116125
C2_SRF_24h_10392MC3286	chr18	5028652	5028974	13.3	30.2	5028732	2.7	6.1e-47	CCTTATTAGG	chr18:5028760-5028768	Yes	Svil	Promoter		TCONS_00135788
C2_SRF_24h_10392MC3290	chr18	5593137	5593433	9.4	18.9	5593305	2.7	1.7e-31	CTATATAAGG	chr18:5593316-5593324	Yes	Zeb1	Intron 1	172	TCONS_00129011
C2_SRF_24h_10392MC3592	chr19	16059407	16059640	7.2	13.1	16059540	2.7	1.5e-23				C130060C02Rik	Promoter	85	TCONS_00144466
												Cep78	Promoter	85	TCONS_00140990
C2_SRF_24h_10392MC3819	chr2	30114248	30114479	12.6	114.7	30114367	2.7	4.2e-33	CCTTTTTTAG	chr2:30114361-30114369	No	Lrrc8a	Intron 3	43	TCONS_00146773
									CTTTTTTAGG	chr2:30114362-30114370	No	Lrrc8a	Intron 3	43	TCONS_00146773
C2_SRF_24h_10392MC4066	chr2	130109976	130110336	9.8	12.7	130110189	2.7	4.6e-24				Idh3b	Exon 1	45	TCONS_00149713
C2_SRF_24h_10392MC4666	chr4	63719946	63720233	12.9	77.8	63720079	2.7	5.4e-42	CTTTATAAGG	chr4:63720068-63720076	Yes	Tnc	Promoter		TCONS_00185947
C2_SRF_24h_10392MC5001	chr5	5514727	5515112	9.6	12.4	5514980	2.7	4.2e-32	CCTTATTAGG	chr5:5515026-5515034	No	Cldn12	Promoter/Exon 1	74	TCONS_00206277
C2_SRF_24h_10392MC5116	chr5	100407848	100408086	7	25.3	100407965	2.7	8.5e-21	CCTAAAATGG	chr5:100407949-100407957	No	Hnrnpd	Exon 1	164	TCONS_00206814
									GCTTTAATGG	chr5:100407924-100407932	No	Hnrnpd	Exon 1	164	TCONS_00206814
C2_SRF_24h_10392MC5512	chr6	92164774	92165017	8.3	50.1	92164940	2.7	7e-27				Zfyve20	Promoter	55	TCONS_00227844
C2_SRF_24h_10392MC5557	chr6	115626517	115626925	9.6	15.8	115626571	2.7	1.6e-30				Raf1	Exon 1	82	TCONS_00227943
C2_SRF_24h_10392MC5893	chr7	116680017	116680420	13.3	40.2	116680193	2.7	4.6e-49	CCATATTAGG	chr7:116680190-116680198	No	St5	Intron 11		TCONS_00245476
C2_SRF_24h_10392MC5932	chr7	127039315	127039500	7.2	32.6	127039419	2.7	3.5e-25	CCAAGTAAGG	chr7:127039402-127039410	Yes	Dcun1d3	Promoter	21
									CCAAGTAAGG	chr7:127039402-127039410	Yes	Lyrm1	Intron 1	21	TCONS_00247647
C2_SRF_24h_10392MC6564	chr9	63385415	63385607	10.2	62	63385529	2.7	3.3e-29	CCATTAAAGG	chr9:63385628-63385636	No	Iqch	Intron 7
									CCAAATAAGG	chr9:63385522-63385530	No	Iqch	Intron 7
C2_SRF_24h_10392MC122	chr1	74438081	74438319	9.6	29	74438205	2.6	5.3e-32	CCTTTTAAGG	chr1:74438207-74438215	Yes	Ctdsp1	Exon 1	93	TCONS_00000415
C2_SRF_24h_10392MC182	chr1	94077335	94077642	9.4	15.5	94077492	2.6	5.3e-32	CCTATAATTG	chr1:94077704-94077712	Yes	Hdac4	Promoter	106	TCONS_00016783
									CCATCTTAGG	chr1:94077435-94077443	No	Hdac4	Promoter	106	TCONS_00016783
C2_SRF_24h_10392MC283	chr1	155020521	155020773	8.3	75.2	155020653	2.6	3.4e-28	CCATATATAG	chr1:155020643-155020651	No	Lamc2	Intron 2	32	TCONS_00002198
C2_SRF_24h_10392MC362	chr1	182872363	182872684	11.3	15.8	182872546	2.6	9.3e-40	CCAAATTAGG	chr1:182872540-182872548	No	Tmem63a	Promoter	57	TCONS_00001260
C2_SRF_24h_10392MC443	chr10	22328168	22328371	6.7	61.3	22328292	2.6	4.8e-20	CCGTTTATGG	chr10:22328287-22328295	No
									CCATTTAAGG	chr10:22328080-22328088	No
C2_SRF_24h_10392MC542	chr10	61912405	61912679	8.5	12.9	61912500	2.6	2.8e-27				4930507D05Rik	Exon 1	54	TCONS_00019560
												Supv3l1	Promoter	54	TCONS_00031452
C2_SRF_24h_10392MC643	chr10	79850424	79850698	8.4	10.9	79850465	2.6	2.8e-27	CCAACAATGG	chr10:79850462-79850470	No	Mex3d	Promoter	131	TCONS_00020805
C2_SRF_24h_10392MC741	chr10	92737997	92738201	8.1	14.6	92738091	2.6	2.8e-27				Elk3	Intron 2	37	TCONS_00020974
C2_SRF_24h_10392MC767	chr10	111007898	111008192	10	60.7	111008066	2.6	1e-34	CCTTAATGGG	chr10:111008180-111008188	No	4933440J02Rik	3'
									CCTTTTTTGG	chr10:111008057-111008065	No	4933440J02Rik	3'
C2_SRF_24h_10392MC959	chr11	53880832	53881073	6.8	17.5	53880940	2.6	1e-17	CCAAACAAGG	chr11:53880937-53880945	No	Pdlim4	Intron 1		TCONS_00035185
C2_SRF_24h_10392MC1057	chr11	69793612	69793834	7.2	9.3	69793749	2.6	6.4e-21				Elp5	Intron 2	32	TCONS_00035457
C2_SRF_24h_10392MC1538	chr12	71926204	71926576	10.1	22.8	71926438	2.6	5.3e-36				Frmd6	Promoter/Exon 1	64	TCONS_00065359
C2_SRF_24h_10392MC1690	chr13	6029393	6029713	12.1	43.9	6029545	2.6	6.7e-45	CCATTTAAGG	chr13:6029587-6029595	No
C2_SRF_24h_10392MC1923	chr13	103689509	103689718	5.9	21.4	103689615	2.6	1.4e-17	CCACAAAAGG	chr13:103689677-103689685	No	Mast4	Intron 4	121	TCONS_00070392
									ACATATAAGG	chr13:103689630-103689638	No	Mast4	Intron 4	121	TCONS_00070392
C2_SRF_24h_10392MC1938	chr13	110505578	110505854	10	91	110505706	2.6	7.3e-37	CCATAAATGG	chr13:110505687-110505695	No	Pde4d	Intron 3		TCONS_00072352
C2_SRF_24h_10392MC1954	chr14	8912712	8913022	10.9	24.7	8912831	2.6	1.3e-39				Rpp14	Promoter	47	TCONS_00080703
C2_SRF_24h_10392MC2196	chr15	27873271	27873520	7.6	19.8	27873444	2.6	3.1e-19	CCACATATGG	chr15:27873403-27873411	No	Trio	Intron 1	213	TCONS_00095993
C2_SRF_24h_10392MC2227	chr15	36723259	36723524	7.7	20.1	36723411	2.6	3.1e-19	CCCTTTTAGG	chr15:36724216-36724224	No	Ywhaz	Promoter/Exon 1	191	TCONS_00092598
									CCTAATTAGC	chr15:36724185-36724193	No	Ywhaz	Promoter/Exon 1	191	TCONS_00092598
									CCTTTTAAGG	chr15:36723928-36723936	No	Ywhaz	Promoter/Exon 1	191	TCONS_00092598
C2_SRF_24h_10392MC2281	chr15	58246808	58247147	11.3	11.4	58247015	2.6	1.4e-31				D15Ertd621e	Promoter/Exon 1	56	TCONS_00091891
C2_SRF_24h_10392MC2307	chr15	66409007	66409381	11.1	8.8	66409128	2.6	1.4e-31				Phf20l1	Promoter	77	TCONS_00091920
C2_SRF_24h_10392MC2374	chr15	76342190	76342702	13.5	8.2	76342355	2.6	5.2e-38				Dgat1	Promoter	69	TCONS_00092846
C2_SRF_24h_10392MC2574	chr15	93105639	93105953	12.9	29.3	93105811	2.6	8.7e-35	CCTTTAAAGC	chr15:93106553-93106561	No	Gxylt1	Promoter	79	TCONS_00093156
									CCTTAATAGG	chr15:93106496-93106504	No	Gxylt1	Promoter	79	TCONS_00093156
									CCTTATTAGA	chr15:93106258-93106266	No	Gxylt1	Promoter	79	TCONS_00093156
C2_SRF_24h_10392MC2840	chr16	38372014	38372252	7.4	19.2	38372169	2.6	1.2e-23	CTAATTTAGG	chr16:38372242-38372250	No	Popdc2	Intron 2		TCONS_00104711
C2_SRF_24h_10392MC2994	chr17	24615550	24616129	18.5	11.2	24615698	2.6	4.9e-52				Mlst8	Intron 1	44	TCONS_00117655
C2_SRF_24h_10392MC3088	chr17	32526107	32526594	9.8	8.9	32526393	2.6	4.9e-24	CCCTTAAAGG	chr17:32526525-32526533	No	Wiz	Promoter	23	TCONS_00128631
									CCATATTGGG	chr17:32526498-32526506	Yes	Wiz	Promoter	23	TCONS_00128631
C2_SRF_24h_10392MC3107	chr17	34973782	34974238	11.1	10.6	34973954	2.6	5e-30				Dom3z	Promoter	114	TCONS_00114636
												Stk19	Promoter	114	TCONS_00117717
C2_SRF_24h_10392MC3466	chr18	80397369	80397597	6.3	16.4	80397439	2.6	2.2e-20				Rbfa	Promoter	42	TCONS_00130044
C2_SRF_24h_10392MC3506	chr19	5041195	5041410	6.8	9.4	5041349	2.6	5.7e-20	CCACAAATGG	chr19:5041324-5041332	No	Brms1	Promoter	38	TCONS_00137635
									CCACAAATGG	chr19:5041324-5041332	No	B3gnt1	Promoter	38	TCONS_00137634
C2_SRF_24h_10392MC3604	chr19	24551939	24552240	9.6	19.3	24552035	2.6	7.2e-31				Pip5k1b	Intron 1	89	TCONS_00138669
												Fam122a	Promoter	75	TCONS_00139895
C2_SRF_24h_10392MC3650	chr19	42092431	42092677	8.9	40.5	42092593	2.6	3.5e-27	CCAAACTTGG	chr19:42092563-42092571	No	Ubtd1	Intron 1	147	TCONS_00138099
C2_SRF_24h_10392MC3729	chr2	4239315	4239577	8.7	158.2	4239458	2.6	3.9e-21	CCTTTTATGG	chr2:4239493-4239501	No	Frmd4a	Intron 1		TCONS_00146421
C2_SRF_24h_10392MC3771	chr2	25188008	25188287	11.3	12.9	25188105	2.6	4.7e-30				Man1b1	Promoter	82	TCONS_00146636
												AA543186	Promoter/Exon 1	82	TCONS_00148619
C2_SRF_24h_10392MC4140	chr2	154261880	154262233	10	45.5	154262078	2.6	4.9e-27				Obfa2t2	Promoter	83	TCONS_00148001
C2_SRF_24h_10392MC4190	chr2	164571400	164571553	4.4	8.8	164571457	2.6	5.2e-10				Dnttip1	Promoter	40	TCONS_00148183
C2_SRF_24h_10392MC4211	chr2	166840669	166841040	11.8	5.6	166840773	2.6	4.7e-30				Ddx27	Promoter	48	TCONS_00148225
C2_SRF_24h_10392MC4212	chr2	166888358	166888808	10.2	5.8	166888668	2.6	4.9e-27	CTATATAAGG	chr2:166888691-166888699	No	1500012F01Rik	Exon 1	98	TCONS_00148226
												Znfx1	Promoter	98	TCONS_00150092
C2_SRF_24h_10392MC4378	chr3	87709824	87710507	14.6	13.9	87710191	2.6	3e-53				Hdgf	Promoter	118	TCONS_00170856
C2_SRF_24h_10392MC4541	chr3	145314685	145315026	10	91	145314928	2.6	5.4e-37	CCATATTTGG	chr3:145314859-145314867	Yes	Cyr61	Promoter		TCONS_00172520
									CCATCTTAGG	chr3:145314671-145314679	No	Cyr61	Promoter		TCONS_00172520
C2_SRF_24h_10392MC4586	chr4	32743934	32744254	10.7	17.6	32744118	2.6	1.9e-34				Mdn1	Promoter	64	TCONS_00189590
C2_SRF_24h_10392MC4735	chr4	116691851	116692263	9.4	15.5	116691979	2.6	1e-30				Eif2b3	Promoter	47	TCONS_00184862
C2_SRF_24h_10392MC5005	chr5	17252990	17253325	8.5	30.9	17253095	2.6	2.8e-28	CCTTTTATGG	chr5:17253099-17253107	No	Sema3c	3'		TCONS_00204920
C2_SRF_24h_10392MC5100	chr5	77334363	77334761	14.8	16.8	77334546	2.6	7.8e-52				Aasdh	Exon 1	41	TCONS_00223523
C2_SRF_24h_10392MC5180	chr5	121995763	121996097	12.4	22.5	121995943	2.6	7.8e-44				Mapkapk5	Promoter	85	TCONS_00207095
C2_SRF_24h_10392MC5271	chr5	140212207	140212516	8.3	25.1	140212406	2.6	2.8e-28				Micall2	Promoter	39	TCONS_00207366
C2_SRF_24h_10392MC5433	chr6	66964693	66965108	13.5	16.4	66964908	2.6	1.5e-45	CCATATATGG	chr6:66964890-66964898	No	Gng12	Intron 3		TCONS_00226496
C2_SRF_24h_10392MC5734	chr7	29157635	29158109	10.7	27.7	29157850	2.6	6.2e-37				Plekhg2	Promoter	112	TCONS_00244525
C2_SRF_24h_10392MC5804	chr7	54050985	54051221	10.7	19.4	54051113	2.6	6.2e-37				Hps5	Promoter/Exon 1	89	TCONS_00244885
												Gtf2h1	Promoter	89	TCONS_00243037
C2_SRF_24h_10392MC6079	chr8	25629026	25629253	8.7	17.6	25629146	2.6	2.3e-25	CCAATTAAGG	chr8:25629128-25629136	No	Ido2	3'
C2_SRF_24h_10392MC6351	chr8	113239914	113240287	15.5	23.4	113240078	2.6	2e-50	CTATATTTGG	chr8:113240065-113240073	Yes	Vac14	Intron 18		TCONS_00265149
C2_SRF_24h_10392MC6434	chr8	126810613	126810886	10.2	93	126810751	2.6	2.5e-32	CCCATATTGG	chr8:126810767-126810775	No	Galnt2	Intron 1		TCONS_00265338
									CCATATTGGG	chr8:126810768-126810776	No	Galnt2	Intron 1		TCONS_00265338
C2_SRF_24h_10392MC6583	chr9	70054860	70055287	9.4	17	70055134	2.6	5.1e-26	CCATTTATGG	chr9:70055126-70055134	Yes	Myo1e	Promoter		TCONS_00281427
C2_SRF_24h_10392MC6748	chrX	148237575	148237839	6.8	20.4	148237702	2.6	1.9e-20	CCTAAATCGG	chrX:148237520-148237528	Yes	Huwe1	Promoter	93	TCONS_00299661
									CCTTTTTAGG	chrX:148237711-148237719	Yes	Huwe1	Promoter	93	TCONS_00299661
C2_SRF_24h_10392MC297	chr1	159342595	159342845	7.2	65.3	159342746	2.5	2e-24				Rasa12	Promoter/Exon 1	129	TCONS_00002247
C2_SRF_24h_10392MC501	chr10	44745028	44745243	8.5	38.6	44745080	2.5	2.8e-27	CCATATATGG	chr10:44745100-44745108	No
									CCTCTTTTGG	chr10:44745221-44745229	No
C2_SRF_24h_10392MC916	chr11	30854271	30854483	8.5	19.3	30854359	2.5	3.5e-24	CCTTACAAGG	chr11:30854358-30854366	No	Asb3	Promoter	36	TCONS_00053735
									CCTTACAAGG	chr11:30854358-30854366	No	Erlec1	Promoter	23	TCONS_00052958
C2_SRF_24h_10392MC931	chr11	46250295	46250579	9.4	24.3	46250461	2.5	1.7e-27				Med7	Promoter/Exon 1	67	TCONS_00033393
C2_SRF_24h_10392MC1103	chr11	76057109	76057392	11.1	13.4	76057278	2.5	3.1e-34				Glod4	Promoter/Exon 1	60	TCONS_00054133
												Rnmtl1	Promoter/Exon 1	60	TCONS_00033971
C2_SRF_24h_10392MC1131	chr11	78364356	78364517	5.9	21.4	78364437	2.5	1.4e-14				Tmem97	Promoter	54	TCONS_00035634
C2_SRF_24h_10392MC1251	chr11	98636772	98636965	9.6	43.5	98636907	2.5	1.7e-27	CCTTGTATGG	chr11:98636897-98636905	No	Nr1d1	Promoter		TCONS_00035916
C2_SRF_24h_10392MC1490	chr12	33638556	33638938	10.5	27.1	33638699	2.5	5.3e-36	CCACAAAAGG	chr12:33638646-33638654	No	4933406C10Rik	Exon 1	90	TCONS_00065945
												Syp1	Promoter	90	TCONS_00054797
C2_SRF_24h_10392MC1782	chr13	49449586	49449733	4.8	21.8	49449634	2.5	6.1e-14	CCATATATGG	chr13:49449679-49449687	No	Bicd2	Intron 1		TCONS_00067826
C2_SRF_24h_10392MC1819	chr13	55612835	55613134	10.7	21.5	55612961	2.5	7.3e-37	GCTTATAAGG	chr13:55612979-55612987	Yes	Pdlim7	Intron 2		TCONS_00068670
									CCAATTTAGA	chr13:55612254-55612262	No	Pdlim7	Intron 2		TCONS_00068670
C2_SRF_24h_10392MC2254	chr15	50311599	50311747	7	126.6	50311682	2.5	2.8e-16	CCAAAAAAGG	chr15:50311655-50311663	No
									CCTAATAAGG	chr15:50311675-50311683	No
C2_SRF_24h_10392MC2455	chr15	79601089	79601366	10	22.7	79601206	2.5	2e-28	CCAAATTTGG	chr15:79601209-79601217	No	Dnal4	Intron 1		TCONS_00092980
C2_SRF_24h_10392MC2627	chr15	99200845	99201121	11.7	14.2	99200989	2.5	1.4e-31				Fmn13	Promoter	81	TCONS_00104085
C2_SRF_24h_10392MC2668	chr15	101848264	101848582	11.7	42.4	101848397	2.5	1.4e-31	CCAAATATGG	chr15:101848388-101848396	No
C2_SRF_24h_10392MC2788	chr16	20717649	20717997	9.1	11.1	20717836	2.5	5.2e-31				Clcn2	Promoter	133	TCONS_00105205
												Polr2h	Promoter/Exon 1	133	TCONS_00104510
C2_SRF_24h_10392MC2971	chr17	16355707	16356046	12.4	75.2	16355833	2.5	4.5e-33	CTATATTTGG	chr17:16355889-16355897	Yes
									CCAAACAAGG	chr17:16355889-16355897	No
C2_SRF_24h_10392MC2999	chr17	24844454	24844708	10.7	11.4	24844627	2.5	5.2e-27				Tbl3	Promoter/Exon 1	21	TCONS_00127805
C2_SRF_24h_10392MC3401	chr18	60720238	60720560	9.8	19.8	60720354	2.5	1.7e-31				Rbm22	Promoter	61	TCONS_00129405
C2_SRF_24h_10392MC3896	chr2	50151992	50152390	9.8	7.1	50152270	2.5	4.6e-24				Mmadhc	Promoter/Exon 1	37	TCONS_00154915
												Gm13483	Promoter	37	TCONS_00148932
C2_SRF_24h_10392MC3904	chr2	56967178	56967591	14.7	12.7	56967489	2.5	2.6e-39				Nr4a2	Promoter/Exon 1	86	TCONS_00148959
C2_SRF_24h_10392MC4177	chr2	163223655	163223853	5.7	51.4	163223794	2.5	1.1e-12	CCTAACAAGG	chr2:163223794-163223802	Yes	Jph2	Promoter		TCONS_00150013
C2_SRF_24h_10392MC4199	chr2	164737186	164737409	8.7	17.6	164737363	2.5	3.9e-21				Zpf335	Promoter/Exon 1	119	TCONS_00150057
C2_SRF_24h_10392MC4331	chr3	52002379	52002610	6.3	22.9	52002532	2.5	2.1e-21	CCTTATTTGG	chr3:52002533-52002541	Yes	ncRNA			TCONS_00173572
									GCAAATAAGG	chr3:52002549-52002557	Yes	ncRNA			TCONS_00173572
C2_SRF_24h_10392MC4472	chr3	107499346	107499690	9.4	18.9	107499602	2.5	5.1e-33	CCTATAAAGA	chr3:107499713-107499721	No	Ahcyl1	Promoter	68	TCONS_00172259
C2_SRF_24h_10392MC4480	chr3	108365286	108365524	10.5	12.7	108365445	2.5	5.4e-37				Tmem167b	Promoter/Exon 1	42	TCONS_00172299
C2_SRF_24h_10392MC4497	chr3	121177608	121178045	17	154.3	121177786	2.5	1.4e-61	CCTCAAATGG	chr3:121178092-121178100	No	Slc44a3	Intron 12		TCONS_00172378
									CCTTTTATGG	chr3:121177723-121177731	No	Slc44a3	Intron 12		TCONS_00172378
C2_SRF_24h_10392MC4533	chr3	142021937	142022241	8.5	154.3	142022127	2.5	4.3e-29	CCTTATATGG	chr3:142022113-142022121	No	Pdlim5	Intron 2		TCONS_00172493
C2_SRF_24h_10392MC4689	chr4	94844377	94844702	8.3	18.8	94844474	2.5	4.7e-27	CCTTATAAGT	chr4:94844410-94844418	No
									CCATATATGG	chr4:94844459-94844467	No
									CTATAAAAGG	chr4:94844560-94844568	No
C2_SRF_24h_10392MC4905	chr4	141000542	141000677	5	15.2	141000586	2.5	2.2e-16				Zbtb17	Promoter/Exon 1	87	TCONS_00185322
C2_SRF_24h_10392MC5164	chr5	115791113	115791298	6.1	27.7	115791218	2.5	8.5e-21				Gatc	Promoter/Exon 1	70	TCONS_00207023
												Triap1	Promoter/Exon 1	70	TCONS_00205700
C2_SRF_24h_10392MC5550	chr6	113588338	113588499	5	8.3	113588380	2.5	2.8e-16						24
C2_SRF_24h_10392MC5752	chr7	31373748	31374063	7.2	14.6	31373847	2.5	3.5e-25				Kmt2b	Promoter	72	TCONS_00244613
C2_SRF_24h_10392MC5942	chr7	132588081	132588231	6.5	13.2	132588174	2.5	2.3e-21	CCCTTTTAGG	chr7:132588550-132588558	No	Kdm8	Intron 1	52	TCONS_00243697
C2_SRF_24h_10392MC6303	chr8	97126687	97126936	8.5	19.3	97126829	2.5	2.3e-25	CCAAATTTGG	chr8:97126821-97126829	No	Rspry1	Intron 1		TCONS_00264955
C2_SRF_24h_10392MC6675	chr9	122859995	122860197	5.7	20.6	122860114	2.5	9.1e-14				Kifl5	Promoter	60	TCONS_00282025
												1110059G10Rik	Promoter	60	TCONS_00285274
C2_SRF_24h_10392MC6742	chrX	106337672	106337811	5.4	49.4	106337702	2.5	7.4e-17	CCATATTTGG	chrX:106337703-106337711	Yes	Sh3bgr1	Intron 1		TCONS_00299460
									CCTTATATGG	chrX:106337775-106337783	Yes	Sh3bgr1	Intron 1		TCONS_00299460
C2_SRF_24h_10392MC227	chr1	132993373	132993695	9.7	9.8	132993553	2.4	5.3e-32	CCAAATAAGG	chr1:132993557-132993565	Yes	Mapkapk2	Intron 1	110	TCONS_00002032
C2_SRF_24h_10392MC299	chr1	161183210	161183472	10	90.4	161183402	2.4	5.3e-32	ACTTTAATGG	chr1:161183340-161183348	No	Rfwd2	Intron 6		TCONS_00007214
									CCATATAAGG	chr1:161183372-161183380	No	Rfwd2	Intron 6		TCONS_00007214
C2_SRF_24h_10392MC366	chr1	184212801	184213025	5.2	10.5	184212974	2.4	4.3e-17				Degs1	Promoter	80	TCONS_00002508
C2_SRF_24h_10392MC445	chr10	23261842	23262114	8.3	25.1	23261964	2.4	2.8e-27	CCAAATTCGG	chr10:23261960-23261968	No
									CCCAATATGG	chr10:23261976-23261984	No
C2_SRF_24h_10392MC461	chr10	30375546	30375804	6.1	27.7	30375742	2.4	4.8e-20	CCAAATTAGG	chr10:30375717-30375725	Yes	Ncoa7	Promoter		TCONS_00020448
C2_SRF_24h_10392MC737	chr10	92558042	92558245	7.2	43.5	92558150	2.4	1.3e-23	CCATATTGGG	chr10:92558141-92558149	No
C2_SRF_24h_10392MC799	chr10	126520494	126520936	8.9	13.5	126520760	2.4	2.8e-27	CCTATTTAGA	chr10:126520731-126520739	No	Agap2	Intron 5		TCONS_00020168
									CCAAATAAGG	chr10:126520772-126520780	No	Agap2	Intron 5		TCONS_00020168
C2_SRF_24h_10392MC909	chr11	23565803	23566041	7.6	19.8	23565909	2.4	6.4e-21				Pex13	Promoter/Exon 1	75	TCONS_00035009
									CCCTTTAAGG	chr11:23566183-23566191	No	Pus10	Intron 1	75	TCONS_00033291
C2_SRF_24h_10392MC1083	chr11	72951728	72951960	6.8	12.3	72951850	2.4	1e-17				Itgae	Intron 26	69
C2_SRF_24h_10392MC1178	chr11	86708764	86708967	7.6	27.7	86708894	2.4	6.4e-21				Gsg2	Promoter	69	TCONS_00035523
C2_SRF_24h_10392MC1265	chr11	100800974	100801294	8.3	16.7	100801159	2.4	3.5e-24				Stat3	Promoter/Exon 1	28	TCONS_00036020
C2_SRF_24h_10392MC1360	chr11	116704310	116704891	14.2	8.3	116704831	2.4	1.2e-44	CCTTTAAAGT	chr11:116704630-116704638	Yes	Jmjd6	Exon 1	140	TCONS_00036292
												Mett123	Promoter/Exon 1	140	TCONS_00034709
C2_SRF_24h_10392MC1414	chr11	120345803	120346191	10	11.4	120345923	2.4	7.7e-31				Mrpl12	Promoter	54	TCONS_00034795
C2_SRF_24h_10392MC1845	chr13	63066116	63066496	8.1	5.6	63066222	2.4	5.4e-29				2010111I01Rik	Promoter	38	TCONS_00078863
C2_SRF_24h_10392MC1847	chr13	63333110	63333345	6.8	13.8	63333269	2.4	2.5e-21	CCTAATATGG	chr13:63333261-63333269	Yes	2010111I01Rik	Intron 10
C2_SRF_24h_10392MC1876	chr13	74146506	74146968	10.7	13.8	74146765	2.4	7.3e-37	CCTTGTAAGG	chr13:74146758-74146766	Yes	Tppp	Promoter	100	TCONS_00068060
C2_SRF_24h_10392MC1972	chr14	21298132	21298378	7.4	67.2	21298245	2.4	4.6e-27	CCATTTAAAG	chr14:21298244-21298252	No	Anxa7	Intron 1		TCONS_00081532
C2_SRF_24h_10392MC2049	chr14	55111751	55111955	5.2	15.8	55111851	2.4	5.6e-19	CCTTATATGG	chr14:55111849-55111857	Yes	ncRNA			TCONS_00089883
C2_SRF_24h_10392MC2161	chr15	7788236	7788424	5.8	35.4	7788346	2.4	2.2e-13
C2_SRF_24h_10392MC2180	chr15	12134557	12135109	12.2	7.6	12134746	2.4	8.7e-35				Mtmr12	Promoter/Exon 1	77	TCONS_00091753
C2_SRF_24h_10392MC2468	chr15	79963410	79963678	7.2	7.3	79963513	2.4	3.1e-19				Tab1	Promoter/Exon 1	60	TCONS_00092106
C2_SRF_24h_10392MC2491	chr15	81641034	81641553	11.7	7.1	81641411	2.4	1.4e-31				Tef	Promoter	103	TCONS_00092134
C2_SRF_24h_10392MC2498	chr15	81846500	81846987	19.6	12.7	81846855	2.4	5.4e-58	CCAGTTTAGG	chr15:81846729-81846737	No	Desi1	Promoter	69	TCONS_00096062
C2_SRF_24h_10392MC2563	chr15	89186036	89186292	8.4	16.9	89186163	2.4	3e-22	CCAGTTTAGG	chr15:81846729-81846737	No	Xrcc6	Promoter	69	TCONS_00092138
C2_SRF_24h_10392MC2642	chr15	99855903	99856172	8.1	14.6	99856077	2.4	3e-22	CCTAATATAG	chr15:99856059-99856067	No	Larp4	3'		TCONS_00092364
									CTAATATAGG	chr15:99856060-99856068	No	Larp4	3'		TCONS_00092364
C2_SRF_24h_10392MC3013	chr17	26056397	26057266	19.5	11.8	26056782	2.4	2.7e-55	CCTAATTCGG	chr17:26057186-26057194	No	Rab40c	Promoter	83	TCONS_00115439
C2_SRF_24h_10392MC3053	chr17	29089428	29089697	8.1	14.6	29089529	2.4	4.1e-21				Kctd20	Promoter/Exon 1	66	TCONS_00119211
C2_SRF_24h_10392MC3188	chr17	56617883	56618006	5.4	98.9	56617932	2.4	1.1e-12	CCATATTTGA	chr17:56617929-56617937	No	Ptprs	Promoter		TCONS_00115973
C2_SRF_24h_10392MC3439	chr18	67934500	67934751	7.8	17.8	67934577	2.4	4.9e-24				Seh1l	Promoter/Exon 1	108	TCONS_00129479
C2_SRF_24h_10392MC3444	chr18	70693829	70694071	7	63.3	70693934	2.4	2.2e-20	CCAAAGATGG	chr18:70693901-70693909	No	Poli	Promoter		TCONS_00136607
C2_SRF_24h_10392MC3471	chr18	81130677	81130903	8.7	19.8	81130798	2.4	9.6e-28				Atp9b	Promoter/Exon 1	47	TCONS_00130061
C2_SRF_24h_10392MC3874	chr2	34681621	34681880	9.1	15.1	34681781	2.4	4.6e-24	CCAAGTTAGG	chr2:34681973-34681981	No	Fbxw2	Promoter	52	TCONS_00148843
C2_SRF_24h_10392MC3880	chr2	35342885	35343119	9.9	60	35343065	2.4	4.6e-24	CCAAAAAAGG	chr2:35343049-35343057	No
C2_SRF_24h_10392MC3941	chr2	79475239	79475519	7.6	27.7	79475331	2.4	3e-18				Ssfa2	Promoter	123	TCONS_00147163
C2_SRF_24h_10392MC4011	chr2	117877403	117877600	8.1	146.4	117877520	2.4	3.9e-21	CCTTATTTGG	chr2:117877515-117877523	No	Ak048775	Intron 1
C2_SRF_24h_10392MC4072	chr2	131035969	131036218	9.4	18.9	131036091	2.4	4.6e-24				Ap5s1	Promoter	35	TCONS_00153717
C2_SRF_24h_10392MC4074	chr2	131088174	131088319	5	10.1	131088210	2.4	1.1e-12				Pank2	Promoter/Exon 1	80	TCONS_00147759
C2_SRF_24h_10392MC4102	chr2	144194594	144195102	11.1	6.9	144194677	2.4	4.7e-30	CCCAAATAGG	chr2:144194577-144194585	No	Csrp2bp	Promoter	52	TCONS_00147827
C2_SRF_24h_10392MC4196	chr2	164658754	164659082	9.6	12.4	164659049	2.4	4.6e-24	GCTATTTTGG	chr2:164658977-164658985	Yes	Neur12	Exon 1	45	TCONS_00150055
									GCTATTTTGG	chr2:164658977-164658985	Yes	Ctsa	Intron 1	45	TCONS_00148195
									CCATGTAAGG	chr2:164659029-164659037	No	Neur12	Exon 1	45	TCONS_00150055
									CCATGTAAGG	chr2:164659029-164659037	No	Ctsa	Intron 1	45	TCONS_00148195
C2_SRF_24h_10392MC4236	chr2	174298403	174298610	5.4	19.8	174298539	2.4	1.1e-12				Slmo2	Promoter/Exon 1	66	TCONS_00150182
C2_SRF_24h_10392MC4449	chr3	102538234	102538497	7.8	8.9	102538348	2.4	3.2e-25	CCTATTAAGG	chr3:102538351-102538359	Yes	Tspan2	Promoter	60	TCONS_00171170
C2_SRF_24h_10392MC4510	chr3	122907690	122907964	12.9	77.8	122907802	2.4	4.7e-45	CCTTTTAAGG	chr3:122907785-122907793	Yes	Synpo2	Intron 1		TCONS_00176507
C2_SRF_24h_10392MC4623	chr4	44085408	44085752	11.5	9.1	44085584	2.4	3.4e-38				Gne	Promoter	63	TCONS_00185774
C2_SRF_24h_10392MC4725	chr4	114659775	114659994	6.3	19.1	114659913	2.4	7.1e-20				Cmpk1	Promoter/Exon 1	58	TCONS_00186166
C2_SRF_24h_10392MC4731	chr4	115796257	115796516	9.8	22.3	115796349	2.4	1e-30	GCTAATAAGG	chr4:115796411-115796419	No	Rad54l	Promoter		TCONS_00186187
C2_SRF_24h_10392MC4757	chr4	119815483	119815903	12.2	12.4	119815793	2.4	5.4e-42	CCTTTTTAGG	chr4:119815607-119815615	Yes	Hivep3	3'		TCONS_00200909
									CCATACAAGG	chr4:119815782-119815790	Yes	Hivep3	3'		TCONS_00200909
									CCTAATGAGG	chr4:119816034-119816042	No	Hivep3	3'		TCONS_00200909
C2_SRF_24h_10392MC4917	chr4	147278750	147279144	11.1	20.2	147279037	2.4	3.4e-38				Mfn2	Promoter	50	TCONS_00186732
C2_SRF_24h_10392MC5127	chr5	107125520	107126004	13.1	33.9	107125910	2.4	8.1e-48	CCCTTTAAGG	chr5:107125972-107125980	Yes	Zfp644	Promoter	99	TCONS_00225577
									CCAAATATGG	chr5:107125918-107125926	Yes	Zfp644	Promoter	99	TCONS_00225577
									CCAAAGTAGG	chr5:107125902-107125910	Yes	Zfp644	Promoter	99	TCONS_00225577
									CCAAACAAGG	chr5:107125845-107125853	Yes	Zfp644	Promoter	99	TCONS_00225577
C2_SRF_24h_10392MC5227	chr5	130221291	130221493	7.8	15.8	130221378	2.4	1.6e-24				Mrps17	Promoter/Exon 1	25	TCONS_00205919
C2_SRF_24h_10392MC5287	chr5	143656802	143657105	11.1	22.4	143656906	2.4	6.9e-40				Fbxl18	Promoter/Exon 1		TCONS_00207406
C2_SRF_24h_10392MC5481	chr6	86388554	86388733	6.1	9.2	86388630	2.4	9.6e-20	CCTAAAATGG	chr6:86388833-86388841	No	C87436	Intron 1	55	TCONS_00226639
C2_SRF_24h_10392MC5538	chr6	112223465	112223737	9.4	24.3	112223554	2.4	1.6e-30	CCTTTAAAGG	chr6:112223538-112223546	Yes	Lmcd1	Promoter		TCONS_00226808
C2_SRF_24h_10392MC5551	chr6	113640428	113641157	16.5	10.3	113640616	2.4	3.8e-57	CCAAATAAGG	chr6:113640565-113640573	No	Irak2	Exon 20		TCONS_00226850
									CCTTCTTTGG	chr6:113640919-113640927	No	Irak2	Intron 19		TCONS_00226850
C2_SRF_24h_10392MC5607	chr6	129182900	129183089	5.7	51.4	129183042	2.4	2.8e-16	ACAATTAAGG	chr6:129183184-129183192	No	2310001H17Rik	Intron 2		TCONS_00228149
									TCAAATATGG	chr6:129183032-129183040	No	2310001H17Rik	Intron 3		TCONS_00228149
									ACAAAATAGG	chr6:129182872-129182880	No	2310001H17Rik	Exon 4		TCONS_00228149
C2_SRF_24h_10392MC5624	chr6	143161715	143161794	2.9	52.4	143161746	2.4	2e-06	CCACTTTTGG	chr6:143161804-143161812	No	ncRNA	Promoter		TCONS_00229425
									CCTTATTTGG	chr6:143161746-143161754	No	ncRNA	Promoter		TCONS_00229425
C2_SRF_24h_10392MC5625	chr6	145159445	145159882	9.4	17	145159686	2.4	1.6e-30	CCACATAAGG	chr6:145159519-145159527	No	Casc1	Promoter	29	TCONS_00230006
									CCACATAAGG	chr6:145159519-145159527	No	Lyrm5	Promoter	29	TCONS_00241692
C2_SRF_24h_10392MC5636	chr6	146623774	146624018	6.3	57.4	146623903	2.4	9.6e-20	CTATATTTGG	chr6:146623910-146623918	Yes	4930479D17Rik	3'
C2_SRF_24h_10392MC5660	chr7	6335864	6336247	7.4	14.9	6335999	2.4	3.5e-25				Zfp28	Promoter	41	TCONS_00249899
C2_SRF_24h_10392MC5755	chr7	31449949	31450108	7	25.3	31450058	2.4	2.3e-21				Haus5	Promoter/Exon 1	23	TCONS_00244622
C2_SRF_24h_10392MC5916	chr7	119597430	119597703	7.2	32.6	119597507	2.4	3.5e-25	CCTTTTAGGG	chr7:119597497-119597505	Yes	Parva	Intron 1		TCONS_00243576
C2_SRF_24h_10392MC6687	chr9_random	371917	372114	8.1	49.2	371973	2.4	2.9e-17
C2_SRF_24h_10392MC6713	chrX	54306616	54306848	7.4	26.9	54306717	2.4	4.2e-24	CCTAAAAGGG	chrX:54306228-54306236	No	Htatsf1	Promoter	89	TCONS_00299103
C2_SRF_24h_10392MC31	chr1	36124920	36125333	9.7	7.7	36125173	2.3	5.3e-32				Hs6st1	Promoter	81	TCONS_00000132
C2_SRF_24h_10392MC63	chr1	51535041	51535416	11.1	9.6	51535330	2.3	9.3e-40				Nabp1	Promoter/Exon 1	48	TCONS_00015287
C2_SRF_24h_10392MC109	chr1	72629876	72630278	8.7	8.8	72630051	2.3	3.4e-28	GCTTATAAGG	chr1:72629492-72629500	No	Smarcal1	Promoter		TCONS_00000391
									CCAAATACGG	chr1:72630063-72630071	No	Smarcal1	Intron 1		TCONS_00000391
C2_SRF_24h_10392MC200	chr1	95721944	95722320	11.3	13.7	95722123	2.3	9.3e-40	CCATTTTTTG	chr1:95722266-95722274	No	D2hgdh	Intron 1		TCONS_00000654
C2_SRF_24h_10392MC244	chr1	135795748	135796139	8.2	18.5	135795870	2.3	3.4e-28	CCTAATATGG	chr1:135795883-135795891	No	Optc	Intron 5		TCONS_00016817
C2_SRF_24h_10392MC247	chr1	136229541	136229882	14.4	18.6	136229779	2.3	1.1e-51	CCAAATATAG	chr1:136229784-136229792	Yes	Ppfia4	Promoter		TCONS_00002095
									CCTTGTTAGG	chr1:136229656-136229664	No	Ppfia4	Promoter		TCONS_00002095
C2_SRF_24h_10392MC320	chr1	170436501	170436792	7.4	134.5	170436602	2.3	2e-24	CCATTTAAGG	chr1:170436599-170436607	No
									GCATAAATGG	chr1:170436816-170436824	No
									CCATACTAGG	chr1:170436837-170436845	No
C2_SRF_24h_10392MC323	chr1	171936734	171937042	11.5	23.3	171936993	2.3	9.3e-40	CCATATTTGG	chr1:171936897-171936905	Yes	ddr2	Exon 4		TCONS_00004505
C2_SRF_24h_10392MC388	chr1	193915817	193915987	6.1	55.4	193915919	2.3	1e-20	CCAAATATGG	chr1:193915910-193915918	Yes	Traf5	Intron 1	49	TCONS_00002575
C2_SRF_24h_10392MC476	chr10	39334581	39334782	6.5	23.7	39334689	2.3	4.8e-20	CCTTTAATGG	chr10:39334673-39334681	Yes	Traf3ip2	Intron 1		TCONS_00019371
									CCATGTAAGG	chr10:39334718-39334726	No	Traf3ip2	Intron 1		TCONS_00019371
C2_SRF_24h_10392MC723	chr10	85773391	85773677	8.7	19.8	85773453	2.3	2.8e-27	CCTTATATGG	chr10:85773523-85773531	No	Timp3	Intron 1		TCONS_00019926
									CCTTATATGG	chr10:85773523-85773531	No	Syn3	Intron 6		TCONS_00020920
C2_SRF_24h_10392MC765	chr10	110601613	110602102	11.2	22.6	110601912	2.3	1.7e-38				Osbp13	Promoter/Exon 1	113	TCONS_00020055
C2_SRF_24h_10392MC824	chr10	127927358	127927634	9	23.4	127927511	2.3	5.7e-31	CCTTATTAGG	chr10:127927508-127927516	No	Smarcc2	Promoter		TCONS_00020245
									CCACAAAAGG	chr10:127927641-127927649	No	Smarcc2	Promoter		TCONS_00020245
									CCTGAAAAGG	chr10:127927688-127927696	No	Smarcc2	Promoter		TCONS_00020245
C2_SRF_24h_10392MC889	chr11	20007771	20008018	9.7	176	20007866	2.3	1.7e-27	CCATATATAG	chr11:20007875-20007883	Yes	Actr2	Intron 1		TCONS_00034978
C2_SRF_24h_10392MC965	chr11	54845949	54846121	6.3	19.1	54846059	2.3	1e-17	CCAAATTTGG	chr11:54846061-54846069	Yes	Anxa6	Intron 1		TCONS_00035195
C2_SRF_24h_10392MC1013	chr11	62308371	62308590	7.6	34.6	62308438	2.3	6.4e-21	CCAAATAAGG	chr11:62308475-62308483	Yes	Pigl	Intron 2		TCONS_00033673
C2_SRF_24h_10392MC1021	chr11	65601722	65601980	8.5	15.4	65601840	2.3	3.5e-24	CCATTGTTGG	chr11:65601744-65601752	No	Map2k4	Exon 1	85	TCONS_00035347
C2_SRF_24h_10392MC1127	chr11	78196199	78196542	7.5	15.2	78196355	2.3	6.4e-21	GCAAATTTGG	chr11:78196181-78196189	No	Foxn1	Intron 1
C2_SRF_24h_10392MC1240	chr11	97627782	97628193	10.9	16.5	97627948	2.3	7.7e-31	CCAACTTAGG	chr11:97628153-97628161	No	Cwc25	Promoter		TCONS_00035877
C2_SRF_24h_10392MC1323	chr11	106623837	106624032	6.1	15.8	106623915	2.3	1e-17	CCTTTTAAGG	chr11:106623971-106623979	No	Milr1	Intron 4		TCONS_00053974
C2_SRF_24h_10392MC1546	chr12	74880627	74881024	9	11.7	74880892	2.3	3.9e-32	CCAGAAAAGG	chr12:74880492-74880500	No	Prkch	3'		TCONS_00064910
									CCTTATTTAG	chr12:74880896-74880904	No	Prkch	3'		TCONS_00064910
C2_SRF_24h_10392MC1611	chr12	101437523	101437937	10	6.5	101437713	2.3	5.3e-36				Calm1	Promoter/Exon 1	125	TCONS_00058653
C2_SRF_24h_10392MC2086	chr14	64478916	64479192	9.1	41.5	64479165	2.3	2.2e-35				Pinx1	Promoter/Exon 1	43	TCONS_00081220
C2_SRF_24h_10392MC2213	chr15	34012262	34012873	11	5.4	34012401	2.3	1.4e-31				Mtdh	Promoter	112	TCONS_00091793
C2_SRF_24h_10392MC2352	chr15	75900046	75900411	8.7	7.2	75900280	2.3	3e-22				Scrib	Promoter	86	TCONS_00092809
C2_SRF_24h_10392MC2613	chr15	98823539	98823809	8.5	9.1	98823667	2.3	3e-22				ncRNA		24	TCONS_00094472
C2_SRF_24h_10392MC3001	chr17	25018785	25018942	4.4	15.8	25018856	2.3	5.3e-10	CCTAAATAGG	chr17:25018856-25018864	No	Igfals	Exon 2
C2_SRF_24h_10392MC3075	chr17	31795527	31795845	8.8	19.9	31795722	2.3	4.1e-21				U2af1	Promoter	105	TCONS_00115548
C2_SRF_24h_10392MC3089	chr17	32925114	32925352	7.2	32.6	32925201	2.3	3.1e-18	CCTAAAATGG	chr17:32925198-32925206	No	Zfp871	Promoter	28	TCONS_00115575
C2_SRF_24h_10392MC3303	chr18	10182040	10182387	11.4	29.7	10182137	2.3	3.8e-39				Rock1	Promoter	98	TCONS_00129647
C2_SRF_24h_10392MC3411	chr18	61817645	61817988	10.3	37.4	61817873	2.3	2.7e-35	CCTTTTATGG	chr18:61817877-61817885	yes	Mir143hg	Intron 1		TCONS_00130959
C2_SRF_24h_10392MC3498	chr19	4877812	4878051	8.9	32.4	4877963	2.3	3.5e-27	CTAAATATGG	chr19:4877957-4877965	Yes	Actn3	Promoter		TCONS_00145714
C2_SRF_24h_10392MC3502	chr19	5001688	5002044	10.9	18	5001866	2.3	1.3e-34	CCAAAATAGG	chr19:5001854-5001862	Yes	Npas4	Promoter	27	TCONS_00138388
									CTTAAAAAGG	chr19:5001803-5001811	Yes	Npas4	Promoter	27	TCONS_00138388
									CCTTAAAAAG	chr19:5001802-5001810	Yes	Npas4	Promoter	27	TCONS_00138388
C2_SRF_24h_10392MC3901	chr2	52638477	52638709	9.1	20.8	52638588	2.3	4.6e-24	CCAAATATGG	chr2:52638581-52638589	Yes
C2_SRF_24h_10392MC3920	chr2	69560764	69560958	7.5	17.1	69560892	2.3	3e-18				ppig	Promoter/Exon 1	87	TCONS_00147052
C2_SRF_24h_10392MC3956	chr2	90910172	90910849	14.4	11.9	90910736	2.3	2.6e-39				Slc39a13	Promoter	62	TCONS_00149327
C2_SRF_24h_10392MC4345	chr3	61168170	61168594	10	14	61168426	2.3	5.4e-37				Rap2b	Promoter	123	TCONS_00170745
C2_SRF_24h_10392MC4368	chr3	80872561	80872840	8.5	38.6	80872779	2.3	4.3e-29	CCTTTTATGG	chr3:80872735-80872743	Yes	Pdgfc	Intron 1		TCONS_00170806
C2_SRF_24h_10392MC4372	chr3	84618311	84618551	9.8	25.4	84618393	2.3	5.1e-33				Fbxw7	Promoter	153	TCONS_00170830
C2_SRF_24h_10392MC4437	chr3	96810823	96811094	9.1	41.5	96810999	2.3	5.1e-33	CCCAATATGG	chr3:96810980-96810988	No
C2_SRF_24h_10392MC4481	chr3	108456754	108456922	6.1	12.3	108456782	2.3	2.1e-21				Clcc1	Promoter/Exon 1	46	TCONS_00171267
C2_SRF_24h_10392MC4518	chr3	129533919	129534552	12.2	7.9	129534339	2.3	4.7e-45				Gar1	Promoter	104	TCONS_00172427
C2_SRF_24h_10392MC4655	chr4	57857949	57858148	6.5	29.7	57858029	2.3	7.1e-20	CCTTTTAGGG	chr4:57858037-57858045	Yes	Akap2	Promoter		TCONS_00184472
C2_SRF_24h_10392MC4759	chr4	119960226	119960668	11.3	25.7	119960567	2.3	3.4e-38	CCTTCAAAGG	chr4:119960640-119960648	No	Foxo6	Promoter	136	TCONS_00186292
C2_SRF_24h_10392MC4900	chr4	140461037	140461328	9.8	44.5	140461185	2.3	1e-30	CCTAATTTGG	chr4:140461188-140461196	No
C2_SRF_24h_10392MC4990	chr4	155610539	155610709	7	4.9	155610650	2.3	7.1e-20				ncRNA		80	TCONS_00188825
C2_SRF_24h_10392MC5031	chr5	30156227	30156464	5.1	30.9	30156330	2.3	3.8e-17	CCAAATAAGG	chr5:30156355-30156363	No	Mir6362	Intron 1
C2_SRF_24h_10392MC5150	chr5	112755198	112755495	10.2	16.9	112755365	2.3	5.6e-36				Tfipl1	Promoter/Exon 1	53	TCONS_00212625
C2_SRF_24h_10392MC5151	chr5	112771865	112772160	8.5	17.1	112772072	2.3	2.8e-28				Srrd	Promoter/Exon 1	66	TCONS_00206952
												Hps4	Promoter/Exon 1	66	TCONS_00205650
C2_SRF_24h_10392MC5168	chr5	117569924	117570200	12.1	21.9	117570159	2.3	7.8e-44	CCTATATACG	chr5:117570018-117570026	No	Taok3	Promoter	91	TCONS_00205720
C2_SRF_24h_10392MC5651	chr7	4396850	4397194	11.5	14	4397030	2.3	6.1e-41	CCTTGTTTGG	chr7:4396985-4396993	No	Rdh13	Intron 1		TCONS_00249058
C2_SRF_24h_10392MC5684	chr7	17465591	17465812	9.4	56.7	17465689	2.3	5.7e-33	CCTAAATAGG	chr7:17465680-17465688	Yes	Dact3	Intron 1		TCONS_00242392
C2_SRF_24h_10392MC5699	chr7	19967127	19967432	8.5	38.6	19967201	2.3	4.7e-29				Ercc2	Promoter	67	TCONS_00259139
C2_SRF_24h_10392MC5851	chr7	87983259	87983485	6.8	61.3	87983327	2.3	2.3e-21
C2_SRF_24h_10392MC5856	chr7	88974170	88974454	9.9	25.8	88974370	2.3	5.7e-33				Btbd1		121	TCONS_00245116
C2_SRF_24h_10392MC6138	chr8	64085566	64085778	7.9	24	64085735	2.3	5.8e-22	CCATTTAAGG	chr8:64085900-64085908	Yes	Palld	Intron 10		TCONS_00265711
									CCTTATTTGG	chr8:64085673-64085681	Yes	Palld	Intron 10		TCONS_00265711
C2_SRF_24h_10392MC6190	chr8	73895401	73895611	7.4	33.6	73895527	2.3	5.8e-22				Ocel1	Exon 1	76	TCONS_00264691
C2_SRF_24h_10392MC6206	chr8	74474889	74475107	5.9	10.7	74474971	2.3	2.5e-15	CCATTTTCGG	chr8:74474963-74474971	No	Zfp961	Promoter/Exon 1	29	TCONS_00267743
C2_SRF_24h_10392MC6476	chr9	20807233	20807449	8.1	20.9	20807345	2.3	7.2e-23				Mrpl4	Exon 1	66	TCONS_00280800
C2_SRF_24h_10392MC6500	chr9	34801483	34801699	7.8	28.5	34801583	2.3	8.9e-20	CCTTATTTGG	chr9:34801591-34801599	No	Kirrel3	Intron 6		TCONS_00280923
									TCTTAATAGG	chr9:34801790-34801798	No	Kirrel3	Intron 6		TCONS_00280923
C2_SRF_24h_10392MC6644	chr9	108976584	108976750	4.4	13.2	108976686	2.3	7.1e-11				Atrip	Promoter	51	TCONS_00296210
C2_SRF_24h_10392MC17	chr1	17044085	17044350	7.2	65.3	17044200	2.2	2e-24	CCAATTATGG	chr1:17044411-17044419	No	Jph1	Intron 2		TCONS_00004278
									CCTTATTTAG	chr1:17044190-17044198	Yes	Jph1	Intron 2		TCONS_00004278
C2_SRF_24h_10392MC92	chr1	64663638	64664089	12.2	11.1	64663780	2.2	1.1e-43	CCTTAAAAGG	chr1:64663802-64663810	No	Mett121a	Promoter	83	TCONS_00001704
C2_SRF_24h_10392MC123	chr1	74443943	74444211	6.3	16.4	74444064	2.2	1e-20				ncRNA			TCONS_00015553
C2_SRF_24h_10392MC249	chr1	136311907	136312166	9.8	19.8	136312019	2.2	5.3e-32				Adipor1	Promoter/Exon 1	84	TCONS_00000848
C2_SRF_24h_10392MC254	chr1	137263604	137263797	8.7	52.7	137263709	2.2	3.4e-28	CCATTCAAGG	chr1:137263507-137263515	No	Lmod1	Exon 3		TCONS_00000870
									CTATATTAGG	chr1:137263704-137263712	Yes	Lmod1	Exon 3		TCONS_00000870
C2_SRF_24h_10392MC287	chr1	157005694	157005979	8.3	37.6	157005766	2.2	3.4e-28	CCATGATTGG	chr1:157005789-157005797	No	Stx6	Promoter	83	TCONS_00000992
C2_SRF_24h_10392MC373	chr1	185729154	185729454	9.1	20.8	185729331	2.2	5.3e-32	CCTTTTCAGG	chr1:185729325-185729333	Yes
C2_SRF_24h_10392MC424	chr10	14380669	14380938	9.6	29.2	14380777	2.2	5.7e-31	CCTTAATTGA	chr10:14380998-14381006	No	Vta1	Intron 6		TCONS_00020358
									CCAAATAAGG	chr10:14380824-14380832	No	Vta1	Intron 7		TCONS_00020358
C2_SRF_24h_10392MC425	chr10	16265322	16265621	7.4	26.9	16265500	2.2	1.3e-23	CCATTTAAGG	chr10:16265490-16265498	Yes
C2_SRF_24h_10392MC460	chr10	30338241	30338406	6.5	19.8	30338349	2.2	4.8e-20				Hint3	Promoter/Exon 1	37	TCONS_00020447
C2_SRF_24h_10392MC535	chr10	60689620	60689836	5.7	8.6	60689769	2.2	1.6e-16				Adamts14	Intron 7		TCONS_00020597
C2_SRF_24h_10392MC756	chr10	98723708	98724038	10.2	23.2	98723971	2.2	1e-34	CCAAAAAAGG	chr10:98723952-98723960	No	Dusp6	Promoter	195	TCONS_00020007
									CCAAAATTGG	chr10:98724036-98724044	Yes	Dusp6	Promoter	195	TCONS_00020007
C2_SRF_24h_10392MC1192	chr11	88055498	88055777	7.6	34.6	88055647	2.2	6.4e-21	CCTAAACAGG	chr11:88055546-88055554	No
									CCAAATAAGG	chr11:88055644-88055652	No
C2_SRF_24h_10392MC1273	chr11	101285922	101286159	6.2	28.2	101286016	2.2	1e-17	CCTTATATGG	chr11:101286025-101286033	Yes	Ptges31	Exon 1		TCONS_00036035
C2_SRF_24h_10392MC1312	chr11	104486212	104486488	8.3	25.1	104486399	2.2	3.5e-24	CCTAAAAAGG	chr11:104486367-104486375	Yes	Itgb3	Intron 13		TCONS_00034543
C2_SRF_24h_10392MC1359	chr11	116703781	116703975	6.3	28.7	116703931	2.2	1e-17	CCTTTTGAGG	chr11:116703889-116703897	Yes	Jmjd6	Exon 2	140	TCONS_00036292
C2_SRF_24h_10392MC1419	chr11	120534245	120534542	7.2	9.3	120534441	2.2	6.4e-21				Aspscr1	Exon 1	72	TCONS_00034802
C2_SRF_24h_10392MC1479	chr12	29334376	29334629	7.2	13.1	29334466	2.2	1.6e-24				Rnaseh1	Promoter/Exon 1	38	TCONS_00054770
C2_SRF_24h_10392MC1492	chr12	34114360	34114789	9.1	7.2	34114522	2.2	3.9e-32				Twistnb	Exon 1	60	TCONS_00054807
C2_SRF_24h_10392MC1543	chr12	74387511	74387832	7.2	16.3	74387743	2.2	1.6e-24				Trmt5	Promoter	50	TCONS_00065980
												Slc38a6	Promoter	50	TCONS_00054978
C2_SRF_24h_10392MC1721	chr13	23838216	23838525	10	18.2	23838452	2.2	7.3e-37	CCAAATAAGG	chr13:23838382-23838390	No	Hist1h3c	Promoter	31	TCONS_00070288
									CCAAATAAGG	chr13:23838382-23838390	No	Hist1h2bb	Promoter	31	TCONS_00078303
C2_SRF_24h_10392MC1771	chr13	46017977	46018282	5.4	33	46018234	2.2	1.4e-17	CTAAATATGG	chr13:46018187-46018195	No	Atxn1	Intron 2		TCONS_00068569
C2_SRF_24h_10392MC1773	chr13	46060409	46060651	6.8	24.5	46060499	2.2	2.5e-21	CCAAATATGG	chr13:46060489-46060497	Yes	Atxn1	Promoter	164	TCONS_00068570
C2_SRF_24h_10392MC1821	chr13	55614477	55614934	10.5	8.6	55614776	2.2	7.3e-37	CCATTTTGGG	chr13:55614295-55614303	No	Pdlim7	Intron 1	67	TCONS_00071077
									CTATATAAGG	chr13:55614184-55614192	No	Pdlim7	Intron 1	67	TCONS_00071077
C2_SRF_24h_10392MC1988	chr14	23632096	23632325	8.1	146.4	23632245	2.2	3.3e-31	CCATATATGG	chr14:23632193-23632201	No	1700112E06Rik	Intron 5	27	TCONS_00080770
C2_SRF_24h_10392MC2029	chr14	47896387	47896738	8.5	10.3	47896577	2.2	3.3e-31				Wdhd1	Promoter	89	TCONS_00083248
C2_SRF_24h_10392MC2071	chr14	60216680	60216916	5.4	24.7	60216856	2.2	5.6e-19				Cdadc1	Promoter/Exon 1	28	TCONS_00081924
C2_SRF_24h_10392MC2223	chr15	36538677	36539410	20.7	8.2	36539014	2.2	2.1e-61				Pabpc1	Promoter	164	TCONS_00092597
C2_SRF_24h_10392MC2243	chr15	38448931	38449424	12	12.8	38449157	2.2	1.4e-31				Azin1	Promoter	148	TCONS_00092617
C2_SRF_24h_10392MC2375	chr15	76352634	76352804	5.7	17.1	76352720	2.2	2.2e-13				Scrt1	Promoter	141	TCONS_00092848
C2_SRF_24h_10392MC2492	chr15	81641656	81642044	9.1	11.1	81641755	2.2	2.5e-25	CCAAAAAAGA	chr15:81641629-81641637	No	Tef	Promoter/Intron 1	103	TCONS_00092132
C2_SRF_24h_10392MC2495	chr15	81702677	81703213	13.1	8.5	81702904	2.2	5.2e-38				Aco2	Exon 1	39	TCONS_00092135
												Phf5a	Promoter	39	TCONS_00093009
C2_SRF_24h_10392MC2554	chr15	88692395	88692990	12.6	7.4	88692709	2.2	8.7e-35				Pim3	Exon 1	231	TCONS_00092243
C2_SRF_24h_10392MC2660	chr15	101076638	101077202	11.9	12.7	101076805	2.2	1.4e-31	CCTTTAATCG	chr15:101076642-101076650	No	Grasp	3'	42	TCONS_00092408
C2_SRF_24h_10392MC2934	chr17	5770409	5770554	4.6	41.5	5770429	2.2	5.3e-10	CCCTATTAGG	chr17:5770472-5770480	No	Zdhhc14	3'		TCONS_00117357
									CCTATTAGGG	chr17:5770473-5770481	No	Zdhhc14	3'		TCONS_00117357
C2_SRF_24h_10392MC2960	chr17	13200540	13200838	7.6	17.3	13200719	2.2	3.1e-18	CCTTTTTTGT	chr17:13201409-13201417	No	Sod2	Intron 2	88	TCONS_00118186
									CCTTTAAAGA	chr17:13201451-13201459	No	Sod2	Intron 2	88	TCONS_00118186
C2_SRF_24h_10392MC3045	chr17	28369429	28369750	7.3	8.8	28369524	2.2	3.1e-18
C2_SRF_24h_10392MC3175	chr17	53828440	53828859	7.4	9	53828736	2.2	3.1e-18
C2_SRF_24h_10392MC3410	chr18	61812044	61812198	6.8	20.4	61812143	2.2	2.2e-20	CCTTATATGG	chr18:61812135-61812143	Yes	Mir143hg	Intron 2
C2_SRF_24h_10392MC3959	chr2	91570177	91570385	6.3	19.1	91570242	2.2	2e-15				Ambra1		35	TCONS_00147353
C2_SRF_24h_10392MC4027	chr2	120434961	120435241	7.8	12.9	120435062	2.2	3e-18				Haus2	Promoter	33	TCONS_00156266
												Lrrc57	Promoter	33	TCONS_00149590
C2_SRF_24h_10392MC4056	chr2	127161741	127161932	4.6	27.7	127161821	2.2	5.2e-10	CCTTGTATGG	chr2:127161831-127161839	No	Dusp2	Promoter	102	TCONS_00147676
C2_SRF_24h_10392MC4254	chr2	181022736	181022959	10.5	17.3	181022775	2.2	4.9e-27	ACTTATTTGG	chr2:181022781-181022789	Yes	Gmeb2	Promoter	66	TCONS_00150262
									CCCAATTAGG	chr2:181022874-181022882	No	Gmeb2	Promoter	66	TCONS_00150262
C2_SRF_24h_10392MC4400	chr3	89873700	89873883	7.4	26.9	89873813	2.2	3.2e-25	CCATATTTGG	chr3:89873801-89873809	No	Mir190b	Promoter
C2_SRF_24h_10392MC4447	chr3	101457352	101457666	8.7	19.8	101457497	2.2	4.3e-29	CCTATATTTG	chr3:101457485-101457493	No
									CTATATTTGG	chr3:101457486-101457494	No
C2_SRF_24h_10392MC4524	chr3	135101136	135101485	9.7	25.1	135101373	2.2	5.1e-33				Ube2d3	Promoter		TCONS_00171411
												4930539J05Rik	Exon 1		TCONS_00172465
C2_SRF_24h_10392MC4544	chr3	145708019	145708203	4.7	28.3	145708130	2.2	5.5e-14				Wdr63	Intron 21
C2_SRF_24h_10392MC4596	chr4	40226274	40226593	8.3	13.7	40226461	2.2	4.7e-27				Ndufb6	Promoter	33	TCONS_00185680
C2_SRF_24h_10392MC4624	chr4	44181121	44181378	6.3	9.6	44181244	2.2	7.1e-20				Rnf38	Promoter	113	TCONS_00188876
C2_SRF_24h_10392MC4770	chr4	123261817	123261929	5	45.5	123261837	2.2	2.2e-16	CCATAAAAGG	chr4:123261910-123261918	Yes	Macf1	Intron 1		TCONS_00188998
C2_SRF_24h_10392MC4781	chr4	125724070	125724345	7.4	13.4	125724235	2.2	1.9e-23				Mrps15	Exon 8	35	TCONS_00185001
C2_SRF_24h_10392MC4848	chr4	134260083	134260486	11.1	9.2	134260246	2.2	3.4e-38				Man1c1	Promoter	175	TCONS_00186545
C2_SRF_24h_10392MC4888	chr4	137990478	137990646	6.8	30.7	137990614	2.2	7.1e-20				Mul1	Exon 1	49	TCONS_00185257
C2_SRF_24h_10392MC5036	chr5	31495292	31495808	13.3	10.5	31495528	2.2	8.1e-48	CCCAATTAGG	chr5:31495572-31495580	No	Snx17	Promoter	85	TCONS_00205050
									CCCAATTAGG	chr5:31495572-31495580	No	Eif2b4	Promoter	85	TCONS_00206425
C2_SRF_24h_10392MC5297	chr5	144090767	144091008	6.5	29.7	144090911	2.2	8.5e-21				Zdhhc4	Promoter	44	TCONS_00207431
												0610040B10Rik	Promoter	44	TCONS_00206120
C2_SRF_24h_10392MC5456	chr6	83004364	83004669	7.4	15	83004563	2.2	2.8e-23				Aup1	Promoter	97	TCONS_00226564
												Htra2	Promoter	97	TCONS_00227709
C2_SRF_24h_10392MC5532	chr6	108256405	108256659	6.6	20	108256563	2.2	9.6e-20	CCTTATATGG	chr6:108256556-108256564	Yes	Itpr1	Intron 4		TCONS_00226796
C2_SRF_24h_10392MC5581	chr6	124662158	124662348	5.7	34.3	124662295	2.2	2.8e-16				Phb2	Promoter	77	TCONS_00230655
												Emg1	Promoter/Exon 1	77	TCONS_00228063
C2_SRF_24h_10392MC5618	chr6	136879415	136879621	6.8	24.5	136879508	2.2	9.6e-20	CCATATAAGG	chr6:136879501-136879509	Yes	Arhgdib	Intron 3		TCONS_00228266
									CCTGATTTGG	chr6:136879628-136879636	No	Arhgdib	Intron 3		TCONS_00228266
C2_SRF_24h_10392MC5721	chr7	28232772	28233098	10.2	18.6	28233011	2.2	6.2e-37	CCAAATTAGG	chr7:28232986-28232994	No	Blvrb	Promoter	39	TCONS_00244507
C2_SRF_24h_10392MC5794	chr7	52689905	52690276	12.6	19.1	52690189	2.2	5.5e-45	CCAAATTGGG	chr7:52689990-52689998	No	Gys1	Promoter	36	TCONS_00242997
									CCAGTTTTGG	chr7:52690386-52690394	No	Gys1	Exon 1	36	TCONS_00242997
C2_SRF_24h_10392MC5835	chr7	80763346	80763580	7.6	10.7	80763436	2.2	3.5e-25				ncRNA		89	TCONS_00259219
C2_SRF_24h_10392MC6122	chr8	47637106	47637436	8.7	22.6	47637303	2.2	2.3e-25				Mlf1ip	Promoter	35	TCONS_00264523
C2_SRF_24h_10392MC6204	chr8	74195523	74195788	8.3	12.5	74195687	2.2	2.3e-25	CCTTAAAGGG	chr8:74195721-74195729	No	Unc13a	Promoter	72	TCONS_00265824
C2_SRF_24h_10392MC6220	chr8	77517419	77517587	6.5	23.7	77517545	2.2	1.3e-18				Hmgxb4	Promoter	99	TCONS_00264745
C2_SRF_24h_10392MC6257	chr8	87186379	87186857	6.3	5.5	87186719	2.2	1.3e-18				Ier2	Exon 1	90	TCONS_00265929
C2_SRF_24h_10392MC6260	chr8	87211642	87211930	7.6	10.7	87211750	2.2	5.8e-22				Nacc1	Promoter	72	TCONS_00265930
C2_SRF_24h_10392MC6346	chr8	112217092	112217340	8.5	30.9	112217301	2.2	2.3e-25				Ist1	Promoter	77	TCONS_00266136
C2_SRF_24h_10392MC6425	chr8	125777963	125778190	6	8.3	125778081	2.2	2.5e-15				Vps9d1	Exon 1	104	TCONS_00266300
												Zfp276	Promoter	104	TCONS_00265314
C2_SRF_24h_10392MC6520	chr9	44773523	44773791	5.2	15.8	44773677	2.2	9.1e-14				Ube4a	Exon 1	25	TCONS_00282446
C2_SRF_24h_10392MC16	chr1	16786649	16786838	6.4	38.9	16786712	2.1	1e-20	ACTTTATTGG	chr1:16786645-16786653	No
									CCATATAAGG	chr1:16786763-16786771	No
									GCATTTATGG	chr1:16786946-16786954	No
									CCTAAAATGA	chr1:16787001-16787009	No
C2_SRF_24h_10392MC19	chr1	21069365	21069654	6.3	11.5	21069464	2.1	1e-20				Tram2	Promoter	72	TCONS_00001457
C2_SRF_24h_10392MC24	chr1	24685289	24685674	9.1	10.4	24685375	2.1	5.3e-32				Lmbrd1	Exon 1	54	TCONS_00000104
C2_SRF_24h_10392MC196	chr1	95651238	95651674	12	11.5	95651580	2.1	9.3e-40				Thap4	Promoter	174	TCONS_00001928
												Atg4b	Promoter	174	TCONS_00000651
C2_SRF_24h_10392MC294	chr1	158649079	158649386	8.5	30.9	158649320	2.1	3.4e-28				Fam20b	Promoter	60	TCONS_00002239
C2_SRF_24h_10392MC310	chr1	164500564	164500906	12.2	14.8	164500691	2.1	1.1e-43				Vamp4	Promoter	108	TCONS_00004176
C2_SRF_24h_10392MC498	chr10	43260444	43260975	14.4	13.1	43260822	2.1	4.6e-50				1700021F05Rik	Promoter/Exon 1	56	TCONS_00020533
C2_SRF_24h_10392MC536	chr10	60915485	60915672	6.4	16.7	60915640	2.1	4.8e-20				Eif4ebp2	Promoter	74	TCONS_00020600
C2_SRF_24h_10392MC733	chr10	90586550	90586900	11.3	9.4	90586873	2.1	1.7e-38	CCTAAGATGG	chr10:90586661-90586669	Yes	Slc25a3	Exon 1	82	TCONS_00020958
C2_SRF_24h_10392MC763	chr10	110311942	110312170	8.5	38.6	110312036	2.1	2.8e-27	CCTTATATGG	chr10:110312054-110312062	No	1700020G17Rik	Intron 2
C2_SRF_24h_10392MC985	chr11	59546279	59546518	8.5	77.1	59546360	2.1	3.5e-24	CCAAATATGG	chr11:59546364-59546372	Yes	Mprip	Intron 5		TCONS_00052667
10335-C2C12-24h-SRF.32mers63	chr11	59546105	59546567			59546354			CCAAATATGG	chr10:90586661-90586669		Slc25a3	Promoter/Exon 1	121	TCONS_00020958
C2_SRF_24h_10392MC1088	chr11	74644299	74644562	6.5	9.9	74644374	2.1	1e-17				Mnt	Promoter	177	TCONS_00033930
C2_SRF_24h_10392MC1094	chr11	75003939	75004150	7.6	27.7	75004020	2.1	6.4e-21				Dph1	Promoter		TCONS_00035568
C2_SRF_24h_10392MC1162	chr11	84729885	84730030	4.6	16.6	84729924	2.1	1.6e-11				Znhit3	Promoter	22	TCONS_00035712
C2_SRF_24h_10392MC1173	chr11	86390694	86390976	10.7	32.3	86390765	2.1	7.7e-31	CCTTATATAG	chr11:86390813-86390821	Yes	Vmp1	3'		TCONS_00035726
C2_SRF_24h_10392MC1191	chr11	88017749	88018068	12	12.1	88017878	2.1	3.1e-34				Mrps23	Promoter	40	TCONS_00034222
C2_SRF_24h_10392MC1321	chr11	106349011	106349361	8.1	16.3	106349155	2.1	3.5e-24				Ern1	Promoter	98	TCONS_00036143
C2_SRF_24h_10392MC1555	chr12	77504768	77505367	9.4	13.1	77504975	2.1	3.9e-32				Hspa2	Promoter/Exon 1	217	TCONS_00055007
C2_SRF_24h_10392MC1623	chr12	103707164	103707380	5.9	35.6	103707315	2.1	3.6e-17				Golga5	Promoter/Exon 1	71	TCONS_00055222
C2_SRF_24h_10392MC2035	chr14	48809124	48809303	5.4	49.4	48809251	2.1	5.6e-19	CCATATTTGG	chr14:48809215-48809223	No	Peli2	Intron 2		TCONS_00091313
C2_SRF_24h_10392MC2110	chr14	75246505	75246765	6.5	29.7	75246575	2.1	5.5e-23	CCATATTTGG	chr14:75246622-75246630	No	Lrch1	Intron 2		TCONS_00090954
C2_SRF_24h_10392MC2197	chr15	27955660	27956037	7.8	15.8	27955887	2.1	3.1e-19	CCTTTTGTGG	chr15:27955765-27955773	No	Trio	Promoter	213	TCONS_00096750
C2_SRF_24h_10392MC2314	chr15	66801247	66801565	7.2	5.4	66801340	2.1	3.1e-19				Ndrg1	Promoter	113	TCONS_00092726
C2_SRF_24h_10392MC2420	chr15	78258890	78259310	11.1	8.1	78258966	2.1	1.4e-31	CCAAGAAAGG	chr15:78258951-78258959	No	Kctd17	Promoter	29	TCONS_00092058
C2_SRF_24h_10392MC2478	chr15	81021052	81021371	8.7	12.2	81021210	2.1	3e-22	CCAAGTTAGG	chr15:81021036-81021044	No	Mkl1	Exon 1	84	TCONS_00092995
									CCGATTTAGG	chr15:81021282-81021290	No	4930483J18Rik	Exon 1	84
C2_SRF_24h_10392MC2731	chr16	7017499	7017708	9.4	42.5	7017575	2.1	5.2e-31	CCAAATATGG	chr16:7017589-7017597	No	Rbfox1	Intron 5		TCONS_00107874
C2_SRF_24h_10392MC2754	chr16	14377626	14377794	6.1	55.4	14377658	2.1	4.5e-20	CCATTAAAGG	chr16:14377718-14377726	No	Abcc1	Intron 1		TCONS_00104393
C2_SRF_24h_10392MC2768	chr16	17210255	17210383	3	13.8	17210308	2.1	9.5e-10				Rimbp3	Exon 1	160
C2_SRF_24h_10392MC2794	chr16	22009351	22009637	7.2	32.7	22009545	2.1	1.2e-23				Senp2	Promoter	73	TCONS_00104523
C2_SRF_24h_10392MC2838	chr16	37790197	37790603	7.2	10	37790244	2.1	1.2e-23	CCAAAAATGG	chr16:37790247-37790255	No	Fstl1	Intron 2		TCONS_00104702
C2_SRF_24h_10392MC2864	chr16	57251600	57251846	7.2	26.1	57251720	2.1	1.2e-23	CCAAATTTGG	chr16:57251710-57251718	Yes	Tmem30c	3'
C2_SRF_24h_10392MC2962	chr17	15115497	15116117	14.4	9	15115820	2.1	2.8e-39
C2_SRF_24h_10392MC2963	chr17	15146869	15147489	14.4	9	15147192	2.1	2.8e-39
C2_SRF_24h_10392MC2964	chr17	15178237	15178864	14.4	9	15178567	2.1	2.8e-39
C2_SRF_24h_10392MC3170	chr17	47873850	47874190	9.2	15.2	47873973	2.1	4.9e-24				Tfeb	Promoter	146	TCONS_00114875
C2_SRF_24h_10392MC3171	chr17	50817240	50817461	5.9	106.8	50817381	2.1	1.1e-12	CCTTAGTTGG	chr17:50817380-50817388	No	Plcl2	Intron 5		TCONS_00126422
C2_SRF_24h_10392MC3238	chr17	74927432	74927792	13.1	39.6	74927622	2.1	3.7e-36	CCTTATTAGC	chr17:74927593-74927601	No	Birc6	Promoter	127	TCONS_00115041
C2_SRF_24h_10392MC3285	chr18	5005991	5006151	6.5	19.8	5006033	2.1	2.2e-20	CCTTCTTTGG	chr18:5006040-5006048	No				TCONS_00132510
C2_SRF_24h_10392MC3352	chr18	35091559	35091896	9.1	23.7	35091782	2.1	1.7e-31				Etf1	Promoter	102	TCONS_00129767
C2_SRF_24h_10392MC3524	chr19	5725318	5725512	6.3	38.2	5725462	2.1	5.7e-20	CCAGAAAAGG	chr19:5724667-5724675	Yes	Ehbp1 l1	Intron 1	40	TCONS_00138426
									CCTTTTAAGG	chr19:5725452-5725460	Yes	Ehbp1 l1	Intron 1	40	TCONS_00138426
C2_SRF_24h_10392MC3545	chr19	6996207	6996320	3.9	23.7	6996280	2.1	1.1e-09	CCTTATAAGA	chr19:6996547-6996555	No	Esrra	Promoter	30	TCONS_00139859
												Tex40	Promoter	30	TCONS_00144888
C2_SRF_24h_10392MC3786	chr2	26300630	26300951	8	13.1	26300704	2.1	3e-18	CCTTAATTGC	chr2:26300767-26300775	No	Sec16a	Promoter	93	TCONS_00148683
C2_SRF_24h_10392MC4085	chr2	134469754	134470025	6.8	11.1	134469923	2.1	2e-15				Tmx4	Promoter	54	TCONS_00149778
C2_SRF_24h_10392MC4114	chr2	151319781	151320329	10.5	5.4	151320010	2.1	4.9e-27				Nsfl1c	Promoter	72	TCONS_00147894
C2_SRF_24h_10392MC4281	chr3	19544191	19544514	8.9	27	19544390	2.1	4.3e-29	GCTTATATGG	chr3:19544387-19544395	Yes	Trim55	Promoter
C2_SRF_24h_10392MC4355	chr3	68271936	68272127	7.8	35.6	68272061	2.1	3.2e-25	CCTTATATGG	chr3:68272039-68272047	Yes	Gm21949	Intron 4		TCONS_00170774
									CCCTTTAAGG	chr3:68272064-68272072	Yes	Schip1	Intron 1		TCONS_00170774
C2_SRF_24h_10392MC4490	chr3	116365437	116365724	9.1	33.2	116365580	2.1	5.1e-33				Hiat1	Exon 1	107	TCONS_00172349
C2_SRF_24h_10392MC4657	chr4	59015930	59016151	5.9	15.3	59016008	2.1	2.2e-16				Dnajc25	Promoter	76	TCONS_00184486
C2_SRF_24h_10392MC4701	chr4	103235931	103236255	4.2	8.4	103235951	2.1	5.7e-13
C2_SRF_24h_10392MC5048	chr5	33721144	33721336	5	22.7	33721280	2.1	3.8e-17				Uvssa	Promoter	54	TCONS_00205094
C2_SRF_24h_10392MC5176	chr5	121641429	121641537	4.4	19.8	121641453	2.1	1.4e-13				Ptpn11	Promoter	57	TCONS_00207086
C2_SRF_24h_10392MC5212	chr5	125622327	125622674	7	15.8	125622489	2.1	8.5e-21	CCAAATGTGG	chr5:125622499-125622507	No	Ncor2	Intron 1		TCONS_00213226
C2_SRF_24h_10392MC5306	chr5	147606542	147606788	7.6	13.8	147606571	2.1	1.6e-24				Usp12	Promoter	38	TCONS_00207468
C2_SRF_24h_10392MC5353	chr6	29389392	29389575	5	22.7	29389457	2.1	2.8e-16	CCTTTAGAGG	chr6:29389261-29389269	No	Flnc	Intron 2		TCONS_00226114
C2_SRF_24h_10392MC5572	chr6	119798013	119798708	11.6	10	119798574	2.1	5.9e-38				3110021A11Rik	Exon 1	78
C2_SRF_24h_10392MC5599	chr6	128016165	128016386	5.2	7.9	128016267	2.1	2.8e-16	CCAAAAACGG	chr6:128016262-128016270	No	Tspan9	Intron 2		TCONS_00228122
C2_SRF_24h_10392MC5825	chr7	73323099	73323295	8.1	24.4	73323196	2.1	4.7e-29	CCTTTTAGGG	chr7:73323178-73323186	No	Chsy1	3'		TCONS_00243118
C2_SRF_24h_10392MC6050	chr8	11758111	11758412	7.4	6.4	11758299	2.1	5.8e-22				Arhgef7	Promoter/Exon 1	73	TCONS_00264212
C2_SRF_24h_10392MC6255	chr8	87183759	87184080	8.9	12.5	87183893	2.1	2.3e-25				ncRNA			TCONS_00279045
C2_SRF_24h_10392MC6287	chr8	91094591	91094869	8.7	19.8	91094728	2.1	2.3e-25	CCTTATAAGG	chr8:91094721-91094729	Yes	Nkd1	Intron 2		TCONS_00264899
C2_SRF_24h_10392MC6394	chr8	123112942	123113283	8.9	10.1	123113158	2.1	2.3e-25				Gins2	Promoter	61	TCONS_00266233
C2_SRF_24h_10392MC6448	chr8	129259399	129259610	7.8	71.2	129259526	2.1	5.8e-22	CCATATGTGG	chr8:129259516-129259524	No
									CCTAATGTGG	chr8:129259924-129259932	Yes
									CCTAATAAGT	chr8:129260055-129260063	Yes
C2_SRF_24h_10392MC6522	chr9	45744014	45744290	6.3	14.3	45744172	2.1	9.7e-17	CCTTTTATGG	chr9:45744245-45744253	Yes	Tagln	Promoter		TCONS_00282464
									CCATATTTGG	chr9:45744122-45744130	Yes	Tagln	Exon 1		TCONS_00282464
C2_SRF_24h_10392MC6614	chr9	95412273	95412453	6.3	14.3	95412354	2.1	9.7e-17				U2surp	Exon 1	85	TCONS_00296179
C2_SRF_24h_10392MC32	chr1	36187126	36187399	8.3	18.8	36187259	2	3.4e-28	CCAAACATGG	chr1:36187253-36187261		Uggt1	3'		TCONS_00001518
C2_SRF_24h_10392MC49	chr1	39803354	39803704	10.2	46.5	39803508	2	7.4e-36	CCATAAAAGG	chr1:39803554-39803562	No
C2_SRF_24h_10392MC162	chr1	89223361	89223648	8.4	10.8	89223533	2	3.4e-28				Gigyf2	Exon 1	75	TCONS_00000546
C2_SRF_24h_10392MC195	chr1	95582040	95582299	9	14.8	95582175	2	3.4e-28	CCTTAGAAGG	chr1:95582167-95582175	Yes	Bok	Promoter	111	TCONS_00000648
C2_SRF_24h_10392MC277	chr1	152239712	152239978	6.8	30.7	152239928	2	1e-20	CCTTCAAAGG	chr1:152239820-152239828	No	Tpr	Promoter	94	TCONS_00000958
									CCTTCAAAGG	chr1:152239820-152239828	No	BC003331	Exon 1	94	TCONS_00002175
C2_SRF_24h_10392MC292	chr1	158350951	158351062	3.5	21.1	158351012	2	4.5e-10
C2_SRF_24h_10392MC495	chr10	42863087	42863334	7.4	22.4	42863193	2	1.3e-23	CCTAATATGG	chr10:42863197-42863205	No	Sobp	Intron 3		TCONS_00020531
C2_SRF_24h_10392MC505	chr10	51753616	51753854	7.2	16.3	51753675	2	1.3e-23	CCTAAAAAGG	chr10:51753730-51753738	Yes	Ros1			TCONS_00024756
C2_SRF_24h_10392MC551	chr10	62486361	62486862	9.1	6.4	62486759	2	5.7e-31				Hnrnph3	Promoter	134	TCONS_00020638
C2_SRF_24h_10392MC601	chr10	79166975	79167385	11.3	8.6	79167149	2	1.7e-38				Bsg	Exon 1	47	TCONS_00019748
C2_SRF_24h_10392MC603	chr10	79229398	79229968	11.5	8.7	79229649	2	1.7e-38				Rnf126	Promoter	116	TCONS_00020772
C2_SRF_24h_10392MC718	chr10	85379678	85380095	9.6	15.8	85379937	2	5.7e-31				Prdm4	Promoter	97	TCONS_00030460
C2_SRF_24h_10392MC786	chr10	120154128	120154491	8.1	12.2	120154333	2	2.8e-27	CCAAATAAAG	chr10:120154335-120154343	Yes
C2_SRF_24h_10392MC865	chr11	6288975	6289407	10.5	13.6	6289268	2	7.7e-31				Zmiz2	Promoter	29	TCONS_00033212
C2_SRF_24h_10392MC917	chr11	31571808	31572049	6.3	22.9	31571892	2	1e-17				Bod1	Promoter	59	TCONS_00035041
C2_SRF_24h_10392MC942	chr11	50483158	50483347	7	15.8	50483249	2	1e-17	CCATATTAGG	chr11:50483233-50483241	No	Adamts2	Intron 3		TCONS_00033467
C2_SRF_24h_10392MC947	chr11	51813909	51814441	11.5	9	51813966	2	3.1e-34				Ube2b	Promoter	61	TCONS_00035161
C2_SRF_24h_10392MC974	chr11	57917417	57917645	5.4	9.9	57917522	2	1.4e-14				Cnot8	Promoter	79	TCONS_00033571
C2_SRF_24h_10392MC983	chr11	59041670	59042007	5.4	12.4	59041782	2	1.4e-14				Arf1	Exon 1	118	TCONS_00035258
C2_SRF_24h_10392MC1150	chr11	83116081	83116365	10.5	27.1	83116242	2	7.7e-31				Ap2b1	Promoter	45	TCONS_00034115
C2_SRF_24h_10392MC1255	chr11	99917089	99917314	7	63.3	99917202	2	1e-17	CCTTAAATGG	chr11:99917215-99917223	No	Krt31	Promoter
C2_SRF_24h_10392MC1283	chr11	102069941	102070204	6.9	24.9	102070135	2	1e-17				Hdac5	Intron 3	72	TCONS_00036055
C2_SRF_24h_10392MC1332	chr11	109287171	109287360	4.4	11.3	109287253	2	1.6e-11				Amz2	Exon 1	70	TCONS_00034604
C2_SRF_24h_10392MC1353	chr11	116248719	116248977	6.5	13.2	116248832	2	1e-17	CTTTAAAAGG	chr11:116248822-116248830	No	Rnf157	Intron 2		TCONS_00051202
C2_SRF_24h_10392MC1365	chr11	117156709	117156897	5	8.3	117156851	2	1.4e-14	CCTTATAAGG	chr11:117156841-117156849	No	Sept9.	Intron 2	55
C2_SRF_24h_10392MC1497	chr12	40764464	40764800	8.7	15.8	40764632	2	2.6e-28	CCAAACAAGG	chr12:40764646-40764654	No	Ar14a	Promoter	107	TCONS_00065954
C2_SRF_24h_10392MC1526	chr12	66174724	66175150	8.1	11.3	66174943	2	2.6e-28				Fkbp3	Promoter	63	TCONS_00055714
C2_SRF_24h_10392MC1665	chr12	113917044	113917293	5.9	15.3	113917252	2	3.6e-17	CCATAAATGG	chr12:113917221-113917229	No	Zbtb42	Intron 1	111	TCONS_00055466
C2_SRF_24h_10392MC1784	chr13	49739059	49739337	6	21.8	49739241	2	1.4e-17	CCATAATTGG	chr13:49739198-49739206	No	Cenpp	Intron 3		TCONS_00068605
C2_SRF_24h_10392MC1824	chr13	55701308	55701522	5.2	7.9	55701382	2	1.4e-17	CCTTATAAGC	chr13:55701348-55701356	No	Brgalt7	Promoter	20	TCONS_00067908
C2_SRF_24h_10392MC1860	chr13	65342369	65342883	9.8	11.1	65342698	2	6.6e-33				ncRNA		143	TCONS_00070151
C2_SRF_24h_10392MC1906	chr13	99449617	99449827	5.9	15.3	99449639	2	1.4e-17	CCTAATTAGG	chr13:99449625-99449633	No	Tmem171	3'		TCONS_00080443
C2_SRF_24h_10392MC1984	chr14	22633148	22633404	8.1	36.6	22633227	2	3.3e-31	CCATGTTAGG	chr14:22633132-22633140	No	Samd8	3'		TCONS_00080768
									CCAAATAAGG	chr14:22633244-22633252	No	Samd8	3'		TCONS_00080768
									CCATTTTTAG	chr14:22633293-22633301	No	Samd8	3'		TCONS_00080768
C2_SRF_24h_10392MC2159	chr15	7167036	7167309	4.4	6.6	7167179	2	1.4e-10	CCTTTTCTGG	chr15:7167176-7167184	Yes	Egflam	Intron 20		TCONS_00092508
C2_SRF_24h_10392MC2201	chr15	31153819	31154332	11.4	6.3	31154141	2	1.4e-31				Dap	Promoter	70	TCONS_00091780
C2_SRF_24h_10392MC2252	chr15	43114204	43114437	6.1	9.2	43114338	2	2.8e-16				Eif3e	Promoter	55	TCONS_00092631
C2_SRF_24h_10392MC2299	chr15	62093166	62093394	5.9	21.4	62093258	2	2.2e-13	CCAAATATGG	chr15:62093264-62093272	No	Pvt1	3'		TCONS_00101566
C2_SRF_24h_10392MC2308	chr15	66709377	66709610	4.8	14.6	66709555	2	1.4e-10	CCAATATAGA	chr15:66709311-66709319	No	ncRNA			TCONS_00098590
C2_SRF_24h_10392MC2376	chr15	76353739	76354264	10.7	5.1	76353949	2	2e-28	CCTTATACGG	chr15:76353936-76353944	No	Scrt1	Promoter	141	TCONS_00092848
									CCAATTAGGG	chr15:76353795-76353803	No	Scrt1	Promoter	141	TCONS_00092848
									CCCAATTAGG	chr15:76353794-76353802	No	Scrt1	Promoter	141	TCONS_00092848
C2_SRF_24h_10392MC2379	chr15	76437757	76438163	10	5.7	76437922	2	2e-28				Cpsf1	Exon 1	49	TCONS_00092851
C2_SRF_24h_10392MC2474	chr15	80094679	80094859	4.6	20.8	80094729	2	1.4e-10				Rps19bp1	promoter	56	TCONS_00092993
C2_SRF_24h_10392MC2476	chr15	80778791	80779212	8.5	6.2	80778929	2	3e-22				Adsl	Promoter/Exon 1	52	TCONS_00095179
C2_SRF_24h_10392MC2637	chr15	99680817	99681152	10	22.7	99680975	2	2e-28	CCTTTTATGG	chr15:99680922-99680930	No	Lima1	Intron 1		TCONS_00093291
C2_SRF_24h_10392MC2654	chr15	100445235	100446103	17.4	7.4	100445749	2	3.1e-51				C330013E15Rik	Promoter	30	TCONS_00094722
												Dazap2	Promoter	88	TCONS_00092383
C2_SRF_24h_10392MC2691	chr15	102552373	102552870	8.9	7.7	102552685	2	3e-22				Calcoco1	Promoter		TCONS_00093379
C2_SRF_24h_10392MC2886	chr16	87649310	87649515	4.7	4.1	87649417	2	4.3e-13
C2_SRF_24h_10392MC3028	chr17	27076325	27076966	13.1	10.8	27076770	2	3.7e-36				Cuta	Promoter	68	TCONS_00115461
C2_SRF_24h_10392MC3079	chr17	31992674	31993061	10.5	13.6	31992885	2	5.2e-27				Sik1	Promoter	132	TCONS_00115552
C2_SRF_24h_10392MC3180	chr17	56218332	56219217	11.5	9.5	56218581	2	5e-30	CCTTTATTGG	chr17:56218961-56218969	No	Hdgfrp2	Promoter	59	TCONS_00127703
C2_SRF_24h_10392MC3193	chr17	56812392	56812756	7	12.7	56812620	2	2e-15				Ranbp3	Promoter	76	TCONS_00114940
C2_SRF_24h_10392MC3212	chr17	66300472	66300737	6.9	13.8	66300549	2	2e-15				Twsg1	Promoter/Exon 1	85	TCONS_00116031
C2_SRF_24h_10392MC3338	chr18	33623587	33623727	5	18.2	33623696	2	8.2e-17	ACAAATAAGG	chr18:33623706-33623714	Yes	Nrep	Promoter	75
									CCTTTTATGT	chr18:33623853-33623861	Yes	Gm10549	Exon 1	75
C2_SRF_24h_10392MC3383	chr18	46757170	46757448	8.5	17.1	46757268	2	9.6e-28				Tmed7	Promoter/Exon 1	69	TCONS_00129863
												Eif1a	Promoter	69	TCONS_00129310
C2_SRF_24h_10392MC3416	chr18	62339495	62339809	4.9	6.4	62339632	2	2.6e-13				Adrb2	Exon 1	66	TCONS_00132360
C2_SRF_24h_10392MC3460	chr18	77952650	77952907	6.8	15.5	77952779	2	2.2e-20				8030462N17Rik	Promoter	163	TCONS_00131485
									CCTTAAAAGC	chr18:77952996-77953004	No	4930465K10Rik	Promoter	163
C2_SRF_24h_10392MC3487	chr19	4125553	4126060	9.9	10	4125816	2	7.2e-31				Aip	Promoter	56	TCONS_00138340
												Tmem134	Promoter	56	TCONS_00137595
C2_SRF_24h_10392MC3526	chr19	5731504	5731874	10.9	16.5	5731747	2	1.3e-34	CCAAATAAGA	chr19:5731732-5731740	No	Sssca1	Promoter	37	TCONS_00138432
C2_SRF_24h_10392MC3632	chr19	36483980	36484253	5.7	10.4	36484105	2	1.8e-16		chr19:36,484,105-36,484,105		Pcgf5	Intron 1	90	TCONS_00139767
C2_SRF_24h_10392MC3684	chr19	47142067	47142593	12.3	11.2	47142184	2	3.5e-42	CCGTAAATGG	chr19:47142154-47142162	No	Taf5	Promoter	75	TCONS_00138207
C2_SRF_24h_10392MC3743	chr2	12247182	12247506	8.3	30.1	12247277	2	3.9e-21	ACATATAAGG	chr2:12247341-12247349	Yes	E030013I19Rik	3'		TCONS_00146523
C2_SRF_24h_10392MC3890	chr2	38920768	38921288	9.6	4.7	38921090	2	4.6e-24				Golga1	Promoter	48	TCONS_00148914
C2_SRF_24h_10392MC4078	chr2	132036745	132036930	6.5	14.8	132036787	2	2e-15	CCAAATAAGG	chr2:132036836-132036844	No
									CCTTAGTAGG	chr2:132036906-132036914	No
C2_SRF_24h_10392MC4096	chr2	143741975	143742221	9.8	35.6	143742153	2	4.6e-24	CCATTTTTGG	chr2:143742101-143742109	Yes	Dstn	Intron 1		TCONS_00147822
C2_SRF_24h_10392MC4200	chr2	164766076	164766277	4.1	37.6	164766152	2	5.2e-10	CCATATAAGG	chr2:164766156-164766164	No	Mmp9	Promoter		TCONS_00153816
									CCATTTTAAG	chr2:164766201-164766209	No	Mmp9	Promoter		TCONS_00153816
									CATTTTAAGG	chr2:164766202-164766210	No	Mmp9	Promoter		TCONS_00153816
C2_SRF_24h_10392MC4223	chr2	168374896	168375135	6.3	28.7	168374989	2	2e-15	TCTTATAAGG	chr2:168374992-168375000	No	Nfatc2	Intron 3		TCONS_00150121
C2_SRF_24h_10392MC4287	chr3	28633685	28633853	5.2	6.3	28633766	2	1.2e-17
C2_SRF_24h_10392MC4329	chr3	51474376	51474643	6.5	19.6	51474535	2	2.1e-21	CCTATATAGC	chr3:51474295-51474303	No	Mgst2	Intron 2		TCONS_00170682
									CTTTAATTGG	chr3:51474343-51474351	No	Mgst2	Intron 2		TCONS_00170682
10335-C2C12-24h-SRF.32mers16	chr3					51474515			CCAAATAAGG	chr3:51474450-51474458	No	Mgst2	Intron 2		TCONS_00170682
C2_SRF_24h_10392MC4411	chr3	94914831	94915026	7.8	11.9	94914897	2	3.2e-25				Vps72	Promoter		TCONS_00174467
C2_SRF_24h_10392MC4521	chr3	131067921	131068232	7	31.6	131068112	2	2.1e-21
C2_SRF_24h_10392MC4570	chr4	14753631	14753888	7	63.3	14753819	2	7.1e-20				Otud6b	Promoter	44	TCONS_00185608
C2_SRF_24h_10392MC4581	chr4	24825120	24825247	4.6	16.6	24825152	2	5.7e-13				Ndufaf4	Promoter	54	TCONS_00184244
C2_SRF_24h_10392MC4601	chr4	40917819	40918079	8.5	14	40917882	2	4.7e-27				Nfx1	Promoter/Exon 1	87	TCONS_00184295
C2_SRF_24h_10392MC4634	chr4	48055920	48056261	8.7	13.2	48056151	2	4.7e-27	CTATATTTGG	chr4:48056152-48056160	Yes	Nr4a3	Promoter	79	TCONS_00184424
									CCAATTTAGA	chr4:48056307-48056315	Yes	Nr4a3	Promoter	79	TCONS_00184424
C2_SRF_24h_10392MC4649	chr4	55671905	55672084	5.4	11	55672001	2	2.2e-16
C2_SRF_24h_10392MC4742	chr4	117559809	117560075	4.8	7.9	117559964	2	5.7e-13				Atp6v0b	Exon 1	64	TCONS_00186229
C2_SRF_24h_10392MC4756	chr4	119705129	119705463	8.5	38.6	119705310	2	4.7e-27	CCAAATAAGG	chr4:119705317-119705325	Yes	Hivep3	Intron 2	47	TCONS_00203174
C2_SRF_24h_10392MC4810	chr4	129727829	129728033	5.4	24.7	129727888	2	2.2e-16		chr4:129727883-129727892		Col16a1	Intron 2		TCONS_00185080
C2_SRF_24h_10392MC4878	chr4	137032940	137033217	7.1	32.1	137033078	2	1.9e-23	CCATGTTTGG	chr4:137033088-137033096	No	Hspg2	Intron 1	74	TCONS_00188745
C2_SRF_24h_10392MC4989	chr4	155609992	155610255	5.4	9.9	155610126	2	2.2e-16				ncRNA		80	TCONS_00188825
C2_SRF_24h_10392MC5007	chr5	20645431	20645660	7.2	43.5	20645509	2	1.6e-24	CCATATCAGG	chr5:20645513-20645521	No
C2_SRF_24h_10392MC5074	chr5	44617905	44618139	4.4	13.2	44617969	2	1.4e-13				Tapt1	Promoter	150	TCONS_00206547
C2_SRF_24h_10392MC5135	chr5	108741684	108741886	6.8	40.9	108741760	2	8.5e-21				Pigg	Promoter	52	TCONS_00205573
C2_SRF_24h_10392MC5223	chr5	125956037	125956304	9.1	13.8	125956152	2	4.2e-32				Aacs	Promoter	53	TCONS_00209383
C2_SRF_24h_10392MC5257	chr5	138041889	138042042	4.4	26.4	138042005	2	1.4e-13	CCAAATTAAG	chr5:138042254-138042262	No	Mospd3	Promoter	56	TCONS_00225661
									CAAATTAAGG	chr5:138042255-138042263	No	Mospd3	Promoter	56	TCONS_00225661
C2_SRF_24h_10392MC5282	chr5	142843520	142843730	5	22.7	142843684	2	3.8e-17				ncRNA		68	TCONS_00220702
C2_SRF_24h_10392MC5305	chr5	145927883	145928064	5.9	35.6	145928010	2	3.8e-17				Ptcd1	Promoter	66	TCONS_00207450
												Cpsf4	Promoter	66	TCONS_00209447
C2_SRF_24h_10392MC5383	chr6	38826252	38826598	6.3	6	38826340	2	9.6e-20				Hipk2	Promoter	43	TCONS_00227427
C2_SRF_24h_10392MC5430	chr6	59401442	59401656	5.9	35.6	59401517	2	2.8e-16	CCTTCTTTGG	chr6:59401486-59401494	No
									CCATATTTGG	chr6:59401517-59401525	No
C2_SRF_24h_10392MC5451	chr6	82602804	82603067	6.1	10.1	82602918	2	9.6e-20				Pole4	Promoter	72	TCONS_00227695
C2_SRF_24h_10392MC5461	chr6	83299345	83299541	5.2	6.3	83299426	2	2.8e-16				Bola3	Promoter	41	TCONS_00226588
C2_SRF_24h_10392MC5527	chr6	106719043	106719290	7.6	13.8	106719169	2	2.8e-23				Trnt1	Promoter/Exon 1	41	TCONS_00226792
C2_SRF_24h_10392MC5710	chr7	25315364	25315689	6.5	11.9	25315529	2	2.3e-21				Irgq	Promoter		TCONS_00242558
C2_SRF_24h_10392MC5736	chr7	29164191	29164469	6.5	17	29164321	2	2.3e-21	CCTTTTATGG	chr7:29164297-29164305	No	Zfp36	Promoter	36	TCONS_00244529
C2_SRF_24h_10392MC5742	chr7	29730731	29731048	8.5	51.7	29730785	2	4.7e-29	CCTGATTTGG	chr7:29730621-29730629	No	Actn4	Intron 1		TCONS_00244547
									CCAAATTTGC	chr7:29730776-29730784	Yes	Actn4	Intron 1		TCONS_00244547
									CCTTATTAGG	chr7:29730846-29730854	Yes	Actn4	Intron 1		TCONS_00244547
C2_SRF_24h_10392MC5782	chr7	51952586	51952876	6.8	11.1	51952660	2	2.3e-21	CCTTTTGAGG	chr7:51952664-51952672	No	Izumo2	Promoter
C2_SRF_24h_10392MC5811	chr7	63217606	63217953	7.6	9.9	63217910	2	3.5e-25	CCTTCTAAGG	chr7:63217940-63217948	No	NIpa2	Promoter	65	TCONS_00250370
C2_SRF_24h_10392MC5819	chr7	72017716	72018043	5.7	8.6	72017910	2	1.3e-17				Fam189a1	Intron 1	69	TCONS_00244990
												Ndnl2	Exon 1	69	TCONS_00244991
C2_SRF_24h_10392MC5821	chr7	72838214	72838394	3.6	13.1	72838350	2	2.1e-10	ACAAAAATGG	chr7:72838360-72838368	No	Tm2d3	Promoter/Exon 1	52	TCONS_00243110
C2_SRF_24h_10392MC5843	chr7	86804929	86805044	3.7	33.6	86804989	2	2.1e-10				Ticrr	Promoter	84	TCONS_00243187
C2_SRF_24h_10392MC5911	chr7	119420393	119420657	8.3	16.7	119420520	2	4.7e-29	CCTAATATGG	chr7:119420549-119420557	No	Mical2	Intron 3		TCONS_00263435
C2_SRF_24h_10392MC5915	chr7	119522085	119522433	9.1	23.7	119522183	2	5.7e-33	CCTTTTTAGG	chr7:119522199-119522207	Yes	Micalcl	Intron 2		TCONS_00263435
C2_SRF_24h_10392MC5940	chr7	129276395	129276584	5.2	19	129276494	2	1.3e-17				Palb2	Promoter	52	TCONS_00245589
												Dctn5	Promoter	52	TCONS_00243663
C2_SRF_24h_10392MC5967	chr7	137690774	137691066	6.8	20.4	137690878	2	2.3e-21				Nsmce4a	Promoter/Exon 1/Intron 1	76	TCONS_00245730
C2_SRF_24h_10392MC6102	chr8	35217486	35217875	11.5	8.7	35217595	2	7e-36	CCTTTTATGG	chr8:35217693-35217701	No	Tmem66	Exon 1	49	TCONS_00264459
C2_SRF_24h_10392MC6114	chr8	45540893	45541096	5.7	34.3	45540966	2	2.5e-15	CCTTATTTGG	chr8:45540968-45540976	No
C2_SRF_24h_10392MC6125	chr8	48419601	48419830	6.1	36.9	48419720	2	1.3e-18	CCATATAAGG	chr8:48419723-48419731	No	Stox2	Intron 3		TCONS_00267982
C2_SRF_24h_10392MC6143	chr8	67212334	67212652	5.9	11.9	67212606	2	2.5e-15				Sc4mol	Exon 1	58	TCONS_00265719
C2_SRF_24h_10392MC6266	chr8	87476787	87476976	6.5	29.7	87476942	2	1.3e-18	CCAGATTTGG	chr8:87476915-87476923	No	Rtbdn	Exon 4/Intron 4
C2_SRF_24h_10392MC6304	chr8	97362077	97362386	7.4	11.2	97362282	2	5.8e-22				Ciapin1	Promoter	73	TCONS_00268939
												Coq9	Promoter	73	TCONS_00264962
C2_SRF_24h_10392MC6334	chr8	108424201	108424470	7.8	20.3	108424332	2	5.8e-22				Pskh1	Promoter	64	TCONS_00265077
C2_SRF_24h_10392MC6379	chr8	120874038	120874324	6.8	30.7	120874195	2	1.3e-18	CCATATAAGG	chr8:120874181-120874189	No	Cdh13	Intron 1		TCONS_00265202
C2_SRF_24h_10392MC6396	chr8	123807095	123807301	5.7	51.4	123807205	2	2.5e-15	CCAAATATGG	chr8:123807194-123807202	No
									ACTAAATTGG	chr8:123807308-123807316	No
C2_SRF_24h_10392MC117	chr1	74062394	74062677	7.6	11.5	74062523	1.9	2e-24	CCATAAAAGC	chr1:74062302-74062310	No	Tns1	Intron 31		TCONS_00001760
									CCTTTTATGG	chr1:74062528-74062536	Yes	Tns1	Intron 31		TCONS_00001760
C2_SRF_24h_10392MC148	chr1	80640409	80640725	8.7	39.6	80640636	1.9	3.4e-28	CCATATTAGG	chr1:80640604-80640612	No	Dock10	Intron 2	78
C2_SRF_24h_10392MC152	chr1	88051158	88051412	5	9.1	88051257	1.9	4.3e-17				Armc9	Promoter	38	TCONS_00006130
C2_SRF_24h_10392MC165	chr1	90362981	90363207	4.6	11.9	90363133	1.9	1.6e-13	CCACATAAGG	chr1:90363113-90363121	No
C2_SRF_24h_10392MC324	chr1	172105129	172105342	4.8	12.4	172105274	1.9	1.6e-13				Uap1	Promoter	72	TCONS_00002361
C2_SRF_24h_10392MC361	chr1	182834261	182834506	7.8	23.7	182834379	1.9	2e-24				Pycr2	Promoter/Exon 1	41	TCONS_00001256
C2_SRF_24h_10392MC378	chr1	192752318	192752489	6.8	122.6	192752383	1.9	1e-20				Angel2	Exon 1	61	TCONS_00001321
C2_SRF_24h_10392MC391	chr1	194680939	194681403	13.7	22.7	194681114	1.9	1.2e-47	CCTTTTCTGG	chr1:194680863-194680871	No	Sertad4	Intron 1	72	TCONS_00002584
									CCTTCTATGG	chr1:194681030-194681038	Yes	Sertad4	Intron 1	72	TCONS_00002584
C2_SRF_24h_10392MC401	chr10	6238410	6238701	6.8	15.3	6238614	1.9	4.8e-20	CCTTATTAGG	chr10:6238597-6238605	No	Mthfd1l	Intron 2		TCONS_00020301
C2_SRF_24h_10392MC405	chr10	7309401	7309710	8.1	8.1	7309643	1.9	2.8e-27				Lrp11	Exon 1	126	TCONS_00023027
C2_SRF_24h_10392MC632	chr10	79689219	79689440	7.4	33.6	79689353	1.9	1.3e-23				Mum1	promoter/Exon 1	73	TCONS_00019788
C2_SRF_24h_10392MC776	chr10	116387204	116387663	6.8	8.8	116387579	1.9	4.8e-20				Rab3ip	Promoter	112	TCONS_00021070
												4933412E12Rik	Promoter	112	TCONS_00023921
C2_SRF_24h_10392MC816	chr10	127533768	127534058	5	15.2	127533866	1.9	1.6e-16				Baz2a	Intron 2	82	TCONS_00020216
C2_SRF_24h_10392MC858	chr11	5420745	5421053	5.2	9.5	5420964	1.9	1.4e-14	CCTAGAAAGG	chr11:5420931-5420939	No	Xbp1	Exon 1	88	TCONS_00034888
C2_SRF_24h_10392MC883	chr11	17157494	17157707	5.9	13.4	17157583	1.9	1.4e-14				C1d	Promoter/Exon 1	33	TCONS_00033256
C2_SRF_24h_10392MC928	chr11	45758431	45758662	5.7	10.3	45758574	1.9	1.4e-14				Lsm11	Promoter	94	TCONS_00035095
C2_SRF_24h_10392MC1067	chr11	70463993	70464188	4	36.3	70464013	1.9	1.4e-08	CCATATAAGG	chr11:70464043-70464051	Yes	Rnf167	Intron 7		TCONS_00039387
C2_SRF_24h_10392MC1096	chr11	75274977	75275281	6.5	11.9	75275150	1.9	1e-17	CCCTTTAAGG	chr11:75274700-75274708	Yes	Mir22hg	Promoter	56	TCONS_00052740
C2_SRF_24h_10392MC1119	chr11	77795951	77796277	7	12.7	77795997	1.9	1e-17				Phf12	Promoter	101	TCONS_00034007
C2_SRF_24h_10392MC1148	chr11	82721870	82721960	2.6	9.5	82721905	1.9	9.7e-06	CCAATTTTAG	chr11:82722039-82722047	No	Nle1	Promoter/Exon 1/Intron 1	56	TCONS_00035676
C2_SRF_24h_10392MC1149	chr11	82724624	82724876	5	18.2	82724720	1.9	1.4e-14	CCAAATATAG	chr11:82724728-82724736	Yes	Unc45b	Promoter		TCONS_00034103
C2_SRF_24h_10392MC1204	chr11	94490946	94491375	10.9	13.2	94491019	1.9	7.7e-31				Lrrc59	Promoter	46	TCONS_00034265
C2_SRF_24h_10392MC1362	chr11	116714258	116714428	4.1	12.5	116714370	1.9	1.6e-11				Srsf2	Exon 1	204	TCONS_00036293
C2_SRF_24h_10392MC1399	chr11	119654628	119655052	12.2	15.8	119654862	1.9	1.1e-37	CCAAATAAGG	chr11:119654884-119654892	No	Rptor	Intron 7		TCONS_00034778
									CTTTTAAAGG	chr11:119655013-119655021	No	Rptor	Intron 7		TCONS_00034778
									CCTTTTTAGA	chr11:119655028-119655036	No	Rptor	Intron 7		TCONS_00034778
									TCTTTTATGG	chr11:119655047-119655055	No	Rptor	Intron 7		TCONS_00034778
C2_SRF_24h_10392MC1486	chr12	32339442	32339893	8.7	8.8	32339684	1.9	2.6e-28				Dus4l	Promoter/Exon 1	58	TCONS_00055618
												Cog5	Promoter/Exon 1	58	TCONS_00054792
C2_SRF_24h_10392MC1934	chr13	107737073	107737408	9	23.5	107737257	1.9	6.6e-33				Dimt1	Promoter/Exon 1	53	TCONS_00068208
C2_SRF_24h_10392MC1994	chr14	26513468	26513700	5.9	17.8	26513508	1.9	5.6e-19	CCAATAAAGG	chr14:26513611-26513619	No	Ppif	Promoter	64	TCONS_00083651
C2_SRF_24h_10392MC2052	chr14	55615794	55616020	6.3	16.4	55615920	1.9	5.5e-23	CCAAATAAGG	chr14:55615859-55615867	Yes	Myh7	Promoter		TCONS_00081827
C2_SRF_24h_10392MC2113	chr14	76244744	76245234	11.4	11.5	76245041	1.9	6.7e-44				Gm4285	Promoter	140
												Tpt1	Promoter/Exon 1	140	TCONS_00081343
C2_SRF_24h_10392MC2291	chr15	59146127	59146899	15.2	5.4	59146567	1.9	1.4e-44				Sqle	Promoter	83	TCONS_00091895
C2_SRF_24h_10392MC2331	chr15	73009557	73009688	3.5	10.5	73009577	1.9	7.5e-08	CCAAATATGG	chr15:73009592-73009600	No	Ago2	Intron 18		TCONS_00092749
									CCTTTCATGG	chr15:73009727-73009735	No	Ago2	Intron 18		TCONS_00092749
C2_SRF_24h_10392MC2397	chr15	77044961	77045157	5.2	19	77045033	1.9	2.2e-13	CCTTAGTAGG	chr15:77045016-77045024	No	Rbfox2	Intron 19		TCONS_00092883
									CTTATTAAGG	chr15:77045326-77045334	No	Rbfox2	Intron 19		TCONS_00092883
C2_SRF_24h_10392MC2471	chr15	80064202	80064706	10.9	11.6	80064467	1.9	2e-28				Smcr7l	Promoter	60	TCONS_00102510
C2_SRF_24h_10392MC2528	chr15	84659936	84660107	3.9	6.5	84660027	1.9	7.5e-08	CCATATCTGG	chr15:84660018-84660026	No	Phf21b	Intron 11		TCONS_00093083
									CCTCATAAGG	chr15:84660046-84660054	No	Phf21b	Intron 11		TCONS_00093083
C2_SRF_24h_10392MC2689	chr15	102501256	102501733	13.6	9.1	102501629	1.9	5.2e-38	CCATAAAAGC	chr15:102501160-102501168	No	Atp5g2	Intron 1	48	TCONS_00093377
									GCATTTTTGG	chr15:102501740-102501748	No	Atp5g2	Promoter	48	TCONS_00093377
C2_SRF_24h_10392MC2799	chr16	23127744	23127971	7.6	11.5	23127827	1.9	1.2e-23	CCCTTTTTGG	chr16:23127875-23127883	No	Rfc4	Promoter	42	TCONS_00105236
C2_SRF_24h_10392MC2876	chr16	70314253	70314474	4.1	10.7	70314399	1.9	4.3e-13				Gbe1	Exon 1	80	TCONS_00104852
C2_SRF_24h_10392MC2919	chr16	96370855	96371244	8.3	15	96371065	1.9	2.6e-27	CCTTATAAGG	chr16:96371068-96371076	No	Wrb	Exon 1		TCONS_00104974
C2_SRF_24h_10392MC2923	chr17	3032222	3032452	4.1	3.5	3032425	1.9	5.3e-10
C2_SRF_24h_10392MC2949	chr17	7374007	7374741	9.6	7.9	7374402	1.9	4.9e-24				Rps6ka2	Promoter	76	TCONS_00114044
C2_SRF_24h_10392MC3033	chr17	27702685	27702951	6.1	9.2	27702772	1.9	2e-15				AI413582	Promoter	56	TCONS_00115471
C2_SRF_24h_10392MC3093	chr17	33897454	33897734	5.9	21.4	33897681	1.9	1.1e-12	CCATAAATGA	chr17:33897686-33897694	No	Rab11b	Exon 1	48	TCONS_00115607
C2_SRF_24h_10392MC3189	chr17	56723957	56724418	10.5	10	56724270	1.9	5.2e-27				Safb2	Promoter	169	TCONS_00115976
												Safb	Promoter	169	TCONS_00114936
C2_SRF_24h_10392MC3255	chr17	84512006	84512210	5.9	9.7	84512136	1.9	1.1e-12	CCATTTATAG	chr17:84512122-84512130	Yes
C2_SRF_24h_10392MC3384	chr18	46901341	46901560	4.4	13.2	46901521	1.9	2.6e-13				ATg12	Promoter	99	TCONS_00129865
												Ap3s1	Promoter	99	TCONS_00129311
C2_SRF_24h_10392MC3467	chr18	80403419	80403632	5.9	7.6	80403535	1.9	8.2e-17				Txnl4a	Promoter/Exon 1	88	TCONS_00129565
C2_SRF_24h_10392MC3469	chr18	80665946	80666861	18.5	8.8	80666463	1.9	5.9e-67				Ctdp1	Promoter	134	TCONS_00131882
C2_SRF_24h_10392MC3472	chr18	82631517	82631914	10.2	5.8	82631724	1.9	2.7e-35
C2_SRF_24h_10392MC3484	chr19	4012518	4012982	9.1	9.8	4012695	1.9	7.2e-31	CCACTAAAGG	chr19:4012794-4012802	No	Ndufv1	Promoter	38	TCONS_00138335
C2_SRF_24h_10392MC3652	chr19	42244947	42245176	7.4	12.2	42245068	1.9	1.5e-23				Zfyve27	Promoter	46	TCONS_00138112
C2_SRF_24h_10392MC3803	chr2	29475131	29475318	5.2	10.5	29475246	1.9	1.1e-12				Rapgef1	Promoter		TCONS_00146743
C2_SRF_24h_10392MC3812	chr2	29904123	29904512	9.7	8	29904437	1.9	4.6e-24				Wdr34	Promoter	63	TCONS_00148741
C2_SRF_24h_10392MC3903	chr2	55062350	55062496	3.7	22.4	55062416	1.9	2e-07	CCTTATTTGG	chr2:55062426-55062434	No
C2_SRF_24h_10392MC3926	chr2	72125231	72125565	6.3	12.7	72125271	1.9	2e-15	CTAAAAATGG	chr2:72125249-72125257	Yes	B230120H23Rik	Exon 1		TCONS_00147105
									CCAAATAAGG	chr2:72125295-72125303	Yes	B230120H23Rik	Exon 1		TCONS_00147105
C2_SRF_24h_10392MC3938	chr2	76819890	76820092	6.1	55.4	76819967	1.9	2e-15	CCTTAAAAAG	chr2:76819971-76819979	Yes	Ttn	Intron 1
C2_SRF_24h_10392MC3971	chr2	93662595	93662839	6.5	13.2	93662733	1.9	2e-15				Ext2	Promoter/Exon 1	45	TCONS_00149380
C2_SRF_24h_10392MC3982	chr2	103401304	103401396	2.3	13.8	103401350	1.9	5.6e-05	CCATATATGG	chr2:103401348-103401356	No	Abtb2	Promoter		TCONS_00147410
C2_SRF_24h_10392MC3986	chr2	103637982	103638177	6.1	27.7	103638134	1.9	2e-15	CGAAAAAAGG	chr2:103637878-103637886	No	Caprin1	Promoter	114	TCONS_00149427
									CCTTATTTGG	chr2:103638106-103638114	No	Caprin1	Promoter	114	TCONS_00149427
									CCCTAAAAGG	chr2:103638226-103638234	No	Caprin1	Promoter	114	TCONS_00149427
C2_SRF_24h_10392MC3996	chr2	112079426	112079695	6.5	11.9	112079556	1.9	2e-15				Lpcat4	Promoter	75	TCONS_00147490
C2_SRF_24h_10392MC4051	chr2	126532827	126533355	8.1	6.7	126533080	1.9	3.9e-21				Usp8	Promoter/Exon 1	59	TCONS_00147670
C2_SRF_24h_10392MC4058	chr2	127614570	127614719	6.1	12.3	127614672	1.9	2e-15				Nphp1	Promoter/Exon 1	34	TCONS_00149685
C2_SRF_24h_10392MC4071	chr2	131012525	131012728	3.3	14.8	131012618	1.9	2e-07	CCTTATGAGG	chr2:131012392-131012400	No	Cdc25b	Promoter		TCONS_00147749
C2_SRF_24h_10392MC4170	chr2	160446847	160447059	5	8.3	160447002	1.9	1.1e-12	CCAAAGTTGG	chr2:160446940-160446948	No
C2_SRF_24h_10392MC4203	chr2	165354747	165354915	6	36.3	165354794	1.9	1.1e-12	CCTAAGATGG	chr2:165354614-165354622	No	Slc2a10	3'		TCONS_00148215
									CCTTAAAAGG	chr2:165354860-165354868	No	Slc2a10	3'		TCONS_00148215
C2_SRF_24h_10392MC4277	chr3	14863274	14863586	7.2	10.9	14863444	1.9	3.2e-25	CCTAATAAGG	chr3:14863449-14863457	Yes	Car3	Promoter		TCONS_00170497
C2_SRF_24h_10392MC4333	chr3	53267505	53267691	6.8	12.3	53267539	1.9	2.1e-21				Proser1	Promoter	82	TCONS_00183589
C2_SRF_24h_10392MC4370	chr3	84149386	84149528	3.7	22.4	84149463	1.9	2e-10	CCATGTTTGG	chr3:84149477-84149485	No	4930565D16Rik	3'
C2_SRF_24h_10392MC4508	chr3	122627050	122627265	4.8	14.5	122627160	1.9	5.5e-14	CCTAGAAAGG	chr3:122627199-122627207	No	4933405D12Rik	promoter/Exon 1	42
									CCTAGAAAGG	chr3:122627199-122627207	No	1810037I17Rik	Promoter	42	TCONS_00171338
C2_SRF_24h_10392MC4526	chr3	137527241	137527476	4.8	17.4	137527263	1.9	5.5e-14						142
C2_SRF_24h_10392MC4535	chr3	142058315	142058765	9.1	8.7	142058639	1.9	5.1e-33				Pdlim5	Promoter	79	TCONS_00172494
C2_SRF_24h_10392MC4672	chr4	71861662	71862375	13.9	11	71862005	1.9	8.1e-46				Tle1	Promoter/Exon 1	227	TCONS_00191061
												C630043F03Rik	Promoter/Exon 1	227	TCONS_00184538
C2_SRF_24h_10392MC4776	chr4	124391898	124392091	5.2	10.5	124391964	1.9	2.2e-16				Sf3a3	Promoter/Exon 1	54	TCONS_00188667
C2_SRF_24h_10392MC4930	chr4	149112175	149112424	5.4	7.1	149112239	1.9	2.2e-16				Tmem201	Promoter/Exon 1	72	TCONS_00186783
C2_SRF_24h_10392MC5201	chr5	124682454	124682636	4.6	9.2	124682498	1.9	1.4e-13	CCATAAAAGG	chr5:124682498-124682506	No	4930568K20Rik	Intron 2
C2_SRF_24h_10392MC5294	chr5	143819452	143819738	7	25.3	143819549	1.9	8.5e-21	CCTTTTATGG	chr5:143819605-143819613	Yes	Rnf216	Intron 13		TCONS_00223648
C2_SRF_24h_10392MC5343	chr6	24477387	24477761	6.1	5	24477616	1.9	9.6e-20				Ndufa5	Promoter/Exon 1	55	TCONS_00227322
C2_SRF_24h_10392MC5377	chr6	37682411	37682582	5	30.3	37682528	1.9	2.8e-16	CTAAATATGG	chr6:37682473-37682481	No
C2_SRF_24h_10392MC5445	chr6	72423586	72423899	7.8	23.7	72423775	1.9	2.8e-23	CCTTTTTGGG	chr6:72423760-72423768	No
									GCTTTATTGG	chr6:72423854-72423862	No
C2_SRF_24h_10392MC5467	chr6	85019265	85019633	7.6	8.7	85019477	1.9	2.8e-23				Exoc6b	Promoter/Exon 1	60	TCONS_00227735
C2_SRF_24h_10392MC5888	chr7	109590196	109590441	8.7	13.2	109590334	1.9	4.7e-29	CCCAATATGG	chr7:109590118-109590126	No	Rrm1	Promoter	40	TCONS_00243422
C2_SRF_24h_10392MC5976	chr7	140122686	140122879	5	30.3	140122756	1.9	1.3e-17						115
C2_SRF_24h_10392MC5977	chr7	140280719	140280909	5.4	33	140280796	1.9	1.3e-17	CCTTTTAAGG	chr7:140280822-140280830	No	Ctbp2	Intron 1		TCONS_00245751
C2_SRF_24h_10392MC5984	chr7	144669975	144670210	4.8	9.7	144670123	1.9	5.8e-14
C2_SRF_24h_10392MC6012	chr7	149786910	149787197	4.6	6.9	149787071	1.9	5.8e-14	CCCAAAAAGG	chr7:149786502-149786510	No
									CCAAAAAGGG	chr7:149786503-149786511	No
									CCGTTTATGG	chr7:149786632-149786640	No
									CCTTGTTTGG	chr7:149787070-149787078	No
C2_SRF_24h_10392MC6134	chr8	63471770	63472088	7	11.5	63471987	1.9	1.3e-18				Nek1	Promoter	41	TCONS_00277895
C2_SRF_24h_10392MC6162	chr8	72826288	72826474	6.5	19.8	72826390	1.9	1.3e-18				Ddx49	Promoter	52	TCONS_00265771
												Cope	Promoter	52	TCONS_00264651
C2_SRF_24h_10392MC6168	chr8	73046935	73047201	7.4	12.2	73047042	1.9	5.8e-22	CCAAACATGG	chr8:73047172-73047180	No	Kxd1	Exon 1	44	TCONS_00265782
C2_SRF_24h_10392MC6314	chr8	98157261	98157487	8.2	29.7	98157380	1.9	2.3e-25				Gins3	Promoter	44	TCONS_00264985
C2_SRF_24h_10392MC6348	chr8	112302400	112302580	6.6	15.1	112302456	1.9	1.3e-18				Ap1g1	Promoter	90	TCONS_00265139
C2_SRF_24h_10392MC6378	chr8	120325644	120326035	6.4	7.3	120325935	1.9	1.3e-18				Mphosph6	Promoter/Exon 1	58	TCONS_00266214
C2_SRF_24h_10392MC6556	chr9	60255213	60255420	5.7	20.6	60255318	1.9	9.1e-14	CCAAACATGG	chr9:60255306-60255314	No	Thsd4	Intron 4		TCONS_00285152
C2_SRF_24h_10392MC6662	chr9	117949305	117949706	9.8	13.7	117949598	1.9	5.1e-26	CCTATATAGT	chr9:117949620-117949628	No	Azi2	Exon 1	108	TCONS_00281926
C2_SRF_24h_10392MC6671	chr9	121619412	121619545	3.5	63.3	121619457	1.9	4.4e-08				Deb1	Promoter	46	TCONS_00281993
C2_SRF_24h_10392MC64	chr1	52170589	52170847	5	18.2	52170793	1.8	4.3e-17	CCCATTTAGG	chr1:52170368-52170376	No	Stat1	Promoter	31	TCONS_00000245
C2_SRF_24h_10392MC99	chr1	69734024	69734192	3.2	19.1	69734142	1.8	4.5e-10
C2_SRF_24h_10392MC168	chr1	91351077	91351574	6.8	13.6	91351376	1.8	1e-20				Agap1	Promoter/Exon 1	156	TCONS_00000584
C2_SRF_24h_10392MC286	chr1	156956854	156957141	8	20.6	156957060	1.8	2e-24	CCATATTTGG	chr1:156957027-156957035	No	Ier5	Promoter		TCONS_00002214
									CCTTTTTAGA	chr1:156957059-156957067	No	Ier5	Promoter		TCONS_00002214
C2_SRF_24h_10392MC484	chr10	41170097	41170245	4.1	37.6	41170194	1.8	4.4e-13				Zbtb24	Exon 1	43	TCONS_00022314
C2_SRF_24h_10392MC486	chr10	41238907	41239277	7.6	10.7	41239006	1.8	1.3e-23				Cd164	Promoter/Exon 1	130	TCONS_00019398
C2_SRF_24h_10392MC500	chr10	43987980	43988254	8.5	9.6	43988109	1.8	2.8e-27	CCTTAAAAGT	chr10:43987863-43987871	No	Atg5	Promoter	62	TCONS_00019425
C2_SRF_24h_10392MC642	chr10	79830833	79831095	5.1	5.8	79831060	1.8	1.6e-16
C2_SRF_24h_10392MC742	chr10	92795009	92795262	6.5	19.5	92795099	1.8	4.8e-20	CCTTATTTGG	chr10:92795108-92795116	No	Gm17745	Promoter		TCONS_00024571
C2_SRF_24h_10392MC1098	chr11	75434003	75434207	7.2	16.3	75434031	1.8	6.4e-21	ACAAATATGG	chr11:75434086-75434094	No	Pitpna	Intron 8		TCONS_00033958
C2_SRF_24h_10392MC1106	chr11	76212666	76212860	3.4	7.7	76212687	1.8	1.4e-08				Nxn	Promoter/Exon 1	77	TCONS_00035587
C2_SRF_24h_10392MC1439	chr12	3309912	3310269	8.3	18.8	3310097	1.8	2.6e-28				Rab10	Promoter	112	TCONS_00055513
C2_SRF_24h_10392MC1451	chr12	8647586	8647687	2.5	6.4	8647603	1.8	9e-07				ncRNA		31	TCONS_00056182
C2_SRF_24h_10392MC1496	chr12	40764001	40764337	7.8	8.4	40764158	1.8	1.6e-24	CCCTAATTGG	chr12:40764088-40764096	No	Arl4a	Promoter	107	TCONS_00065953
C2_SRF_24h_10392MC1527	chr12	70260122	70260218	2.6	15.8	70260178	1.8	9e-07				Rps29	Promoter/Exon 1	64	TCONS_00055722
C2_SRF_24h_10392MC1565	chr12	81446020	81446263	5.9	8.2	81446041	1.8	3.6e-17	CCTAGAAAGG	chr12:81446074-81446082	No	Dcaf5	Intron 8		TCONS_00055826
C2_SRF_24h_10392MC1751	chr13	41096491	41096675	5.2	31.6	41096635	1.8	1.4e-17				Pak1ip1	Exon 1	54	TCONS_00067765
C2_SRF_24h_10392MC1765	chr13	43493578	43493883	8.2	9.9	43493679	1.8	5.4e-29				Nol7	Exon 1	76	TCONS_00067793
C2_SRF_24h_10392MC1982	chr14	21748610	21748802	4.8	12.4	21748632	1.8	4.8e-15	CCTTATAAGG	chr14:21748394-21748402	Yes	Vcl	Promoter	89	TCONS_00089462
C2_SRF_24h_10392MC2205	chr15	31460675	31461217	10.1	7.6	31460952	1.8	2e-28				2013-03-06	Promoter/Exon 1	135	TCONS_00092574
C2_SRF_24h_10392MC2229	chr15	36936833	36937463	11.8	5	36937179	1.8	1.4e-31				Zfp706	Promoter/Exon 1	102	TCONS_00092601
C2_SRF_24h_10392MC2347	chr15	75739696	75740255	12.5	7.1	75740089	1.8	8.7e-35				Eef1d	Promoter/Exon 1	173	TCONS_00092796
												Tigd5	Promoter	173	TCONS_00091983
C2_SRF_24h_10392MC2401	chr15	77426401	77426687	8.6	25.9	77426580	1.8	3e-22	CCTTTTACGG	chr15:77426605-77426613	No	Apol10b	Promoter		TCONS_00092895
C2_SRF_24h_10392MC2472	chr15	80085759	80086123	10	5.7	80085930	1.8	2e-28	CCTATAAAGT	chr15:80085708-80085716	No	Atf4	Promoter	99	TCONS_00092111
									GCTATAAAGG	chr15:80085897-80085905	No	Atf4	Promoter	99	TCONS_00092111
									CCGTATTAGG	chr15:80086429-80086437	No	Atf4	Exon 1	99	TCONS_00092111
C2_SRF_24h_10392MC2481	chr15	81124844	81125188	6.6	6.3	81125071	1.8	2.8e-16	CCCTTTTTGG	chr15:81125081-81125089	No
C2_SRF_24h_10392MC2494	chr15	81688447	81688912	10	5.2	81688753	1.8	2e-28				Tob2	Promoter/Exon 1	63	TCONS_00093007
C2_SRF_24h_10392MC2502	chr15	81977268	81978012	13.9	7.7	81977778	1.8	5.2e-38				Srebf2	Promoter/Exon 1	118	TCONS_00092149
C2_SRF_24h_10392MC2652	chr15	100382321	100382483	3.9	10.2	100382432	1.8	7.5e-08				Tfcp2	Promoter/Exon 1	83	TCONS_00102741
C2_SRF_24h_10392MC2764	chr16	17070037	17070432	8.9	18	17070253	1.8	2.6e-27	CCGTTTATGG	chr16:17070259-17070267	No	Ypel1	Promoter	40	TCONS_00104412
C2_SRF_24h_10392MC2845	chr16	38522609	38522861	4.8	17.4	38522805	1.8	4.3e-13				Timmdc1	Promoter/Exon 1	60	TCONS_00105364
C2_SRF_24h_10392MC3032	chr17	27341259	27341624	8.1	14.7	27341420	1.8	4.1e-21	CCATATTGGG	chr17:27341485-27341493	No	Lemd2	Promoter	135	TCONS_00115467
C2_SRF_24h_10392MC3214	chr17	66450883	66451160	7.2	14.5	66451054	1.8	3.1e-18	CCCTAAAAGG	chr17:66451018-66451026	No	Ndufv2	Promoter	53	TCONS_00116034
C2_SRF_24h_10392MC3415	chr18	61885908	61886124	5	10.1	61885957	1.8	8.2e-17				Grpe12	Promoter/Exon 1	47	TCONS_00129922
												1500015A07Rik	Promoter/Exon 1	47	TCONS_00129425
C2_SRF_24h_10392MC3435	chr18	67608617	67608898	4.6	11.9	67608826	1.8	2.6e-13				Afg312	Promoter/Exon 1	100	TCONS_00129967
C2_SRF_24h_10392MC3449	chr18	74375710	74375827	3.7	8.4	74375732	1.8	6.6e-10				Cxxc1	Promoter	70	TCONS_00129513
C2_SRF_24h_10392MC3560	chr19	7457264	7457774	10	10.1	7457502	1.8	1.3e-34	CCTTTTATGG	chr19:7457507-7457515	Yes	AI846148	Exon 1	98	TCONS_00138499
												1700105P06Rik	Exon 1	98	TCONS_00140198
C2_SRF_24h_10392MC4379	chr3	87734008	87734276	7.6	34.6	87734158	1.8	3.2e-25				Rrnad1	Promoter/Exon 1	76	TCONS_00173858
												Isg2012	Promoter	76	TCONS_00170858
C2_SRF_24h_10392MC4465	chr3	104861966	104862184	7.4	26.9	104862079	1.8	3.2e-25	CCTTTTATGG	chr3:104862053-104862061	No	Cttnbp2nl	Promoter		TCONS_00174728
C2_SRF_24h_10392MC4487	chr3	108967470	108967935	10.9	14.1	108967804	1.8	5.4e-37	CCAATCATGG	chr3:108967659-108967667	No	Slc25a24	Intron 9		TCONS_00176124
									CCACTTTTGG	chr3:108967731-108967739	No	Slc25a24	Intron 9		TCONS_00176124
									CCATATTTGG	chr3:108967760-108967768	No	Slc25a24	Intron 9		TCONS_00176124
									CCAAATATTG	chr3:108967952-108967960	No	Slc25a24	Intron 9		TCONS_00176124
C2_SRF_24h_10392MC4515	chr3	127256120	127256368	7.6	34.6	127256237	1.8	3.2e-25				Larp7	Exon 1	73	TCONS_00172412
												4930422G04Rik	Promoter	73	TCONS_00171360
C2_SRF_24h_10392MC4602	chr4	41071213	41071570	7.8	23.7	41071440	1.8	1.9e-23	CCAAACAAGG	chr4:41071445-41071453	No	Nol6	Promoter		TCONS_00185695
C2_SRF_24h_10392MC4622	chr4	44025262	44025417	3.3	14.8	44025317	1.8	1.2e-09	CCACAAATGG	chr4:44025316-44025324	No	Clta	Promoter	64	TCONS_00184365
C2_SRF_24h_10392MC4661	chr4	62163214	62163544	6.3	4	62163345	1.8	7.1e-20				Hdhd3	Promoter/Exon 1	26	TCONS_00201041
C2_SRF_24h_10392MC4788	chr4	126145895	126146085	4.4	13.2	126146007	1.8	5.7e-13				Ago1	Promoter	42	TCONS_00189012
C2_SRF_24h_10392MC4879	chr4	137044863	137045211	8.3	25.1	137044918	1.8	4.7e-27	CCCTATATGG	chr4:137044958-137044966	No	Hspg2	Intron 1		TCONS_00188745
C2_SRF_24h_10392MC4997	chr5	3596047	3596310	6.8	20.4	3596170	1.8	8.5e-21				Rbm48	Exon 1	72	TCONS_00206259
												Pex1	Exon 1	72	TCONS_00204845
C2_SRF_24h_10392MC5026	chr5	28397563	28398045	10.2	10.3	28397807	1.8	5.6e-36	CCTTATAAGC	chr5:28397875-28397883	No	Insig1	Promoter	96	TCONS_00210305
C2_SRF_24h_10392MC5095	chr5	74927662	74927887	6.1	12.3	74927788	1.8	8.5e-21				Scfd2	Promoter/Exon 1	60	TCONS_00206672
C2_SRF_24h_10392MC5149	chr5	112705462	112705788	7.6	15.4	112705651	1.8	1.6e-24				Tpst2	Promoter/Exon 1	96	TCONS_00211646
C2_SRF_24h_10392MC5202	chr5	124777480	124777731	7.6	15.4	124777565	1.8	1.6e-24	CCTTTGATGG	chr5:124777727-124777735	No	Mphosph9	Intron 1	64	TCONS_00210875
C2_SRF_24h_10392MC5218	chr5	125870300	125870499	5.7	25.7	125870390	1.8	3.8e-17	CCTAACAAGG	chr5:125870663-125870671	No	Ubc	Promoter	98	TCONS_00207180
C2_SRF_24h_10392MC5334	chr6	17005657	17005872	7	63.3	17005828	1.8	9.6e-20	CCTTATCTGG	chr6:17005766-17005774	No	Tes	Promoter		TCONS_00226051
C2_SRF_24h_10392MC5454	chr6	82724579	82724761	4.8	14.5	82724685	1.8	7e-13				Hk2	Promoter	118	TCONS_00227698
C2_SRF_24h_10392MC5542	chr6	113027258	113027447	6.4	58	113027363	1.8	9.6e-20	CCTTTTCAGG	chr6:113028030-113028038	No	Gt(ROSA)26Sor	Promoter	160	TCONS_00227916
									CCTTTTCAGG	chr6:113028030-113028038	No	Setd5	Exon 1	160	TCONS_00226814
C2_SRF_24h_10392MC5640	chr6	147690023	147690220	5.2	19	147690134	1.8	2.8e-16	CCTTTTTTGG	chr6:147690133-147690141	No
C2_SRF_24h_10392MC5756	chr7	31514416	31514687	6.3	8.2	31514568	1.8	2.3e-21				Tmem147	Promoter	74	TCONS_00244628
C2_SRF_24h_10392MC5773	chr7	39056297	39056524	5.2	47.5	39056385	1.8	1.3e-17				Pop4	Promoter	25	TCONS_00244710
C2_SRF_24h_10392MC5776	chr7	51502039	51502338	5.9	8.2	51502185	1.8	1.3e-17	CTATAAATGG	chr7:51502127-51502135	No	2410002F23Rik	Exon 1	69	TCONS_00251152
C2_SRF_24h_10392MC5894	chr7	116853707	116853896	2.9	10.5	116853847	1.8	5.9e-07	CCATATATGG	chr7:116853820-116853828	No	Akip1	Intron 4		TCONS_00248926
C2_SRF_24h_10392MC6241	chr8	86296694	86296833	4.8	14.5	86296736	1.8	4e-12	CCACATAAGG	chr8:86296768-86296776	No
C2_SRF_24h_10392MC6259	chr8	87188924	87189076	3	11.1	87188979	1.8	5.1e-09	TCTTTTTTGG	chr8:87189002-87189010	No	ncRNA			TCONS_00264827
C2_SRF_24h_10392MC6316	chr8	98331867	98332141	8.1	14.6	98332020	1.8	2.3e-25				Cnot1	Promoter	142	TCONS_00266040
												4930513N10Rik	Exon 1	142	TCONS_00264992
C2_SRF_24h_10392MC6319	chr8	106966755	106966996	6.3	11.5	106966900	1.8	1.3e-18				Dync1li2	Exon 1	66	TCONS_00266058
C2_SRF_24h_10392MC6362	chr8	114045698	114046237	10.1	10.8	114046128	1.8	2.5e-32	CCAAAACAGG	chr8:114046098-114046106	No	Wdr59	Promoter		TCONS_00280384
C2_SRF_24h_10392MC40	chr1	37486738	37487157	7.2	4.8	37486962	1.7	2e-24				Coa5	Promoter/Exon 1	67	TCONS_00001541
												Unc50	Promoter/Exon 1	67	TCONS_00000169
C2_SRF_24h_10392MC72	chr1	55144763	55144909	4.8	17.4	55144868	1.7	1.6e-13				Hspd1	Promoter/Exon 1	125	TCONS_00001638
												Hspe1	Promoter	125	TCONS_00000259
C2_SRF_24h_10392MC221	chr1	127456983	127457177	6.3	22.9	127457099	1.7	1e-20				Slc35f5	Promoter	71	TCONS_00000747
C2_SRF_24h_10392MC236	chr1	134313814	134314039	3.9	5.1	134313998	1.7	4.5e-10				Dstyk	Promoter/Exon 1	73	TCONS_00000814
C2_SRF_24h_10392MC250	chr1	136352000	136352188	4.6	41.5	136352081	1.7	1.6e-13				Klhl12	Promoter/Exon 1	53	TCONS_00017505
C2_SRF_24h_10392MC258	chr1	137451240	137451435	3.5	12.7	137451314	1.7	4.5e-10	CCTTAAAAGG	chr1:137451286-137451294	No	Nav1	Intron 1		TCONS_00018739
C2_SRF_24h_10392MC267	chr1	137732559	137733083	8.1	8.1	137732794	1.7	3.4e-28	GCTTATATGG	chr1:137732774-137732782	Yes	Tnnt2	Promoter		TCONS_00000881
									CCAAAATAGC	chr1:137732824-137732832	Yes	Tnnt2	Promoter		TCONS_00000881
C2_SRF_24h_10392MC313	chr1	166178982	166179218	6.3	38.2	166179069	1.7	1e-20						22
C2_SRF_24h_10392MC383	chr1	193221046	193221329	5.7	9.4	193221225	1.7	4.3e-17				Ppp2r5a	Promoter	177	TCONS_00002568
C2_SRF_24h_10392MC523	chr10	59342229	59342430	5.9	9.7	59342326	1.7	1.6e-16				Dnajb12	Promoter/Exon 1	75	TCONS_00019513
C2_SRF_24h_10392MC539	chr10	61693794	61694076	6.5	7.4	61694043	1.7	4.8e-20				Tspan15	Promoter/Exon 1	71	TCONS_00020608
C2_SRF_24h_10392MC555	chr10	66998813	66999033	3.7	5.2	66998864	1.7	9.8e-10						177
C2_SRF_24h_10392MC580	chr10	75994115	75994458	7.8	7.1	75994198	1.7	1.3e-23				Lss	Promoter	42	TCONS_00019685
C2_SRF_24h_10392MC589	chr10	77084871	77085163	6.1	8.5	77085030	1.7	4.8e-20				Ube2g2	Promoter	85	TCONS_00019704
C2_SRF_24h_10392MC686	chr10	80840973	80841555	10.2	12.4	80841341	1.7	1e-34	GCTAATATGG	chr10:80841151-80841159	Yes	Fzr1	Promoter	82	TCONS_00020864
C2_SRF_24h_10392MC701	chr10	82226715	82226950	4.6	20.8	82226868	1.7	4.4e-13				Nfyb	Promoter/Exon 1	87	TCONS_00020895
C2_SRF_24h_10392MC703	chr10	82447938	82448413	7	5.8	82448080	1.7	4.8e-20				Chst11	Promoter/Exon 1	67	TCONS_00019899
C2_SRF_24h_10392MC795	chr10	126338361	126338568	6.5	14.8	126338457	1.7	4.8e-20				Xrcc6bp1	Promoter	54	TCONS_00021133
C2_SRF_24h_10392MC801	chr10	126558057	126558339	5.9	35.6	126558223	1.7	1.6e-16				Os9	Promoter/Exon 1	20	TCONS_00021143
C2_SRF_24h_10392MC821	chr10	127814051	127814288	4.4	7.9	127814123	1.7	4.4e-13				Ankrd52	Promoter	83	TCONS_00020239
C2_SRF_24h_10392MC826	chr10	127930865	127931085	5.1	13.2	127930967	1.7	1.6e-16	CCATATAAGG	chr10:127930107-127930115	Yes	Myl6	Intron 1		TCONS_00021187
												Myl6	Promoter		TCONS_00021187
C2_SRF_24h_10392MC881	chr11	17059263	17059451	4.1	9.4	17059281	1.7	1.6e-11				Ppp3r1	Promoter/Exon 1	106	TCONS_00033254
C2_SRF_24h_10392MC904	chr11	22967710	22967980	5.4	6.2	22967803	1.7	1.4e-14	GCAATAAAGG	chr11:22967967-22967975	No	ncRNA	Promoter	47	TCONS_00040495
C2_SRF_24h_10392MC963	chr11	54601100	54601515	7.4	8.4	54601235	1.7	6.4e-21				Cdc42se2	Promoter/Exon 1	96	TCONS_00035188
C2_SRF_24h_10392MC1095	chr11	75161789	75162048	5.9	9.7	75161885	1.7	1.4e-14				Rpa1	Promoter/Exon 1	58	TCONS_00035570
												Smyd4	Promoter/Exon 1	58	TCONS_00050046
C2_SRF_24h_10392MC1146	chr11	80593428	80593807	6.4	11.7	80593728	1.7	1e-17				Myo1d	Promoter/Exon 1	73	TCONS_00035660
C2_SRF_24h_10392MC1147	chr11	82594751	82594960	3.5	7	82594870	1.7	1.4e-08				Lig3	Promoter	64	TCONS_00034100
C2_SRF_24h_10392MC1203	chr11	94405341	94405510	2.6	23.7	94405454	1.7	9.7e-06	CCAGTTATGG	chr11:94405460-94405468	Yes	Rsad1	Exon 5		TCONS_00035794
C2_SRF_24h_10392MC1298	chr11	102851495	102851682	3.3	9.9	102851610	1.7	1.4e-08	CCTTATGAGG	chr11:102851600-102851608	No	ncRNA	Promoter	32	TCONS_00050121
C2_SRF_24h_10392MC1309	chr11	104303642	104303728	2.4	10.9	104303659	1.7	9.7e-06				Kansl1	Promoter/Exon 1	106	TCONS_00036115
C2_SRF_24h_10392MC1392	chr11	119161324	119161536	6.8	15.3	119161370	1.7	1e-17				Eif4a3	Promoter	99	TCONS_00036334
C2_SRF_24h_10392MC1417	chr11	120434605	120434907	6.3	11.5	120434759	1.7	1e-17				P4hb	Promoter	128	TCONS_00036378
C2_SRF_24h_10392MC1456	chr12	8895322	8895584	6.8	30.7	8895489	1.7	8.2e-21	CCTAATATGG	chr12:8895475-8895483	No
C2_SRF_24h_10392MC1463	chr12	16900694	16900957	7.4	11.2	16900794	1.7	1.6e-24	CCTTAAATGG	chr12:16900841-16900849	Yes	Rock2	Promoter		TCONS_00054708
C2_SRF_24h_10392MC1468	chr12	17355143	17355344	4.6	9.2	17355206	1.7	1.4e-13				Nol10	Promoter/Exon 1	34	TCONS_00054713
C2_SRF_24h_10392MC1493	chr12	35675299	35675540	5.4	16.3	35675471	1.7	3.6e-17	CCTTTTAAGG	chr12:35675466-35675474	No
C2_SRF_24h_10392MC1517	chr12	57446744	57446887	4.8	17.4	57446826	1.7	1.4e-13				Mbip	Promoter/Exon 1	32	TCONS_00055698
C2_SRF_24h_10392MC1599	chr12	92828330	92828420	3	6.9	92828372	1.7	4e-10				Gtf2a1	Promoter		TCONS_00055924
C2_SRF_24h_10392MC1634	chr12	109417494	109417763	5	45.5	109417595	1.7	3.6e-17				Setd3	Promoter	165	TCONS_00056036
												Ccnk3	Promoter	165	TCONS_00055294
C2_SRF_24h_10392MC1647	chr12	111685095	111685339	6.4	10.6	111685185	1.7	8.2e-21				Ppp2r5c	Promoter	89	TCONS_00055401
C2_SRF_24h_10392MC1661	chr12	113816953	113817210	7	14.1	113817113	1.7	8.2e-21	CCAGAAAAGG	chr12:113817110-113817118	No	Inf2	Promoter		TCONS_00058698
C2_SRF_24h_10392MC1682	chr12	117556235	117556587	5.9	35.6	117556334	1.7	3.6e-17	CTAAATAAGG	chr12:117556337-117556345	Yes	Esyt2	Exon 2		TCONS_00067189
									CCATATTTGG	chr12:117556402-117556410	No	Esyt2	Intron 2		TCONS_00067189
									CCCTTTAAGG	chr12:117556496-117556504	No	Esyt2	Intron 2		TCONS_00067189
C2_SRF_24h_10392MC1698	chr13	13190992	13191284	6	36.2	13191145	1.7	1.4e-17
C2_SRF_24h_10392MC1699	chr13	13303487	13303779	6	36.2	13303627	1.7	1.4e-17
C2_SRF_24h_10392MC1705	chr13	16853276	16853599	6.8	10.2	16853504	1.7	2.5e-21	CCATATATGG	chr13:16853550-16853558	Yes
C2_SRF_24h_10392MC1717	chr13	23515600	23515851	6	13.5	23515771	1.7	1.4e-17				abt1	Promoter/Exon 1	38	TCONS_00068422
C2_SRF_24h_10392MC1728	chr13	28093695	28093979	6.3	38.1	28093848	1.7	2.5e-21
C2_SRF_24h_10392MC1755	chr13	41700890	41701106	5.7	12.9	41701069	1.7	1.4e-17						114
C2_SRF_24h_10392MC1757	chr13	41739153	41739404	5.7	34.3	41739347	1.7	1.4e-17	CCAAATATGT	chr13:41739279-41739287	No	Tmem170b	3'		TCONS_00067768
C2_SRF_24h_10392MC1783	chr13	49516358	49516793	9.8	14.8	49516554	1.7	6.6e-33	CCATTGAAGG	chr13:49516267-49516275	No	Ippk	Promoter	75	TCONS_00067829
									CATAATATGG	chr13:49516494-49516502	No	Ippk	Promoter	75	TCONS_00067829
C2_SRF_24h_10392MC1794	chr13	52175362	52175533	4.8	29	52175382	1.7	6.1e-14	CCCTTTTTGG	chr13:52175375-52175383	Yes	4921525O09Rik	Promoter
									CCTTTTTGGG	chr13:52175376-52175384	Yes	4921525O09Rik	Promoter
C2_SRF_24h_10392MC1809	chr13	55270192	55270637	9	6.3	55270459	1.7	6.6e-33	CCATGTTTGG	chr13:55270411-55270419	No	Fgfr4	3'		TCONS_00070115
C2_SRF_24h_10392MC1875	chr13	74075048	74075341	5.7	5.7	74075208	1.7	1.4e-17				Trip13	Promoter/Exon 1	79	TCONS_00068854
												Brd9	Promoter/Exon 1	79	TCONS_00072289
C2_SRF_24h_10392MC1903	chr13	98010953	98011241	4.4	15.8	98011137	1.7	6.1e-14				Enc1	promoter/Exon 1	111	TCONS_00068171
C2_SRF_24h_10392MC1976	chr14	21553470	21553917	7.6	6.3	21553765	1.7	4.6e-27				Ndst2	Promoter/Exon 1	75	TCONS_00081545
C2_SRF_24h_10392MC2057	chr14	56340966	56341192	5.2	11.9	56341111	1.7	5.6e-19				Rabggta	Promoter/Exon 1	41	TCONS_00091476
C2_SRF_24h_10392MC2183	chr15	25551946	25552267	8.4	25.4	25552065	1.7	3e-22	GCTATAATGG	chr15:25552118-25552126	No	Myo10	Promoter	114	TCONS_00091768
C2_SRF_24h_10392MC2221	chr15	36212627	36213153	13.4	8.7	36213042	1.7	5.2e-38				Rnf19a	Promoter/Exon 1	116	TCONS_00092593
C2_SRF_24h_10392MC2222	chr15	36426382	36426663	7.2	8.7	36426523	1.7	3.1e-19				Ankrd46	Promoter/Exon 1	66	TCONS_00092594
C2_SRF_24h_10392MC2228	chr15	36868247	36868736	9.4	5.7	36868435	1.7	2.5e-25						46	TCONS_00103800
C2_SRF_24h_10392MC2234	chr15	38228756	38229311	9.1	7.9	38228856	1.7	2.5e-25				Klf10	Intron 1	235	TCONS_00092613
C2_SRF_24h_10392MC2278	chr15	57966492	57966893	8.7	9.9	57966646	1.7	3e-22				Atad2	Promoter/Exon 1	94	TCONS_00092678
C2_SRF_24h_10392MC2304	chr15	63829586	63830025	9.4	9	63829875	1.7	2.5e-25	CCCTTAAAGG	chr15:63829895-63829903	Yes	Fam49b	Intron 1	89	TCONS_00092712
									CCTTAAAGGG	chr15:63829896-63829904	No	Fam49b	Intron 1	89	TCONS_00092712
C2_SRF_24h_10392MC2333	chr15	73253492	73253839	6.3	8.2	73253718	1.7	2.8e-16				Ptk2	promoter/Exon 1	123	TCONS_00092750
C2_SRF_24h_10392MC2365	chr15	76157754	76158108	9.1	10.4	76157838	1.7	2.5e-25				Exosc4	Promoter/Exon 1	50	TCONS_00092006
C2_SRF_24h_10392MC2380	chr15	76456388	76456680	6.5	9.9	76456514	1.7	2.8e-16				Vps28	Promoter		TCONS_00092855
												Ton1	Promoter		TCONS_00102662
C2_SRF_24h_10392MC2386	chr15	76554207	76554495	5.9	7.6	76554300	1.7	2.2e-13				C03006K11Rik	Promoter/Exon 1	46	TCONS_00092867
												Arhgap39	Promoter/Exon 1	46	TCONS_00092869
C2_SRF_24h_10392MC2448	chr15	79501169	79501378	4.7	14.2	79501257	1.7	1.4e-10				Tomm22	Promoter/Exon 1	67	TCONS_00092099
C2_SRF_24h_10392MC2487	chr15	81415525	81415884	8.4	12.6	81415762	1.7	3e-22	CCAATCTTGG	chr15:81415741-81415749	No	Ep300	Promoter	155	TCONS_00095182
									CCAATCTTGG	chr15:81415741-81415749	No	ncRNA		155	TCONS_00092128
C2_SRF_24h_10392MC2508	chr15	82184460	82185016	10.9	5.8	82184715	1.7	2e-28				Ndufa6	Promoter/Exon 1	68	TCONS_00093022
C2_SRF_24h_10392MC2533	chr15	84867329	84867753	11.3	9.8	84867508	1.7	1.4e-31				Fam118a	promoter/Exon 1	65	TCONS_00103187
C2_SRF_24h_10392MC2549	chr15	86044464	86045084	13.1	5.4	86044849	1.7	5.2e-38				Tbc1d22a	Promoter	75	TCONS_00092235
C2_SRF_24h_10392MC2614	chr15	98860296	98860954	12.1	8.1	98860699	1.7	8.7e-35	CTAAATATGG	chr15:98860848-98860856	No	Tuba1c	Exon 1/Intron 1	39	TCONS_00092329
C2_SRF_24h_10392MC2640	chr15	99803518	99803791	5.6	5.9	99803559	1.7	2.2e-13				Larp4	Intron 1	115	TCONS_00092364
C2_SRF_24h_10392MC2645	chr15	100058095	100058446	7.2	4.4	100058207	1.7	3.1e-19				Atf1	Promoter/Exon 1	102	TCONS_00092369
C2_SRF_24h_10392MC2671	chr15	101904026	101904438	8.1	9.1	101904200	1.7	3e-22				Eif4b	Exon 1/Intron 1	108	TCONS_00092424
C2_SRF_24h_10392MC2683	chr15	102236979	102237272	5.9	11.9	102237105	1.7	2.2e-13				Sp1	Intron 1	103	TCONS_00092441
C2_SRF_24h_10392MC2725	chr16	5013562	5013854	6.3	16.4	5013696	1.7	4.5e-20				Rogdi	Promoter	49	TCONS_00105039
C2_SRF_24h_10392MC2766	chr16	17208992	17209217	5.7	6.1	17209089	1.7	1.5e-16				Rimbp3	Exon 1	160
C2_SRF_24h_10392MC2791	chr16	21423077	21423391	5.7	7.9	21423143	1.7	1.5e-16	CCCTTTAAGG	chr16:21423136-21423144	No	Vps8	Promoter	53	TCONS_00104515
C2_SRF_24h_10392MC2813	chr16	30388689	30389072	6.3	8.8	30388939	1.7	4.5e-20				Atp13a3	Promoter/Exon 1	104	TCONS_00105269
C2_SRF_24h_10392MC2833	chr16	36071557	36072008	7.2	5.7	36071726	1.7	1.2e-23				Fam162a	Promoter/Exon 1	82	TCONS_00105319
												Ccdc58	Promoter/Exon 1	82	TCONS_00104675
C2_SRF_24h_10392MC2848	chr16	38695426	38695678	6.5	59.3	38695499	1.7	4.5e-20	CCTTATATGG	chr16:38695500-38695508	No	Arhgap31	Intron 1		TCONS_00105367
C2_SRF_24h_10392MC2896	chr16	92163885	92164043	5.7	20.6	92163925	1.7	1.5e-16	CTAAATAAGG	chr16:92163983-92163991	No		Intron 1		TCONS_00113982
C2_SRF_24h_10392MC2956	chr17	12311991	12312199	5.7	25.7	12312063	1.7	1.1e-12	CTTTAAAAGG	chr17:12312065-12312073	No	Agpat4	Promoter		TCONS_00114085
C2_SRF_24h_10392MC2989	chr17	24551483	24551777	7.3	26.5	24551560	1.7	3.1e-18				Rnps1	Promoter	72	TCONS_00114257
												D330041H03Rik	Promoter	72	TCONS_00115362
C2_SRF_24h_10392MC3003	chr17	25073869	25074146	8.3	16.7	25073948	1.7	4.1e-21				Mapk8ip3	Promoter	68	TCONS_00115396
C2_SRF_24h_10392MC3012	chr17	25998278	25998593	7	7.9	25998475	1.7	2e-15				Wdr90	Promoter	52	TCONS_00115432
C2_SRF_24h_10392MC3050	chr17	28622943	28623331	8.3	10	28623151	1.7	4.1e-21				Fkbp5	Promoter	65	TCONS_00115493
C2_SRF_24h_10392MC3051	chr17	28828064	28828518	9.4	12.2	28828304	1.7	4.9e-24	CCATATTGGG	chr17:28828275-28828283	No	Mapk14	Promoter/Exon 1	149	TCONS_00114412
C2_SRF_24h_10392MC3067	chr17	30713413	30713521	3	5	30713440	1.7	2e-07				Btbd9	Promoter	84	TCONS_00115526
C2_SRF_24h_10392MC3105	chr17	34740976	34741254	7	32	34741174	1.7	3.1e-18				Rnf5	Promoter	39	TCONS_00125992
												Ager	Promoter	39	TCONS_00118347
												Agpat1	Promoter	39	TCONS_00114624
C2_SRF_24h_10392MC3119	chr17	35379030	35379282	5.4	9.9	35379190	1.7	1.1e-12	CCTTATTTGG	chr17:35379203-35379211	No	Ddx39b	Promoter/Intron 1	23	TCONS_00128471
C2_SRF_24h_10392MC3141	chr17	45643903	45644052	2.8	10.3	45643981	1.7	5.6e-05				Aars2	Promoter	40	TCONS_00114809
C2_SRF_24h_10392MC3158	chr17	47023003	47023222	5.9	21.4	47023083	1.7	1.1e-12	CCGTATAAGG	chr17:47023130-47023138	No	ncRNA			TCONS_00115878
C2_SRF_24h_10392MC3221	chr17	69766560	69767021	9.6	7.9	69766724	1.7	4.9e-24				C030034I22Rik	Exon 1	75	TCONS_00115000
C2_SRF_24h_10392MC3251	chr17	83750078	83750306	5.2	10.5	83750212	1.7	1.1e-12				Eml4	Promoter	84	TCONS_00115086
C2_SRF_24h_10392MC3301	chr18	9957945	9958282	7.6	8.1	9958158	1.7	4.9e-24				Thoc1	Promoter/Exon 1	59	TCONS_00129020
C2_SRF_24h_10392MC3305	chr18	10617670	10617824	4.6	10.4	10617746	1.7	2.6e-13				Snrpd1	Promoter	55	TCONS_00129027
C2_SRF_24h_10392MC3307	chr18	10787715	10787965	4.6	83.1	10787784	1.7	2.6e-13	GCTTTATAGG	chr18:10787715-10787723	No	Mib1	Intron 12	125	TCONS_00129028
									CCATATTTAG	chr18:10787790-10787798	No	Mib1	Intron 12	125	TCONS_00129028
C2_SRF_24h_10392MC3313	chr18	13219524	13219750	5	30.3	13219589	1.7	8.2e-17	GCATATATGG	chr18:13219610-13219618	No
C2_SRF_24h_10392MC3337	chr18	33452463	33452652	3.9	23.7	33452527	1.7	6.6e-10	CCGAATATGG	chr18:33452536-33452544	No
									CCAAAATTCG	chr18:33452451-33452459	No
C2_SRF_24h_10392MC3340	chr18	33954337	33954639	6.1	12.3	33954426	1.7	2.2e-20				2410004N09Rik	Exon 1	52	TCONS_00129137
C2_SRF_24h_10392MC3347	chr18	34936447	34936684	5.4	9	34936580	1.7	8.2e-17				Kdm3b	Promoter	97	TCONS_00129155
C2_SRF_24h_10392MC3381	chr18	43629112	43629430	8.5	51.4	43629244	1.7	9.6e-28	CCTTATTTAG	chr18:43629235-43629243	Yes
									CCTTAAAGGG	chr18:43629305-43629313	Yes
C2_SRF_24h_10392MC3388	chr18	49915141	49915401	6.1	13.8	49915268	1.7	2.2e-20				Dtwd2	Exon 1	56	TCONS_00129868
C2_SRF_24h_10392MC3398	chr18	57514225	57514485	5.7	9.4	57514409	1.7	8.2e-17				Prrc1	Exon 1	75	TCONS_00137333
C2_SRF_24h_10392MC3402	chr18	60755643	60755965	5.2	7.9	60755870	1.7	8.2e-17				Synpo	Exon 1	63	TCONS_00136263
C2_SRF_24h_10392MC3535	chr19	6117969	6118272	4.8	4.1	6118113	1.7	4.9e-13	CCTTAAATCG	chr19:6118572-6118580	No	Sac3d1	Exon 1	95	TCONS_00138455
												Snx15	Promoter	95	TCONS_00138458
C2_SRF_24h_10392MC3552	chr19	7114614	7114732	2.6	23.7	7114681	1.7	1.7e-06	CTTTTATAGG	chr19:7114540-7114548	No	Stip1	Promoter/Exon 1	56	TCONS_00138487
									CCTTTTATAG	chr19:7114539-7114547	No	Stip1	Promoter/Exon 1	56	TCONS_00138487
C2_SRF_24h_10392MC3557	chr19	7342574	7342798	4.6	83.1	7342722	1.7	4.9e-13				Rcor2	Promoter/Intron 1	83	TCONS_00137727
C2_SRF_24h_10392MC3584	chr19	11023670	11023834	3.5	31.6	11023784	1.7	1.1e-09				Ccdc86	Promoter/Exon 1	56	TCONS_00138573
C2_SRF_24h_10392MC3617	chr19	29887395	29887586	5.7	11.4	29887501	1.7	1.8e-16				Ranbp6	Promoter/Exon 1	29	TCONS_00138705
C2_SRF_24h_10392MC3701	chr19	53868544	53868695	3.3	59.3	53868601	1.7	1.1e-09	ACATATTTGG	chr19:53868621-53868629	No	Rmb20	Intron 1	111	TCONS_00138239
									CCCTAATAGG	chr19:53868507-53868515	No	Rmb20	Intron 1	111	TCONS_00138239
C2_SRF_24h_10392MC3703	chr19	54018548	54018782	6.1	12.3	54018739	1.7	5.7e-20	CAAAATTTGG	chr19:54018333-54018341	No	Bbip1	Exon 1/Intron 1	126	TCONS_00138942
									CCAAAATTTG	chr19:54018332-54018340	No	Shoc2	Promoter	126	TCONS_00138244
									TCAATTATGG	chr19:54019014-54019022	No
C2_SRF_24h_10392MC3715	chr19	57527295	57527722	8.2	11.4	57527394	1.7	3.5e-27				Trub1	Promoter/Exon 1		TCONS_00138286
C2_SRF_24h_10392MC3738	chr2	9970171	9970465	6.3	9.6	9970255	1.7	2e-15				Taf3	Promoter	75	TCONS_00148513
C2_SRF_24h_10392MC3746	chr2	13332374	13332631	5.4	11	13332468	1.7	1.1e-12	CCAAATATTG	chr2:13332312-13332320	No	Cubn	Intron 27		TCONS_00148542
C2_SRF_24h_10392MC3748	chr2	13477489	13477755	5	30.3	13477531	1.7	1.1e-12	CTAAAAATGG	chr2:13477606-13477614	No	Trdmt1	Promoter		TCONS_00148543
									CCTAAAAATG	chr2:13477605-13477613	No	Trdmt1	Promoter		TCONS_00148543
C2_SRF_24h_10392MC3794	chr2	27331110	27331349	5	22.7	27331199	1.7	1.1e-12				Brd3	Promoter	139	TCONS_00148715
C2_SRF_24h_10392MC3801	chr2	28980376	28980899	9.4	13.1	28980700	1.7	4.6e-24	CCTTGATTGG	chr2:28980472-28980480	No	Setx	Promoter/Exon 1	103	TCONS_00146740
C2_SRF_24h_10392MC3825	chr2	30555370	30555651	7.7	35.1	30555462	1.7	3e-18	CTTTAAAAGG	chr2:30555532-30555540	No
									CCTTTAAAAG	chr2:30555531-30555539	No
C2_SRF_24h_10392MC3833	chr2	30997396	30997633	4.6	16.6	30997601	1.7	5.2e-10				Fnbp1	Promoter/Exon 1	132	TCONS_00148775
C2_SRF_24h_10392MC3933	chr2	75496898	75497336	7.6	13.8	75497141	1.7	3e-18				Gm6793	Promoter	161	TCONS_00147142
												Hnrnpa3	Promoter	161	TCONS_00147140
C2_SRF_24h_10392MC3936	chr2	76207944	76208094	2.8	12.9	76207988	1.7	5.6e-05	CCATTCTTGG	chr2:76207921-76207929	No	Rbm45	Promoter/Exon 1	40	TCONS_00147149
C2_SRF_24h_10392MC3945	chr2	84473230	84473499	6.3	28.7	84473368	1.7	2e-15	CCTTATAAGG	chr2:84473424-84473432	No	Ctnnd1	Intron 1		TCONS_00149145
C2_SRF_24h_10392MC3947	chr2	84680196	84680458	5.2	13.6	84680294	1.7	1.1e-12	CCTTATAAAG	chr2:84680262-84680270	No	Slc43a1	Promoter/Intron 1	33	TCONS_00154972
									CCTTATAAAG	chr2:84680277-84680285	Yes	Slc43a1	Promoter/Intron 1	33	TCONS_00154972
C2_SRF_24h_10392MC3963	chr2	91895576	91895820	4.1	10.7	91895736	1.7	5.2e-10						28
C2_SRF_24h_10392MC4006	chr2	115431712	115431988	6.1	36.9	115431776	1.7	2e-15	CCAAATTTGG	chr2:115431830-115431838	Yes	BC052040	Intron 1	29	TCONS_00165464
									CCTTTTAAAG	chr2:115431860-115431868	Yes	BC052040	Intron 1	29	TCONS_00165464
C2_SRF_24h_10392MC4041	chr2	122528435	122528600	3.7	16.8	122528544	1.7	2e-07				Slc30a4	Promoter	101	TCONS_00149631
C2_SRF_24h_10392MC4046	chr2	125498617	125498883	6.4	13	125498708	1.7	2e-15				Shc4	Intron 4	32	TCONS_00149644
												Eid1	Promoter	29	TCONS_00147663
C2_SRF_24h_10392MC4094	chr2	142888641	142888850	5.4	19.8	142888769	1.7	1.1e-12	CCTAATTTGA	chr2:142888609-142888617	No	Snrpb2	Promoter	43	TCONS_00147819
C2_SRF_24h_10392MC4141	chr2	154439106	154439415	6.5	10.8	154439145	1.7	2e-15				Zfp341	promoter/Exon 1	82	TCONS_00168491
C2_SRF_24h_10392MC4192	chr2	164605234	164605506	5.2	10.5	164605373	1.7	1.1e-12	CCTAATTTAG	chr2:164605368-164605376	Yes	Tnnc2	Promoter		TCONS_00150051
									CCTTTATAGG	chr2:164605012-164605020	No	Tnnc2	Intron 1		TCONS_00150051
C2_SRF_24h_10392MC4234	chr2	174097031	174097271	6.8	40.9	174097157	1.7	2e-15	CTTAATTTGG	chr2:174097063-174097071	No	Gnas	Promoter		TCONS_00148329
									CCCTATAAGG	chr2:174097114-174097122	Yes	Gnas	Promoter		TCONS_00148329
C2_SRF_24h_10392MC4263	chr2	181598890	181599248	5.7	10.3	181599082	1.7	1.1e-12				Polrk3	Promoter/Exon 1	40	TCONS_00148463
C2_SRF_24h_10392MC4308	chr3	36374490	36374986	10	9.1	36374789	1.7	5.4e-37	CCTAATTAGG	chr3:36374776-36374784	No	Anxa5	Exon 1	29	TCONS_00171662
												1810062G17Rik	Promoter/Exon 1	29	TCONS_00170603
C2_SRF_24h_10392MC4416	chr3	95429139	95429274	2.6	23.7	95429160	1.7	5.7e-07				Ensa	Intron 1		TCONS_00171067
C2_SRF_24h_10392MC4446	chr3	101408391	101408751	5.5	5.9	101408633	1.7	1.2e-17				Atp1a1	promoter/Exon 1	104	TCONS_00172172
C2_SRF_24h_10392MC4547	chr3	146475875	146476362	10.1	8.8	146476236	1.7	5.4e-37				Prkacb	Promoter/Exon 1	104	TCONS_00172533
C2_SRF_24h_10392MC4564	chr4	9570244	9570417	5	91	9570271	1.7	2.2e-16	CCATATTAGG	chr4:9570278-9570286	No	Asph	Intron 1		TCONS_00185576
									CCTATTTTGT	chr4:9570228-9570236	No	Asph	Intron 1		TCONS_00185576
									CCATTTAAGA	chr4:9570200-9570208	No	Asph	Intron 1		TCONS_00185576
C2_SRF_24h_10392MC4576	chr4	15940937	15941103	4.4	39.6	15941059	1.7	5.7e-13				Osign2	Promoter/Exon 1	97	TCONS_00185611
C2_SRF_24h_10392MC4584	chr4	32050690	32051008	6.5	11.9	32050833	1.7	7.1e-20				Map3k7	Promoter	113	TCONS_00184253
C2_SRF_24h_10392MC4585	chr4	32478109	32478329	5.7	17.1	32478198	1.7	2.2e-16	CGTTTATTGG	chr4:32478020-32478028	No	Bach2	Intron 1		TCONS_00184257
									CCAGATAAGG	chr4:32478198-32478206	No	Bach2	Intron 1		TCONS_00184257
									CCAAAATAGA	chr4:32478497-32478505	No	Bach2	Intron 1		TCONS_00184257
C2_SRF_24h_10392MC4610	chr4	43052959	43053450	13.1	15.8	43053257	1.7	8.1e-46	CCACATAAGG	chr4:43053348-43053356	No	Fam214b	Promoter		TCONS_00185743
C2_SRF_24h_10392MC4612	chr4	43454869	43455232	10.9	18	43454947	1.7	1.9e-34	CCTTATACGG	chr4:43454944-43454952	No	Tesk1	Promoter	117	TCONS_00184347
C2_SRF_24h_10392MC4674	chr4	79648670	79648724	2.2	4	79648697	1.7	1.9e-06
C2_SRF_24h_10392MC4684	chr4	93548187	93548313	2.8	25.7	93548234	1.7	1.9e-06	CCGAATATGG	chr4:93548233-93548241	No
C2_SRF_24h_10392MC4754	chr4	119212024	119212357	5.7	11.6	119212189	1.7	2.2e-16				Foxj3	Promoter	142	TCONS_00184915
C2_SRF_24h_10392MC4761	chr4	120288479	120288788	6.1	15.8	120288588	1.7	7.1e-20	CCAAATTAGG	chr4:120288634-120288642	No	BC051525	Intron 1
									GCATAAAAGG	chr4:120288711-120288719	No	BC051525	Intron 1
C2_SRF_24h_10392MC4800	chr4	128866425	128867261	13.4	7.6	128867136	1.7	8.1e-46				Yars	Promoter/Exon 1	123	TCONS_00185061
												S100pbp	Promoter	123	TCONS_00186402
C2_SRF_24h_10392MC4923	chr4	148511641	148511829	3.7	7.5	148511740	1.7	1.2e-09				Apitd1	Promoter/Exon 1	48	TCONS_00186766
C2_SRF_24h_10392MC4940	chr4	150172947	150173256	10.5	63.3	150173224	1.7	1.9e-34	CCTAATATGG	chr4:150173165-150173173	Yes
									CCTTAAATAG	chr4:150173353-150173361	No
C2_SRF_24h_10392MC4964	chr4	154440987	154441248	6.5	17	154441136	1.7	7.1e-20				Pex10	Promoter/Exon 1	38	TCONS_00185489
C2_SRF_24h_10392MC4986	chr4	155366252	155367105	10.9	4.6	155366460	1.7	1.9e-34				B3galt6	Promoter/Exon 1	215	TCONS_00186879
C2_SRF_24h_10392MC5055	chr5	35917621	35917865	5.4	14.1	35917647	1.7	3.8e-17				Trmt44	Promoter/Exon 1	53	TCONS_00206483
C2_SRF_24h_10392MC5070	chr5	38945083	38945325	6.1	22.2	38945219	1.7	8.5e-21	CCCAAAATGG	chr5:38945165-38945173	No	Wdr1	Intron 2		TCONS_00206519
C2_SRF_24h_10392MC5073	chr5	43485900	43486138	4.6	13.8	43486111	1.7	1.4e-13	CCTAAAAAGG	chr5:43486085-43486093	No
C2_SRF_24h_10392MC5076	chr5	48763472	48763679	5	18.2	48763582	1.7	3.8e-17	CCTATAATTG	chr5:48763550-48763558	No	Pacrg1	Promoter	28	TCONS_00223201
									CTATAATTGG	chr5:48763551-48763559	No	Pacrg1	Promoter	28	TCONS_00223201
C2_SRF_24h_10392MC5106	chr5	88983075	88983470	8.5	19.4	88983295	1.7	2.8e-28	CCACAAAAGG	chr5:88983301-88983309	No	Utp3	Promoter	93	TCONS_00205390
C2_SRF_24h_10392MC5119	chr5	101103182	101103400	7.7	23.4	101103258	1.7	1.6e-24				Coq2	Promoter/Exon 1	68	TCONS_00206835
C2_SRF_24h_10392MC5122	chr5	104121204	104121514	5	7	104121414	1.7	3.8e-17				Aff1	Promoter/Exon 1	70	TCONS_00205499
C2_SRF_24h_10392MC5123	chr5	104182739	104183037	5.7	34.3	104182914	1.7	3.8e-17	CCTTAAAAGG	chr5:104182888-104182896	Yes	Aff1	Promoter	103	TCONS_00205500
C2_SRF_24h_10392MC5133	chr5	108416824	108417060	6.3	38.2	108416919	1.7	8.5e-21	CCAAATAAGG	chr5:108416911-108416919	Yes	Fam69a	Promoter	92	TCONS_00206892
C2_SRF_24h_10392MC5146	chr5	111488560	111488788	5	30.3	111488673	1.7	3.8e-17	CCATAAAAGG	chr5:111488697-111488705	Yes	Ttc28	Intron 2		TCONS_00205629
C2_SRF_24h_10392MC5157	chr5	115117546	115117820	5	7	115117634	1.7	3.8e-17						36
C2_SRF_24h_10392MC5160	chr5	115460967	115461223	5.2	15.8	115461046	1.7	3.8e-17				Spp13	Promoter	119	TCONS_00205694
C2_SRF_24h_10392MC5208	chr5	125342824	125343096	5.2	9.5	125342985	1.7	3.8e-17				Zfp664	Promoter/Exon 1	236	TCONS_00205879
												Ccdc92	Promoter/Exon 1	236	TCONS_00207170
C2_SRF_24h_10392MC5211	chr5	125561954	125562207	5.7	11.4	125562053	1.7	3.8e-17	CCAAAAGTGG	chr5:125562038-125562046	No	Ncor2	Intron 12		TCONS_00213226
C2_SRF_24h_10392MC5239	chr5	135539918	135540249	7.8	20.3	135539968	1.7	1.6e-24				Wbscr22	Intron 1/Exon 2	103	TCONS_00223624
												Dnajc30	Promoter/Exon 1	103	TCONS_00221795
C2_SRF_24h_10392MC5250	chr5	136674770	136674908	3.5	31.6	136674842	1.7	4.1e-10				Prkrip1	Promoter/Exon 1	51	TCONS_00211956
C2_SRF_24h_10392MC5283	chr5	142877264	142877609	5.1	6.6	142877394	1.7	3.8e-17				Foxk1	Promoter/Exon 1		TCONS_00206104
C2_SRF_24h_10392MC5293	chr5	143817457	143817619	4.8	43.5	143817509	1.7	1.4e-13	CCAAATTAGG	chr5:143817524-143817532	Yes	Rnf216	Intron 13		TCONS_00223648
C2_SRF_24h_10392MC5317	chr5	150247260	150247441	4.5	82.5	150247322	1.7	1.4e-13	CCTTATTTGG	chr5:150247403-150247411	No	Tex26	Intron 1		TCONS_00206224
C2_SRF_24h_10392MC5333	chr6	13628121	13628250	2.4	10.9	13628142	1.7	2e-06				B630005N14Rik	Promoter/Exon 1	65	TCONS_00227291
C2_SRF_24h_10392MC5337	chr6	17562708	17562973	7.6	19.8	17562836	1.7	2.8e-23	CCTTATTTGG	chr6:17562846-17562854	No
									CCATATTTAG	chr6:17562991-17562999	No
C2_SRF_24h_10392MC5356	chr6	29997878	29998187	6.8	13.6	29997962	1.7	9.6e-20				Nrf1	Promoter/Exon 1	132	TCONS_00226138
C2_SRF_24h_10392MC5364	chr6	31025488	31025644	3.5	31.6	31025536	1.7	1.4e-09	CCAAAAAAGG	chr6:31025521-31025529	No	AB041803	Promoter		TCONS_00232600
									CCACTAAAGG	chr6:31026008-31026016	No	AB041803	Promoter		TCONS_00232600
C2_SRF_24h_10392MC5395	chr6	43616131	43616288	4.4	26.4	43616194	1.7	7e-13				Tpk1	Promoter/Exon 1		TCONS_00227484
C2_SRF_24h_10392MC5417	chr6	52790577	52790972	8.3	11.6	52790864	1.7	7e-27	ACATTTATGG	chr6:52790842-52790850	No	Jazf1	Intron 2		TCONS_00227567
C2_SRF_24h_10392MC5432	chr6	66846296	66846517	4	7.2	66846352	1.7	1.4e-09				Gng12	Promoter/Exon 1	91	TCONS_00226493
C2_SRF_24h_10392MC5462	chr6	83456825	83457097	6.5	11.9	83456956	1.7	9.6e-20				Dguok	Promoter/Exon 1	39	TCONS_00227718
C2_SRF_24h_10392MC5485	chr6	86683356	86683553	5	7.6	86683405	1.7	2.8e-16				Gmcl1	Promoter/Exon 1	102	TCONS_00227774
C2_SRF_24h_10392MC5541	chr6	113026831	113027058	5.7	10.3	113027003	1.7	2.8e-16	CCTTTTCAGG	chr6:113028030-113028038	No	Setd5	Promoter	160	TCONS_00226814
												Gt(ROSA)26Sor	Promoter/Exon 1	160	TCONS_00227917
C2_SRF_24h_10392MC5555	chr6	115551763	115551915	3.9	11.9	115551826	1.7	1.4e-09				Mkrn2	Promoter	42	TCONS_00226868
C2_SRF_24h_10392MC5576	chr6	120786078	120786344	5.2	10.5	120786224	1.7	2.8e-16				Bcl2l13	Promoter	47	TCONS_00226933
C2_SRF_24h_10392MC5579	chr6	121123635	121123851	5.9	21.4	121123704	1.7	2.8e-16	CCATATTTGG	chr6:121123749-121123757	Yes	ncRNA			TCONS_00239010
C2_SRF_24h_10392MC5606	chr6	129179213	129179457	5	45.5	129179361	1.7	2.8e-16	CCATTTAAGG	chr6:129179367-129179375	No	ncRNA			TCONS_00240249
C2_SRF_24h_10392MC5617	chr6	136756673	136757015	6.9	15.6	136756778	1.7	9.6e-20	CCAAGTATGG	chr6:136756448-136756456	No	H2afj	Promoter	85	TCONS_00227134
									CCTTATTAGG	chr6:136756501-136756509	No	H2afj	Promoter	85	TCONS_00227134
C2_SRF_24h_10392MC5657	chr7	5031638	5031942	6.8	12.3	5031763	1.7	2.3e-21				Epn1	Promoter	71	TCONS_00247320
												U2af2	Promoter		TCONS_00242235
C2_SRF_24h_10392MC5659	chr7	6315633	6315760	3.3	19.8	6315701	1.7	2.1e-10	CCTAATACGG	chr7:6315682-6315690	No	Zfp78	Promoter	24	TCONS_00242257
C2_SRF_24h_10392MC5661	chr7	6362845	6363066	5	30.3	6362939	1.7	1.3e-17	CCTGTTATGG	chr7:6362968-6362976	No	ncRNA			TCONS_00247330
C2_SRF_24h_10392MC5682	chr7	16898425	16898642	4.8	9.7	16898573	1.7	5.8e-14	GCTTTAATGG	chr7:16898787-16898795	No	Bbc3	Intron 2	98	TCONS_00242377
C2_SRF_24h_10392MC5714	chr7	26067382	26067596	4.1	10.7	26067477	1.7	5.8e-14				Cic	Promoter	21	TCONS_00242591
C2_SRF_24h_10392MC5728	chr7	28589760	28589994	7	63.3	28589842	1.7	2.3e-21	ACATTTATGG	chr7:28589885-28589893	No	ncRNA			TCONS_00249958
C2_SRF_24h_10392MC5763	chr7	36432431	36432669	6.5	17	36432542	1.7	2.3e-21				Pdcd5	Promoter	84	TCONS_00244698
C2_SRF_24h_10392MC5848	chr7	87469292	87469534	6.8	24.5	87469460	1.7	2.3e-21	CCATATAGGG	chr7:87469453-87469461	No	Rccd1	Promoter	28	TCONS_00260418
C2_SRF_24h_10392MC5866	chr7	99785579	99785788	5.4	24.7	99785693	1.7	1.3e-17	CCTTTTTCGG	chr7:99785719-99785727	No	Ankrd42	Promoter	73	TCONS_00245189
C2_SRF_24h_10392MC5872	chr7	104729523	104729655	3.9	35.6	104729583	1.7	2.1e-10	CTATTATTGG	chr7:104729536-104729544	Yes	Rsf1	Intron 1	78	TCONS_00243337
									CCACATAAGG	chr7:104729567-104729575	Yes	Rsf1	Intron 1	78	TCONS_00243337
									CCTTTTCTGG	chr7:104729746-104729754	No	Rsf1	Intron 1	78	TCONS_00243337
C2_SRF_24h_10392MC5917	chr7	119611372	119611516	4.6	27.7	119611449	1.7	5.8e-14	CCTTTTAGGG	chr7:119611439-119611447	Yes	Parva	Intron 1	49	TCONS_00243576
C2_SRF_24h_10392MC5988	chr7	146653881	146654058	3.5	31.6	146654007	1.7	2.1e-10	CCTTTTTAGG	chr7:146653967-146653975	No	Inpp5a	Intron 2	20	TCONS_00243877
									CCTAACAAGG	chr7:146654007-146654015	No	Inpp5a	Intron 2	20	TCONS_00243877
C2_SRF_24h_10392MC6025	chr8	3621201	3621600	6.5	19.8	3621315	1.7	1.3e-18				Pet100	Promoter	33	TCONS_00268463
												Xab2	Promoter	33	TCONS_00265393
C2_SRF_24h_10392MC6126	chr8	48618673	48619021	8.7	15.8	48618867	1.7	2.3e-25	CCTTGTTAGG	chr8:48618908-48618916	No	Rwdd4a	Promoter	66	TCONS_00264534
												Trappc11	Promoter	66	TCONS_00278776
C2_SRF_24h_10392MC6177	chr8	73222534	73223061	10.5	11.2	73222989	1.7	2.5e-32				Jund	Exon 1	184	TCONS_00264666
C2_SRF_24h_10392MC6184	chr8	73397265	73397481	4.8	12.4	73397393	1.7	4e-12				Ccdc124	Promoter	38	TCONS_00265798
C2_SRF_24h_10392MC6312	chr8	97958560	97958794	5.4	12.4	97958666	1.7	2.5e-15	CAAATATTGG	chr8:97959213-97959221	No	Gtl3	Promoter/Exon 1	71	TCONS_00266032
C2_SRF_24h_10392MC6395	chr8	123631854	123632519	10	7	123632221	1.7	2.5e-32				Mthfsd	Promoter/Exon 1	60	TCONS_00278859
C2_SRF_24h_10392MC6410	chr8	124805168	124805507	6.3	19.1	124805338	1.7	1.3e-18	CCTAAATAGG	chr8:124805083-124805091	No	Zfpm1	Promoter	61	TCONS_00265266
C2_SRF_24h_10392MC6465	chr9	15162234	15162418	6	12.1	15162276	1.7	9.1e-14				5830418K08Rik	Promoter	42	TCONS_00286941
C2_SRF_24h_10392MC6582	chr9	67481790	67481953	5.4	24.7	67481896	1.7	9.1e-14				ncRNA		126	TCONS_00296149
C2_SRF_24h_10392MC6643	chr9	108469165	108469491	5.4	5.2	108469337	1.7	9.1e-14	CCTTAAAATG	chr9:108469834-108469842	Yes	Impdh2	Promoter	101	TCONS_00283039
									CTTAAAATGG	chr9:108469835-108469843	Yes	Impdh2	Promoter	101	TCONS_00283039
C2_SRF_24h_10392MC6647	chr9	110070955	110071229	6.7	40.5	110071096	1.7	9.7e-17	CCATAAAAGG	chr9:110071086-110071094	No	Smarcc1	Intron 9	99	TCONS_00284971
C2_SRF_24h_10392MC6703	chrX	20148098	20148449	8.7	31.6	20148240	1.7	8.2e-28	CCTTATTTGG	chrX:20148279-20148287	No	Rgn	3'		TCONS_00301451
									CCATTTCTGG	chrX:20148199-20148207	No	Rgn	3'		TCONS_00301451
C2_SRF_24h_10392MC6750	chrX	148667351	148667578	5.2	31.6	148667409	1.7	7.4e-17	CCTTTAAACG	chrX:148667505-148667513	Yes	Kdm5c	Promoter	37	TCONS_00299672
									CCAAATAAGG	chrX:148667630-148667638	No	Kdm5c	Promoter	37	TCONS_00299672
C2_SRF_24h_10392MC81	chr1	59176597	59176734	3	11.1	59176695	1.6	4.5e-10				Tmem237	Promoter/Exon 1	68	TCONS_00001675
												Mpp4	Promoter	68
C2_SRF_24h_10392MC86	chr1	63223498	63223828	7.6	23.1	63223612	1.6	2e-24	CTATATAAGG	chr1:63223673-63223681	Yes	Eef1b2	Exon 1	78	TCONS_00000336
									CCAAAAAAGA	chr1:63223103-63223111	No	Ndufs1	Promoter	78	TCONS_00001695
C2_SRF_24h_10392MC136	chr1	75356743	75357001	5	11.4	75356938	1.6	4.3e-17				Des	Exon 1	71	TCONS_00000445
C2_SRF_24h_10392MC210	chr1	120265808	120266095	6.1	18.5	120265858	1.6	1e-20	CCTAAATAAG	chr1:120265903-120265911	No	Clasp1	Promoter		TCONS_00015149
									CTAAATAAGG	chr1:120265904-120265912	No	Clasp1	Promoter		TCONS_00015149
C2_SRF_24h_10392MC278	chr1	153191548	153191784	5.7	7.3	153191651	1.6	4.3e-17				Ivns1abp	Promoter/Exon 1	127	TCONS_00000964
C2_SRF_24h_10392MC339	chr1	174431101	174431479	10	13	174431301	1.6	7.4e-36	CCTTTTTGGG	chr1:174431350-174431358	No	Tagln2	Intron 1	55	TCONS_00001186
C2_SRF_24h_10392MC368	chr1	184433736	184433899	3.9	14.2	184433809	1.6	4.5e-10	CATTATTTGG	chr1:184433861-184433869	No	Capn2	Intron 2	79	TCONS_00002512
									CTTATTTAGG	chr1:184433810-184433818	No	Capn2	Intron 2	79	TCONS_00002512
									CCTTATTTAG	chr1:184433809-184433817	No	Capn2	Intron 2	79	TCONS_00002512
C2_SRF_24h_10392MC392	chr1	195345153	195345339	3.3	29.7	195345300	1.6	4.5e-10	CCTAAAAAGG	chr1:195345275-195345283	No
C2_SRF_24h_10392MC416	chr10	12541272	12541500	4.8	14.5	12541329	1.6	4.4e-13	CCAAACATGG	chr10:12541335-12541343	No	Utrn	Intron 1	82	TCONS_00032775
C2_SRF_24h_10392MC471	chr10	34338297	34338555	6.1	55.4	34338512	1.6	4.8e-20	CCTTATATGG	chr10:34338433-34338441	No	Frk	3'		TCONS_00022299
C2_SRF_24h_10392MC478	chr10	39451642	39451813	5.2	31.6	39451685	1.6	1.6e-16	CTTTTATAGG	chr10:39451327-39451335	No	E130307A14Rik	Intron 1	197	TCONS_00020482
									CCTTTTATAG	chr10:39451326-39451334	No	E130307A14Rik	Intron 1	197	TCONS_00020482
									CCTTAAGTGG	chr10:39451203-39451211	No	E130307A14Rik	Intron 1	197	TCONS_00020482
C2_SRF_24h_10392MC527	chr10	59414420	59415204	11.8	5.3	59414577	1.6	1.7e-38	CCTATAAGGG	chr10:59414605-59414613	No	Ddit4	Promoter	92	TCONS_00020580
C2_SRF_24h_10392MC537	chr10	60931653	60931957	6.8	30.7	60931868	1.6	4.8e-20	CCAAATTAGG	chr10:60931855-60931863	No	Lrrc20	Promoter		TCONS_00030273
C2_SRF_24h_10392MC631	chr10	79635483	79635821	5.9	7.7	79635651	1.6	1.6e-16	CCATAATAAG	chr10:79635621-79635629	No	1600002K03Rik	Promoter	23	TCONS_00031948
									CATAATAAGG	chr10:79635622-79635630	No	Cirbp			TCONS_00022391
C2_SRF_24h_10392MC652	chr10	80119196	80119287	2.6	23.7	80119243	1.6	1.6e-06				Btbd2	Exon 1	32	TCONS_00020825
C2_SRF_24h_10392MC653	chr10	80127884	80128044	4.4	13.2	80127908	1.6	4.4e-13				Mknk2	Promoter		TCONS_00024058
C2_SRF_24h_10392MC712	chr10	84488722	84488858	2.9	4.1	84488744	1.6	1.6e-06
C2_SRF_24h_10392MC772	chr10	114752542	114752795	6.5	8.5	114752711	1.6	4.8e-20	CCTCTAATGG	chr10:114752632-114752640	Yes	Rab21	Promoter	52	TCONS_00021052
C2_SRF_24h_10392MC869	chr11	6375850	6376254	7.8	11.9	6376169	1.6	6.4e-21				Purb	Promoter	83	TCONS_00039680
C2_SRF_24h_10392MC896	chr11	20377895	20378047	3.7	13.4	20378002	1.6	1.4e-08	CCAAACATGG	chr11:20377995-20378003	No
									CCATAGTTGG	chr11:20377823-20377831	No
									CCTTAAATGA	chr11:20377686-20377694	No
C2_SRF_24h_10392MC981	chr11	59005210	59005465	6.8	13.6	59005345	1.6	1e-17				Guk1	Exon 1	55	TCONS_00035255
C2_SRF_24h_10392MC1026	chr11	68119606	68119696	3	18.5	68119669	1.6	1.4e-08	CCATATTAGG	chr11:68119661-68119669	No	Ntn1	Intron 1	21	TCONS_00035370
C2_SRF_24h_10392MC1118	chr11	77606867	77607019	4.4	8.8	77606952	1.6	1.6e-11				Myo18a	Intron 1	19	TCONS_00034001
C2_SRF_24h_10392MC1124	chr11	78114919	78115129	5.7	12.9	78114992	1.6	1.4e-14	CCGAAATTGG	chr11:78114815-78114823	No	AK161406	Promoter	33
												Spag5	Promoter	33	TCONS_00034022
C2_SRF_24h_10392MC1136	chr11	79517846	79518249	6.3	11.4	79518124	1.6	1e-17				ncRNA		57	TCONS_00034050
C2_SRF_24h_10392MC1156	chr11	83992964	83993285	6.8	20.4	83993105	1.6	1e-17				Acaca	Intron 1	110	TCONS_00040668
C2_SRF_24h_10392MC1235	chr11	97547021	97547349	7.3	9.5	97547093	1.6	6.4e-21	CCATCTTTGG	chr11:97547189-97547197	No	Mllt6	Promoter	35	TCONS_00039520
												Cisd3	Promoter	35	TCONS_00034362
C2_SRF_24h_10392MC1310	chr11	104477567	104477723	3.5	31.6	104477675	1.6	1.4e-08	CCTTATTTGG	chr11:104477656-104477664	No	Itgb3	Intron 1	53	TCONS_00034543
C2_SRF_24h_10392MC1379	chr11	117964282	117964470	4.2	5.5	117964435	1.6	1.6e-11				Dnah17	Intron 20
C2_SRF_24h_10392MC1391	chr11	119129186	119129478	7	5.1	119129237	1.6	1e-17				Gaa	Promoter/Exon 1	40	TCONS_00034768
C2_SRF_24h_10392MC1445	chr12	4923866	4924203	5.9	9.7	4924089	1.6	3.6e-17				Atad2b	Promoter	116	TCONS_00054660
C2_SRF_24h_10392MC1632	chr12	106270370	106270790	8.6	22.3	106270540	1.6	2.6e-28				Snhg10	Promoter/Exon 1	101	TCONS_00056022
												Glrx5	Promoter	101	TCONS_00055262
C2_SRF_24h_10392MC1653	chr12	112798058	112798418	7	11.5	112798324	1.6	8.2e-21	CCTTATATGG	chr12:112798274-112798282	No	ncRNA			TCONS_00064466
C2_SRF_24h_10392MC1659	chr12	113132518	113132735	4.1	15	113132632	1.6	1.4e-13	CCTTATTAGG	chr12:113132637-113132645	No	Ppp1r13b	Intron 1	57	TCONS_00056072
C2_SRF_24h_10392MC1714	chr13	21874223	21874450	3.9	71.2	21874263	1.6	2.2e-10	CCATATATGG	chr13:21874317-21874325	No	Hist1h3i	Promoter	44	TCONS_00070285
									ACTTAAAAGG	chr13:21874408-21874416	No	Hist1h3i	3'	44	TCONS_00070285
C2_SRF_24h_10392MC1716	chr13	23460875	23461229	6.3	8.8	23461190	1.6	2.5e-21				Zfp322a	Exon 1	49	TCONS_00068420
C2_SRF_24h_10392MC1787	chr13	51941742	51942078	5.9	15.3	51941901	1.6	1.4e-17	CTATAAAAGG	chr13:51942017-51942025	No	Gadd45g	Promoter	139	TCONS_00067858
C2_SRF_24h_10392MC2012	chr14	35123507	35123864	7.8	17.8	35123674	1.6	4.6e-27				Fam35a	Promoter	129	TCONS_00084444
												Glud1	Exon 1	129	TCONS_00080911
C2_SRF_24h_10392MC2226	chr15	36692365	36692736	7.4	33.6	36692666	1.6	3.1e-19	CCTTATAAGG	chr15:36692597-36692605	No	Ywhaz	3'		TCONS_00092598
C2_SRF_24h_10392MC2283	chr15	58654773	58655358	9.8	7.4	58655230	1.6	2.5e-25				Tmem65	Promoter	139	TCONS_00092683
C2_SRF_24h_10392MC2320	chr15	68090369	68090672	8.9	10.8	68090465	1.6	3e-22				Zfat	Promoter	87	TCONS_00092733
C2_SRF_24h_10392MC2496	chr15	81756463	81756864	7.8	12.9	81756552	1.6	3.1e-19	CCAATTCTGG	chr15:81756477-81756485	No	Polr3h	Exon 1	50	TCONS_00093010
C2_SRF_24h_10392MC2568	chr15	90054572	90054837	5	10.1	90054759	1.6	2.2e-13				Alg10b	Promoter	48	TCONS_00092274
C2_SRF_24h_10392MC2572	chr15	90880229	90880407	4.6	20.8	90880380	1.6	1.4e-10				Kif21a	Exon 1	98	TCONS_00093148
C2_SRF_24h_10392MC2611	chr15	98747959	98748709	13.1	5.9	98748633	1.6	5.2e-38	CCCTTTAAGG	chr15:98748590-98748598	No	Lmbr1l	Promoter	73	TCONS_00093267
									CCCTTAAAGG	chr15:98748526-98748534	Yes	Lmbr1l	Promoter	73	TCONS_00093267
									CCTTAAAGGG	chr15:98748527-98748535	Yes	Lmbr1l	Promoter	73	TCONS_00093267
C2_SRF_24h_10392MC2639	chr15	99803068	99803311	8.6	13	99803167	1.6	3e-22				Larp4	Promoter/Intron 1	115	TCONS_00092364
												2310068J16Rik	Exon 1	115	TCONS_00093293
C2_SRF_24h_10392MC2679	chr15	102109715	102110213	12.4	4.8	102110012	1.6	8.7e-35				Mfsd5	Promoter/Exon 1	59	TCONS_00092433
C2_SRF_24h_10392MC2702	chr15	103012705	103012917	5.5	5.6	103012751	1.6	2.2e-13						40
C2_SRF_24h_10392MC2776	chr16	18066434	18066588	3.7	16.8	18066484	1.6	9.5e-10				Dgcr6	Intron 2	57	TCONS_00104449
C2_SRF_24h_10392MC2778	chr16	18248671	18249168	11.3	12.1	18249093	1.6	1.5e-38	GCTTTATTGG	chr16:18248851-18248859	Yes	Trmt2a	Promoter	133	TCONS_00104453
									GCTTTATTGG	chr16:18248851-18248859	Yes	Ranbp1	Promoter	133	TCONS_00105163
C2_SRF_24h_10392MC2803	chr16	24447870	24448387	9.7	17.6	24448106	1.6	5.2e-31	CCATATAAGG	chr16:24448035-24448043	Yes	Lpp	Promoter		TCONS_00104551
C2_SRF_24h_10392MC2910	chr16	94748335	94748645	7	18.1	94748500	1.6	4.5e-20				Dscr3	Promoter	99	TCONS_00105654
C2_SRF_24h_10392MC3036	chr17	27771928	27772368	9.1	11.8	27772208	1.6	4.9e-24				Rps10	Promoter/Exon 1	69	TCONS_00115474
[truncated: 72 more rows]

## Sheet: Sheet1
http://genome.ucsc.edu/cgi-bin/hgTracks?hgS_doOtherUser=submit&hgS_otherUserName=srolab&hgS_otherUserSessionName=SM%20transcriptome#hgTracks?db=mm9&position=chr19%3A34315581-34329826&_suid=139154274194205812736658450156
