# Supplementary material for: Smooth Muscle Cell Genome Browser: Enabling the Identification of Novel Serum Response Factor Target Genes
Source: PLoS One. 2015 Aug 4;10(8):e0133751. doi: 10.1371/journal.pone.0133751 (PMC4524680; doi:10.1371/journal.pone.0133751)
Supplement: S7 Table — (XLSX) [file pone.0133751.s016.xlsx]

## Sheet: SRF binding site matching with 
S7 Table. A list of SRF-regulated proteins identified in the jejunal smooth muscle from SMC-specific Srf knock mice.
Identified Protein					Quantity in Srf Knockout Muscle			Quantity in Wild Type Muscle
Symbol	Full name	Accession Number	Molecular Weight	Fold change	KO1	KO2	KO3	WT1	WT2	WT3
JPH2	Junctophilin-2	IPI00113638	75 kDa	0	0	0	0	0	1.2667	2.0263
SVIL	Supervillin	IPI00170232	243 kDa	0	0	0	0	5.0038	2.7089	12.896
SMTN	Cluster of Isoform L1 of Smoothelin	IPI00314543 [3]	100 kDa	0.2	2.1977	0	2.3181	5.6276	6.9557	10.795
DMPK	Isoform 9 of Myotonin-protein kinase	IPI00226600 (+3)	70 kDa	0.2	1.6242	0	3.0832	9.5404	4.5728	8.5528
YWHAZ	Tyrosine 3-monooxygenase	IPI00138131	56 kDa	0.5	1.8561	2.1891	0.88329	2.9005	2.3867	4.1922
PARVA	Alpha-parvin	IPI00470003	42 kDa	0.5	4.1153	1.3887	3.4525	4.3489	7.7128	4.2292
TNS1	Tensin 1	IPI00378438	201 kDa	0.5	14.288	19.081	14.313	27.181	33.925	34.359
FLNA	Filamin-A	IPI00875567	280 kDa	0.6	172.43	179.17	199.78	266.04	297.83	316.61
CKM	Creatine kinase M-type	IPI00127596	43 kDa	0.6	23.049	18.792	24.969	37.139	35.774	34.781
SYNPO2	Synaptopodin-2	IPI00831458	136 kDa	0.6	17.096	21.575	24.315	26.832	36.08	37.389
MYL6	Isoform Smooth muscle of Myosin light polypeptide 6	IPI00354819	17 kDa	0.6	24.596	20.122	22.198	41.217	33.145	33.195
TGFB1I1	Isoform 1 of Transforming growth factor beta-1-induced transcript 1 protein	IPI00850187	50 kDa	0.6	14.063	15.723	11.547	21.293	33.208	20.647
TAGLN	Transgelin	IPI00226515	23 kDa	0.7	81.031	91.74	78.528	131.66	96.725	113.45
ACTA2	Cluster of Actin, aortic smooth muscle	IPI00117043 [5]	42 kDa	0.7	102.21	96.427	112.63	135.76	139.13	159.75
	Actin, aortic smooth muscle	IPI00117043	42 kDa	0.7	63.307	56.593	69.979	81.617	79.4	98.889
DSTN	Destrin	IPI00127942	19 kDa	0.7	35.76	27.411	38.439	45.939	58	44.875
BSG	Isoform 2 of Basigin	IPI00113869 (+2)	30 kDa	0.7	1.6995	2.9075	1.5182	1.9683	3.5667	2.9327
DES	Desmin	IPI00130102	53 kDa	0.7	29.665	46.439	38.125	42.896	53.469	77.334
MYL9	Myosin regulatory light polypeptide 9	IPI00750595	20 kDa	0.8	43.97	29.281	39.161	47.627	39.864	45.602
TPM1	tropomyosin alpha-1 chain isoform 10	IPI00830223 (+1)	28 kDa	0.8	19.402	13.86	19.053	21.121	20.188	27.4
	Isoform 2 of Tropomyosin alpha-1 chain	IPI00227835	33 kDa	0.9	47.955	41.75	44.363	47.407	46.739	54.671
ACTN1	Alpha-actinin-1	IPI00380436	103 kDa	0.8	48.934	47.158	33.224	52.189	57.459	49.379
CNN1	Isoform Beta of Calponin-1	IPI00228258 (+1)	29 kDa	0.8	12.935	23.714	17.192	17.67	14.058	37.281
CNN2	Calponin-2	IPI00116649 (+1)	33 kDa	0.8	0.54675	0.53029	1.1887	0.58807	0.86577	1.3658
GAPDH	Glyceraldehyde-3-phosphate dehydrogenase	IPI00273646	36 kDa	0.8	65.663	54.63	51.064	80.568	75.233	65.843
TLN1	Talin-1	IPI00465786	270 kDa	0.8	73.672	73.231	80.891	101.7	88.994	100.45
ACO2	Aconitate hydratase, mitochondrial	IPI00116074	85 kDa	0.8	73.194	55.829	61.2	85.698	74.988	73.543
PTPLA	Isoform 2 of Tyrosine-protein phosphatase non-receptor type 11	IPI00316479 (+1)	68 kDa	0.9	11.728	9.4701	10.48	13.068	14.672	9.1925
CSRP1	Cysteine and glycine-rich protein 1	IPI00123891	21 kDa	0.9	12.404	12.493	11.48	11.69	20.348	9.7072
EML1	Isoform 3 of Echinoderm microtubule-associated protein-like 1	IPI00844646 (+2)	92 kDa	0.9	6.9129	4.8946	6.8229	6.1495	8.2511	5.5946
PRKACB	Cluster of Isoform 1 of cAMP-dependent protein kinase catalytic subunit beta	IPI00263822 [2]	41 kDa	0.9	7.3149	5.9251	6.3419	10.315	5.904	4.4672
TPM2	Isoform 2 of Tropomyosin beta chain	IPI00874728	33 kDa	0.9	112.51	75.478	86.745	100.13	100.08	113.01
SORBS1	Cluster of Isoform 1 of Sorbin and SH3 domain-containing protein 1	IPI00468140 [2]	143 kDa	0.9	16.94	13.139	10.01	12.084	12.959	19.722
ANXA6	Annexin A6	IPI00554894	76 kDa	0.9	64.12	60.323	58.521	76.764	66.807	64.601
ACTN4	Cluster of Alpha-actinin-4	IPI00118899 [5]	105 kDa	0.9	180.27	178.9	149.37	180.45	210.04	177.09
SRF*	Serum response factor		67 Kda
*Reduction of SRF in Srf KO muscle was confrimed by Western Blot (Figure 7E).
