# Supplementary material for: Smooth Muscle Cell Genome Browser: Enabling the Identification of Novel Serum Response Factor Target Genes
Source: PLoS One. 2015 Aug 4;10(8):e0133751. doi: 10.1371/journal.pone.0133751 (PMC4524680; doi:10.1371/journal.pone.0133751)
Supplement: S8 Table — (XLSX) [file pone.0133751.s017.xlsx]

## Sheet: sheet
S8 Table. Expression levels of ion channel and transporter genes in jejunal SMCs.
Gene		Function		Gene expression (FPKM)		# of splice varaints
Symbol	Full name	Activity	Ion	Jejunum	JSMCs	Jejunum	JSMCs
Abcc8	ATP-binding cassette, sub-family C (CFTR/MRP), member 8	Channel	Potassium	3.15915	0.309173	9	4
Abcc9	ATP-binding cassette, sub-family C (CFTR/MRP), member 9	Channel	Potassium	152.559	113.971	8	6
Abp1	amiloride binding protein 1	Channel	Cation	0.190196	0.183034	2	1
Accn1	amiloride-sensitive cation channel 1, neuronal (degenerin)	Channel	Cation, sodium	7.0272	0.428104	4	2
Accn2	amiloride-sensitive cation channel 2, neuronal	Channel	Cation, sodium	0.793747	0.205602	1	1
Accn3	amiloride-sensitive cation channel 3	Channel	Cation, sodium	0.0264292	0.0717365	1	1
Accn4	amiloride-sensitive cation channel 4, pituitary	Channel	Sodium	1.50634	0.149995	3	2
Accn5	amiloride-sensitive cation channel 5, intestinal	Channel	Cation, sodium, hydrogen	0	0	0	0
Ano1	anoctamin 1, calcium activated chloride channel	Channel	Chloride	67.4526	4.90339	10	8
Ano10	anoctamin 10	Channel	Chloride	32.9304	37.252	3	3
Ano2	anoctamin 2	Channel	Chloride	6.74905	0.283483	5	2
Ano3	anoctamin 3	Channel	Chloride	0.0905006	0.702912	2	3
Ano5	anoctamin 5	Channel	Chloride	1.66853	0	8	0
Ano6	anoctamin 6	Channel	Cation, chloride	32.4126	24.7758	4	3
Ano7	anoctamin 7	Channel	Chloride	0.0346346	0	1	0
Ano8	anoctamin 8	Channel	Chloride	6.32769	6.58958	3	3
Ano9	anoctamin 9	Channel	Chloride	1.63641	0.143237	8	3
Aoc3	amine oxidase, copper containing 3	Channel	Cation, calcium	133.345	147.723	2	2
Aqp1	aquaporin 1	Channel	Potassium, water	38.4066	10.2757	3	3
Asic1	acid-sensing (proton-gated) ion channel 1	Channel	Cation, sodium	0	0	0	0
Asic2	acid-sensing (proton-gated) ion channel 2	Channel	Cation, sodium	0	0	0	0
Asic3	acid-sensing (proton-gated) ion channel 3	Channel	Sodium	0	0	0	0
Asic4	acid-sensing (proton-gated) ion channel 4	Channel	Sodium	0	0	0	0
Asic5	acid-sensing (proton-gated) ion channel 5	Channel	Hydrogen, sodium	0	0	0	0
Best1	bestrophin 1	Channel	Chloride	0.364055	0.158911	1	1
Best2	bestrophin 2	Channel	Chloride	0	0	0	0
Best3	bestrophin 3	Channel	Chloride	0.229086	0.0698874	2	1
Cacfd1	calcium channel flower domain containing	Channel	Calcium	0	0	0	0
Cacna1a	calcium channel, voltage-dependent, P/Q type, alpha 1A subunit	Channel	Calcium	10.5393	9.64395	13	11
Cacna1b	calcium channel, voltage-dependent, N type, alpha 1B subunit	Channel	Calcium	5.39267	0.317237	14	4
Cacna1c	calcium channel, voltage-dependent, L type, alpha 1C subunit	Channel	Calcium	29.8064	42.9372	17	18
Cacna1d	calcium channel, voltage-dependent, L type, alpha 1D subunit	Channel	Calcium	3.57544	0.804608	9	7
Cacna1e	calcium channel, voltage-dependent, R type, alpha 1E subunit	Channel	Calcium	11.7498	11.9432	15	13
Cacna1f	calcium channel, voltage-dependent, alpha 1F subunit	Channel	Calcium	0	0	0	0
Cacna1g	calcium channel, voltage-dependent, T type, alpha 1G subunit	Channel	Calcium	4.35056	0.573023	9	5
Cacna1h	calcium channel, voltage-dependent, T type, alpha 1H subunit	Channel	Calcium	40.0549	45.4041	8	6
Cacna1i	calcium channel, voltage-dependent, alpha 1I subunit	Channel	Calcium	0.167492	0.031872	2	1
Cacna1s	calcium channel, voltage-dependent, L type, alpha 1S subunit	Channel	Calcium	0	0	0	0
Cacna2d1	calcium channel, voltage-dependent, alpha2/delta subunit 1	Channel	Calcium	53.2263	48.4184	10	9
Cacna2d2	calcium channel, voltage-dependent, alpha2/delta subunit 2	Channel	Calcium	1.869	0.528548	4	3
Cacna2d3	calcium channel, voltage-dependent, alpha2/delta subunit 3	Channel	Calcium	10.2051	8.70058	6	7
Cacna2d4	calcium channel, voltage-dependent, alpha2/delta subunit 4	Channel	Calcium	0.0352483	0	1	0
Cacnb1	calcium channel, voltage-dependent, beta 1 subunit	Channel	Calcium	8.57868	4.76279	10	8
Cacnb2	calcium channel, voltage-dependent, beta 2 subunit	Channel	Calcium	21.0206	24.2997	4	4
Cacnb3	calcium channel, voltage-dependent, beta 3 subunit	Channel	Calcium	38.1796	45.1717	2	2
Cacnb4	calcium channel, voltage-dependent, beta 4 subunit	Channel	Calcium	1.24963	0.103458	7	2
Cacng1	calcium channel, voltage-dependent, gamma subunit 1	Channel	Calcium	0	0	0	0
Cacng2	calcium channel, voltage-dependent, gamma subunit 2	Channel	Calcium	0.0923101	0	1	0
Cacng3	calcium channel, voltage-dependent, gamma subunit 3	Channel	Calcium	0.211259	0	1	0
Cacng4	calcium channel, voltage-dependent, gamma subunit 4	Channel	Calcium	1.60961	0.133953	2	1
Cacng5	calcium channel, voltage-dependent, gamma subunit 5	Channel	Calcium	0.624127	0	2	0
Cacng6	calcium channel, voltage-dependent, gamma subunit 6	Channel	Calcium	0.0338595	0	1	0
Cacng7	calcium channel, voltage-dependent, gamma subunit 7	Channel	Calcium	11.7294	6.889	3	4
Cacng8	calcium channel, voltage-dependent, gamma subunit 8	Channel	Calcium	0.542398	0.0597225	2	1
Catsper1	cation channel, sperm associated 1	Channel	Calcium	0	0	0	0
Catsper2	cation channel, sperm associated 2	Channel	Calcium	0.418129	0.538986	4	4
Catsper3	cation channel, sperm associated 3	Channel	Cation, calcium	0.0355892	0.0771602	1	2
Catsper4	cation channel, sperm associated 4	Channel	Cation, calcium	0	0	0	0
Cftr	cystic fibrosis transmembrane conductance regulator	Channel	Chloride	0.246543	0.0479176	2	1
Chrm5	cholinergic receptor, muscarinic 5	Channel	Chloride	0	0	0	0
Chrna1	cholinergic receptor, nicotinic, alpha polypeptide 1 (muscle)	Channel	Cation	0	0.0263048	0	1
Chrna10	cholinergic receptor, nicotinic, alpha polypeptide 10	Channel	Cation	0	0	0	0
Chrna2	cholinergic receptor, nicotinic, alpha polypeptide 2 (neuronal)	Channel	Cation	0.168875	0	1	0
Chrna3	cholinergic receptor, nicotinic, alpha polypeptide 3	Channel	Cation	20.8062	1.23418	1	1
Chrna4	cholinergic receptor, nicotinic, alpha polypeptide 4	Channel	Cation	0.695548	0.127947	3	1
Chrna5	cholinergic receptor, nicotinic, alpha polypeptide 5	Channel	Cation	2.0831	0	2	0
Chrna6	cholinergic receptor, nicotinic, alpha polypeptide 6	Channel	Cation	0	0	0	0
Chrna7	cholinergic receptor, nicotinic, alpha polypeptide 7	Channel	Cation	3.49483	0.180754	2	2
Chrna9	cholinergic receptor, nicotinic, alpha polypeptide 9	Channel	Cation	0	0.0281223	0	1
Chrnb1	cholinergic receptor, nicotinic, beta polypeptide 1 (muscle)	Channel	Cation	6.13635	2.52522	6	5
Chrnb2	cholinergic receptor, nicotinic, beta polypeptide 2 (neuronal)	Channel	Cation	1.96194	0.351386	2	1
Chrnb3	cholinergic receptor, nicotinic, beta 3 (neuronal)	Channel	Cation	0	0	0	0
Chrnb4	cholinergic receptor, nicotinic, beta 4 (neuronal)	Channel	Cation	8.0887	0.599437	3	2
Chrnd	cholinergic receptor, nicotinic, delta polypeptide	Channel	Cation	0	0	0	0
Chrne	cholinergic receptor, nicotinic, epsilon polypeptide	Channel	Cation	0	0.0464577	0	1
Chrng	cholinergic receptor, nicotinic, gamma polypeptide	Channel	Cation	0	0.0265322	0	1
Clca1	chloride channel calcium activated 1	Channel	Chloride	0.306057	0.0559972	4	1
Clca2	chloride channel calcium activated 2	Channel	Chloride	0.0747951	0	1	0
Clca3	chloride channel calcium activated 3	Channel	Chloride	0.443087	0.0515777	3	1
Clca5	chloride channel calcium activated 5	Channel	Chloride	0.127028	0.189496	1	2
Clca6	chloride channel calcium activated 6	Channel	Chloride	0.0641226	0	1	0
Clcc1	chloride channel CLIC-like 1	Channel	Chloride	12.9197	11.5991	3	2
Clcn1	chloride channel 1	Channel	Chloride	0.0357007	0	1	0
Clcn2	chloride channel 2	Channel	Chloride	2.42885	2.93499	3	3
Clcn3	chloride channel 3	Channel	Chloride	7.80321	4.248	6	6
Clcn4-1	chloride channel 4-1	Channel	Chloride	0	0	0	0
Clcnka	chloride channel Ka	Channel	Chloride	0	0	0	0
Clcnkb	chloride channel Kb	Channel	Chloride	0	0.0568457	0	1
Clic1	chloride intracellular channel 1	Channel	Chloride	51.9332	51.483	5	4
Clic3	chloride intracellular channel 3	Channel	Chloride	0.830529	0.17038	1	1
Clic4	chloride intracellular channel 4 (mitochondrial)	Channel	Chloride	100.562	120.068	2	2
Clic5	chloride intracellular channel 5	Channel	Chloride	3.62477	1.01485	1	1
Clic6	chloride intracellular channel 6	Channel	Chloride	0	0	0	0
Cnga1	cyclic nucleotide gated channel alpha 1	Channel	Cation	0	0	0	0
Cnga2	cyclic nucleotide gated channel alpha 2	Channel	Cation, potassium	0	0	0	0
Cnga3	cyclic nucleotide gated channel alpha 3	Channel	Cation	1.66773	0.0850717	7	2
Cnga4	cyclic nucleotide gated channel alpha 4	Channel	Cation	0.0410154	0.0317978	1	1
Cngb1	cyclic nucleotide gated channel beta 1	Channel	Cation	1.01059	0.0941684	6	2
Cngb3	cyclic nucleotide gated channel beta 3	Channel	Cation	0	0	0	0
Cybb	cytochrome b-245, beta polypeptid	Channel	Ion	2.16053	0.163556	1	2
Fxyd1	FXYD domain-containing ion transport regulator 1	Channel	Chloride	160.322	198.521	4	4
Fxyd2	FXYD domain-containing ion transport regulator 2	Channel	Sodium, potassium	1.19623	2.94807	3	2
Fxyd3	FXYD domain-containing ion transport regulator 3	Channel	Chloride	5.0371	0.483843	1	1
Fxyd4	FXYD domain-containing ion transport regulator 4	Channel	Potassium	0	0	0	0
Fxyd5	FXYD domain-containing ion transport regulator 5	Channel	Ion	4.42877	1.26249	6	7
Fxyd6	FXYD domain-containing ion transport regulator 6	Channel	Ion	170.644	266.176	3	3
Fxyd7	FXYD domain-containing ion transport regulator 7	Channel	Ion	12.5457	2.02384	1	1
Gabra1	gamma-aminobutyric acid (GABA) A receptor, subunit alpha 1	Channel	Chloride	0.598282	0	2	0
Gabra2	gamma-aminobutyric acid (GABA) A receptor, subunit alpha 2	Channel	Chloride	0.114148	0.0342449	1	1
Gabra3	gamma-aminobutyric acid (GABA) A receptor, subunit alpha 3	Channel	Chloride	1.24796	0.101748	2	2
Gabra4	gamma-aminobutyric acid (GABA) A receptor, subunit alpha 4	Channel	Chloride	0.0751629	0	1	0
Gabra5	gamma-aminobutyric acid (GABA) A receptor, subunit alpha 5	Channel	Chloride	0.0426027	0	1	0
Gabra6	gamma-aminobutyric acid (GABA) A receptor, subunit alpha 6	Channel	Chloride	0	0	0	0
Gabrb1	gamma-aminobutyric acid (GABA) A receptor, subunit beta 1	Channel	Chloride, anion	0.148049	0	1	0
Gabrb2	gamma-aminobutyric acid (GABA) A receptor, subunit beta 2	Channel	Chloride	0.0412342	0.0295488	1	1
Gabrb3	gamma-aminobutyric acid (GABA) A receptor, subunit beta 3	Channel	Chloride	3.92165	0.184257	2	2
Gabrd	gamma-aminobutyric acid (GABA) A receptor, subunit delta	Channel	Chloride	0.076074	0.0313163	1	1
Gabre	gamma-aminobutyric acid (GABA) A receptor, subunit epsilon	Channel	Ion	1.24562	0.848373	3	3
Gabrg1	gamma-aminobutyric acid (GABA) A receptor, subunit gamma 1	Channel	Chloride	0.139973	0	1	0
Gabrg2	gamma-aminobutyric acid (GABA) A receptor, subunit gamma 2	Channel	Chloride	0.807125	0.0533482	2	1
Gabrg3	gamma-aminobutyric acid (GABA) A receptor, subunit gamma 3	Channel	Chloride	1.35532	0.0807951	3	2
Gabrp	gamma-aminobutyric acid (GABA) A receptor, pi	Channel	Chloride	0	0	0	0
Gabrq	gamma-aminobutyric acid (GABA) A receptor, subunit theta	Channel	Chloride	0.228989	0.0260259	3	1
Gabrr1	gamma-aminobutyric acid (GABA) C receptor, subunit rho 1	Channel	Chloride	0	0	0	0
Gabrr2	gamma-aminobutyric acid (GABA) C receptor, subunit rho 2	Channel	Chloride	0	0	0	0
Gabrr3	gamma-aminobutyric acid (GABA) receptor, rho 3	Channel	Ion	0	0	0	0
Gas6	growth arrest specific 6	Channel	Calcium	114.843	175.199	3	3
Gjc1	gap junction protein, gamma 1	Channel	Ion	33.7145	27.561	8	8
Gjd3	gap junction protein, delta 3	Channel	Ion	0	0	0	0
Glra1	glycine receptor, alpha 1 subunit	Channel	Chloride	0.167461	0	1	0
Glra2	glycine receptor, alpha 2 subunit	Channel	Chloride	0.0440405	0	1	0
Glra3	glycine receptor, alpha 3 subunit	Channel	Chloride	0	0	0	0
Glra4	glycine receptor, alpha 4 subunit	Channel	Chloride	0	0	0	0
Glrb	glycine receptor, beta subunit	Channel	Chloride	3.4058	0.628172	5	1
Gpm6a	glycoprotein m6a	Channel	Calcium	52.9676	1.82278	4	2
Gpr89	G protein-coupled receptor 89	Channel	Ion	3.06649	2.45553	3	3
Gria1	glutamate receptor, ionotropic, AMPA1 (alpha 1)	Channel	Ion	5.28068	1.90203	3	2
Gria2	glutamate receptor, ionotropic, AMPA2 (alpha 2)	Channel	Ion	2.2758	0.0392837	10	1
Gria3	glutamate receptor, ionotropic, AMPA3 (alpha 3)	Channel	Ion	5.72855	10.4083	9	10
Gria4	glutamate receptor, ionotropic, AMPA4 (alpha 4)	Channel	Ion	2.40826	0.130229	7	3
Grik1	glutamate receptor, ionotropic, kainate 1	Channel	Ion	2.57617	0.25446	6	3
Grik2	glutamate receptor, ionotropic, kainate 2 (beta 2)	Channel	Ion	1.94916	0.173615	6	2
Grik3	glutamate receptor, ionotropic, kainate 3	Channel	Ion	2.36244	0.125101	1	2
Grik4	glutamate receptor, ionotropic, kainate 4	Channel	Ion	2.21163	0.506032	5	3
Grik5	glutamate receptor, ionotropic, kainate 5 (gamma 2)	Channel	Ion	12.9576	13.4673	3	3
Grin2c	glutamate receptor, ionotropic, NMDA2C (epsilon 3)	Channel	Cation	0	0	0	0
Grin3a	glutamate receptor, ionotropic, NMDA3A	Channel	Calcium	1.97609	0.0398097	4	1
Grm7	glutamate receptor, metabotropic 7	Channel	Calcium	1.88852	0.101742	3	2
Hcn1	hyperpolarization-activated, cyclic nucleotide-gated K+ 1	Channel	Potassium, sodium	0.676901	0.0299611	1	1
Hcn2	hyperpolarization-activated, cyclic nucleotide-gated K+ 2	Channel	Potassium, sodium	4.61354	1.4113	3	2
Hcn3	hyperpolarization-activated, cyclic nucleotide-gated K+ 3	Channel	Potassium, sodium	1.94343	0.422213	7	5
Hcn4	hyperpolarization-activated, cyclic nucleotide-gated K+ 4	Channel	Cation	8.33199	4.10721	2	2
Hpn	hepsin	Channel	Potassium	0.058864	0	1	0
Htr2b	5-hydroxytryptamine (serotonin) receptor 2B	Channel	Calcium	21.9428	55.1096	2	2
Htr3a	5-hydroxytryptamine (serotonin) receptor 3A	Channel	Cation, potassium	33.7208	1.95564	6	4
Htr3b	5-hydroxytryptamine (serotonin) receptor 3B	Channel	Cation	5.56605	0.138473	4	2
Hvcn1	hydrogen voltage-gated channel 1	Channel	Hydrogen	1.23326	0.632317	3	3
Il1rapl1	interleukin 1 receptor accessory protein-like 1	Channel	Calcium	0.127443	0	1	0
Itgav	integrin alpha V	Channel	Calcium	30.5685	19.1621	5	5
Itpr1	inositol 1,4,5-trisphosphate receptor 1	Channel	Calcium	41.2384	32.2216	4	4
Itpr2	inositol 1,4,5-trisphosphate receptor 2	Channel	Calcium	1.22053	0.0994725	4	2
Itpr3	inositol 1,4,5-trisphosphate receptor 3	Channel	Calcium	8.97531	0.915293	6	5
Jph2	junctophilin 2	Channel	Calcium	128.507	238.797	4	4
Jph3	junctophilin 3	Channel	Calcium	4.37497	0.295272	1	1
Kcna1	potassium voltage-gated channel, shaker-related subfamily, member 1	Channel	Potassium	1.82545	0.142101	1	1
Kcna10	potassium voltage-gated channel, shaker-related subfamily, member 10	Channel	Potassium	0	0	0	0
Kcna2	potassium voltage-gated channel, shaker-related subfamily, member 2	Channel	Potassium	14.894	4.73246	6	5
Kcna3	potassium voltage-gated channel, shaker-related subfamily, member 3	Channel	Potassium	0	0	0	0
Kcna4	potassium voltage-gated channel, shaker-related subfamily, member 4	Channel	Potassium	0.401455	0	1	0
Kcna5	potassium voltage-gated channel, shaker-related subfamily, member 5	Channel	Potassium	3.19325	1.09447	1	1
Kcna6	potassium voltage-gated channel, shaker-related subfamily, member 6	Channel	Potassium	6.18726	0.468136	4	4
Kcna7	potassium voltage-gated channel, shaker-related subfamily, member 7	Channel	Potassium	0.0345405	0	1	0
Kcnab1	potassium voltage-gated channel, shaker-related subfamily, beta member 1	Channel	Potassium	9.70876	0.338429	5	2
Kcnab2	potassium voltage-gated channel, shaker-related subfamily, beta member 2	Channel	Potassium	6.88133	1.37834	5	3
Kcnab3	potassium voltage-gated channel, shaker-related subfamily, beta member 3	Channel	Potassium	0.699126	0.703059	4	4
Kcnb1	potassium voltage gated channel, Shab-related subfamily, member 1	Channel	Potassium	14.5631	9.4649	4	3
Kcnb2	potassium voltage gated channel, Shab-related subfamily, member 2	Channel	Potassium	4.0695	1.87376	3	2
Kcnc1	potassium voltage gated channel, Shaw-related subfamily, member 1	Channel	Potassium	1.07025	0.125564	3	1
Kcnc2	potassium voltage gated channel, Shaw-related subfamily, member 2	Channel	Potassium	2.46713	0.0470288	6	1
Kcnc3	potassium voltage gated channel, Shaw-related subfamily, member 3	Channel	Potassium	1.59327	0.32658	12	6
Kcnc4	potassium voltage gated channel, Shaw-related subfamily, member 4	Channel	Potassium	2.74859	0.346039	4	2
Kcnd1	potassium voltage-gated channel, Shal-related family, member 1	Channel	Potassium	1.03785	0.370026	5	2
Kcnd2	potassium voltage-gated channel, Shal-related family, member 2	Channel	Potassium	2.48458	0.143516	4	2
Kcnd3	potassium voltage-gated channel, Shal-related family, member 3	Channel	Potassium	7.26109	7.13942	3	4
Kcne1	potassium voltage-gated channel, Isk-related subfamily, member 1	Channel	Potassium	0	0	0	0
Kcne1l	potassium voltage-gated channel, Isk-related family, member 1-like, pseudogene	Channel	Potassium	0.5149	0.400739	1	1
Kcne2	potassium voltage-gated channel, Isk-related subfamily, gene 2	Channel	Potassium	0	0	0	0
Kcne3	potassium voltage-gated channel, Isk-related subfamily, gene 3	Channel	Potassium	0.0756548	0.0925038	2	1
Kcne4	potassium voltage-gated channel, Isk-related subfamily, gene 4	Channel	Potassium	15.6888	20.6306	1	1
Kcnf1	potassium voltage-gated channel, subfamily F, member 1	Channel	Potassium	17.1454	21.2472	1	1
Kcng1	potassium voltage-gated channel, subfamily G, member 1	Channel	Potassium	1.60848	1.72352	1	2
Kcng2	potassium voltage-gated channel, subfamily G, member 2	Channel	Potassium	3.77888	1.8331	6	5
Kcng3	potassium voltage-gated channel, subfamily G, member 3	Channel	Potassium	1.30044	0.0939316	2	1
Kcng4	potassium voltage-gated channel, subfamily G, member 4	Channel	Potassium	6.09169	1.73183	3	2
Kcnh1	potassium voltage-gated channel, subfamily H (eag-related), member 1	Channel	Potassium	0.839009	0.0421591	3	1
Kcnh2	potassium voltage-gated channel, subfamily H (eag-related), member 2	Channel	Potassium	47.4486	36.2556	10	6
Kcnh3	potassium voltage-gated channel, subfamily H (eag-related), member 3	Channel	Ion	0.328302	0.459719	2	2
Kcnh4	potassium voltage-gated channel, subfamily H (eag-related), member 4	Channel	Ion	0	0	0	0
Kcnh5	potassium voltage-gated channel, subfamily H (eag-related), member 5	Channel	Potassium	0	0	0	0
Kcnh6	potassium voltage-gated channel, subfamily H (eag-related), member 6	Channel	Potassium	0.407718	0	5	0
Kcnh7	potassium voltage-gated channel, subfamily H (eag-related), member 7	Channel	Potassium	0.0348605	0	1	0
Kcnh8	potassium voltage-gated channel, subfamily H (eag-related), member 8	Channel	Potassium	0.543457	0.0252744	3	1
Kcnip1	Kv channel-interacting protein 1	Channel	Potassium	7.82057	5.07982	4	4
Kcnip2	Kv channel-interacting protein 2	Channel	Potassium	75.8912	82.8413	7	6
Kcnip3	Kv channel-interacting protein 3, calsenilin	Channel	Potassium	1.41712	2.9267	4	2
Kcnip4	Kv channel-interacting protein 4	Channel	Potassium	2.75311	0.423841	4	2
Kcnj1	potassium inwardly-rectifying channel, subfamily J, member 1	Channel	Potassium	0	0	0	0
Kcnj10	potassium inwardly-rectifying channel, subfamily J, member 10	Channel	Potassium	3.08722	0.149916	1	1
Kcnj11	potassium inwardly-rectifying channel, subfamily J, member 11	Channel	Potassium	0.87161	0.186866	2	2
Kcnj12	potassium inwardly-rectifying channel, subfamily J, member 12	Channel	Potassium	5.34276	0.637842	3	1
Kcnj13	potassium inwardly-rectifying channel, subfamily J, member 13	Channel	Potassium	0.557304	0.116109	2	1
Kcnj14	potassium inwardly-rectifying channel, subfamily J, member 14	Channel	Potassium	0.114498	0	1	0
Kcnj15	potassium inwardly-rectifying channel, subfamily J, member 15	Channel	Potassium	0.223768	0.327039	3	1
Kcnj16	potassium inwardly-rectifying channel, subfamily J, member 16	Channel	Potassium	0	0	0	0
Kcnj2	potassium inwardly-rectifying channel, subfamily J, member 2	Channel	Potassium	1.09052	0	1	0
Kcnj3	potassium inwardly-rectifying channel, subfamily J, member 3	Channel	Potassium	1.72793	0.074819	5	1
Kcnj4	potassium inwardly-rectifying channel, subfamily J, member 4	Channel	Potassium	0.0253077	0	1	0
Kcnj5	potassium inwardly-rectifying channel, subfamily J, member 5	Channel	Potassium	2.07477	0.0744801	3	1
Kcnj6	potassium inwardly-rectifying channel, subfamily J, member 6	Channel	Potassium	0.152743	0.238819	1	1
Kcnj8	potassium inwardly-rectifying channel, subfamily J, member 8	Channel	Potassium	86.8685	124.861	5	5
Kcnj9	potassium inwardly-rectifying channel, subfamily J, member 9	Channel	Potassium	0.349825	0	2	0
Kcnk1	potassium channel, subfamily K, member 1	Channel	Potassium	0.590803	0.213592	2	2
Kcnk10	potassium channel, subfamily K, member 10	Channel	Potassium	0.49773	0.0605425	3	2
Kcnk12	potassium channel, subfamily K, member 12	Channel	Ion	0.0816859	0	1	0
Kcnk13	potassium channel, subfamily K, member 13	Channel	Potassium	0.177809	0	3	0
Kcnk15	potassium channel, subfamily K, member 15	Channel	Ion	0	0	0	0
Kcnk16	potassium channel, subfamily K, member 16	Channel	Potassium	0	0	0	0
Kcnk18	potassium channel, subfamily K, member 18	Channel	Potassium	0	0	0	0
Kcnk2	potassium channel, subfamily K, member 2	Channel	Potassium	2.0444	0.156254	3	2
Kcnk3	potassium channel, subfamily K, member 3	Channel	Potassium	36.0861	25.552	4	3
Kcnk4	potassium channel, subfamily K, member 4	Channel	Potassium	0.228807	0.119859	4	2
Kcnk5	potassium channel, subfamily K, member 5	Channel	Ion	1.76609	0.156104	2	1
Kcnk6	potassium channel, subfamily K, member 6	Channel	Potassium	0.864469	0.17621	5	2
Kcnk7	potassium channel, subfamily K, member 7	Channel	Potassium	0.0457539	0.0478591	1	1
Kcnk9	potassium channel, subfamily K, member 9	Channel	Potassium	0	0	0	0
Kcnma1	potassium large conductance calcium-activated channel, subfamily M, alpha member 1	Channel	Potassium	37.5353	25.3896	8	7
Kcnmb1	potassium large conductance calcium-activated channel, subfamily M, beta member 1	Channel	Potassium	44.8853	85.9135	3	3
Kcnmb2	potassium large conductance calcium-activated channel, subfamily M, beta member 2	Channel	Potassium	4.03626	0.456531	3	2
Kcnmb3	potassium large conductance calcium-activated channel, subfamily M, beta member 3	Channel	Potassium	0	0.0337145	0	1
Kcnmb4	potassium large conductance calcium-activated channel, subfamily M, beta member 4	Channel	Potassium	1.09833	0.380982	4	2
Kcnn1	potassium intermediate/small conductance calcium-activated channel, subfamily N, member 1	Channel	Potassium	1.98862	1.74495	7	6
Kcnn2	potassium intermediate/small conductance calcium-activated channel, subfamily N, member 2	Channel	Potassium	5.68787	3.22775	5	4
Kcnn3	potassium intermediate/small conductance calcium-activated channel, subfamily N, member 3	Channel	Potassium	23.5619	1.19526	3	2
Kcnn4	potassium intermediate/small conductance calcium-activated channel, subfamily N, member 4	Channel	Potassium	0.120246	0.0581185	2	1
Kcnq1	potassium voltage-gated channel, subfamily Q, member 1	Channel	Potassium	0.116784	0.106924	2	2
Kcnq2	potassium voltage-gated channel, subfamily Q, member 2	Channel	Potassium	4.74102	0.173828	10	3
Kcnq3	potassium voltage-gated channel, subfamily Q, member 3	Channel	Potassium	4.90803	0.158432	1	1
Kcnq4	potassium voltage-gated channel, subfamily Q, member 4	Channel	Potassium	14.4532	23.2604	10	11
Kcnq5	potassium voltage-gated channel, subfamily Q, member 5	Channel	Potassium	4.35436	1.94291	7	4
Kcns1	K+ voltage-gated channel, subfamily S, 1	Channel	Potassium	0.0262341	0	1	0
Kcns2	K+ voltage-gated channel, subfamily S, 2	Channel	Potassium	0.33059	0	2	0
Kcns3	potassium voltage-gated channel, delayed-rectifier, subfamily S, member 3	Channel	Potassium	2.56524	0.347171	5	2
Kcnt1	potassium channel, subfamily T, member 1	Channel	Potassium	1.71364	0.282728	13	5
Kcnt2	potassium channel, subfamily T, member 2	Channel	Potassium	6.05015	0.479557	8	5
Kcnu1	potassium channel, subfamily U, member 1	Channel	Potassium	0.677332	0.670676	3	2
Kcnv1	potassium channel, subfamily V, member 1	Channel	Potassium	0.663746	0.0307998	4	1
Kcnv2	potassium channel, subfamily V, member 2	Channel	Potassium	0	0	0	0
Kctd11	potassium channel tetramerisation domain containing 11	Channel	Ion	2.20714	2.47665	1	1
Kctd12b	potassium channel tetramerisation domain containing 12b	Channel	Ion	7.68539	3.41926	4	4
Kctd14	potassium channel tetramerisation domain containing 14	Channel	Ion	0.442386	0.221366	4	3
Kctd15	potassium channel tetramerisation domain containing 15	Channel	Ion	18.9434	38.6821	6	6
Kctd18	potassium channel tetramerisation domain containing 18	Channel	Ion	3.46197	3.38797	9	8
Kctd2	potassium channel tetramerisation domain containing 2	Channel	Ion	11.2445	9.80577	2	2
Kctd20	potassium channel tetramerisation domain containing 20	Channel	Ion	19.7621	19.7203	5	4
Kctd21	potassium channel tetramerisation domain containing 21	Channel	Ion	3.7746	3.2304	2	2
Kctd6	potassium channel tetramerisation domain containing 6	Channel	Ion	6.48805	5.51603	3	4
Lrrc26	leucine rich repeat containing 26	Channel	Ion	0	0.0452147	0	1
Lrrc38	leucine rich repeat containing 38	Channel	Ion	0.025166	0	1	0
Lrrc52	leucine rich repeat containing 52	Channel	Ion	0	0	0	0
Lrrc55	leucine rich repeat containing 55	Channel	Ion	1.04366	0.0460955	1	1
Mcoln1	mucolipin 1	Channel	Cation	12.3981	11.3798	4	4
Mcoln2	mucolipin 2	Channel	Cation	0.0901791	0	2	0
Mcoln3	mucolipin 3	Channel	Ion	0	0	0	0
Mtmr6	myotubularin related protein 6	Channel	Potassium	36.1071	22.7559	3	3
Nalcn	sodium leak channel, non-selective	Channel	Sodium	3.33715	0.191324	5	2
Ncs1	neuronal calcium sensor 1	Channel	Calcium	10.6178	9.33594	1	1
Nmur2	neuromedin U receptor 2	Channel	Chloride	1.04301	0.0383442	2	1
Nox1	NADPH oxidase 1	Channel	Hydrogen	0	0	0	0
Orai1	ORAI calcium release-activated calcium modulator 1	Channel	Calcium	21.5824	30.7972	2	2
P2rx1	purinergic receptor P2X, ligand-gated ion channel, 1	Channel	Cation	0.144189	0.70248	2	2
P2rx2	purinergic receptor P2X, ligand-gated ion channel, 2	Channel	Cation	11.7322	0.875621	7	5
P2rx3	purinergic receptor P2X, ligand-gated ion channel, 3	Channel	Cation	0.0982402	0.205219	2	3
P2rx4	purinergic receptor P2X, ligand-gated ion channel, 4	Channel	Cation	9.05707	3.53235	2	3
P2rx5	purinergic receptor P2X, ligand-gated ion channel, 5	Channel	Cation	0.0666829	1.01443	2	3
P2rx6	purinergic receptor P2X, ligand-gated ion channel, 6	Channel	Cation	5.58239	5.23229	2	2
P2rx7	purinergic receptor P2X, ligand-gated ion channel, 7	Channel	Cation	4.57539	3.26031	4	4
Panx1	pannexin 1	Channel	Ion	5.62278	4.53081	4	2
Panx2	pannexin 2	Channel	Ion	0.813328	0.0900676	3	2
Panx3	pannexin 3	Channel	Ion	0	0	0	0
Pex5l	peroxisomal biogenesis factor 5-like	Channel	Cation	1.5957	0.0980164	7	3
Piezo1	piezo-type mechanosensitive ion channel component 1	Channel	Cation	0	0	0	0
Piezo2	piezo-type mechanosensitive ion channel component 2	Channel	Cation	0	0	0	0
Pkd1	polycystic kidney disease 1 homolog	Channel	Calcium	40.312	41.0311	4	4
Pkd1l3	polycystic kidney disease 1 like 3	Channel	Ion	0.0955107	0.219222	1	1
Pkd2	polycystic kidney disease 2	Channel	Calcium, potassium, sodium	42.8176	34.8245	4	4
Pkd2l1	polycystic kidney disease 2-like 1	Channel	Cation, potassium, sodium	0	0	0	0
Pkd2l2	polycystic kidney disease 2-like 2	Channel	Ion	0.0738949	0.0624616	1	1
Pllp	plasma membrane proteolipid	Channel	Ion	0.28378	0.100219	3	1
Psen1	presenilin 1	Channel	Calcium	14.4849	13.3077	2	2
Rasa3	RAS p21 protein activator 3	Channel	Calcium	28.4099	35.108	5	5
Rest	RE1-silencing transcription factor	Channel	Potassium	3.28676	3.30867	3	3
Ryr1	ryanodine receptor 1, skeletal muscle	Channel	Calcium	0	0.0347093	0	1
Ryr2	ryanodine receptor 2, cardiac	Channel	Calcium	23.0575	29.3644	11	11
Ryr3	ryanodine receptor 3	Channel	Calcium	8.11187	14.9377	11	12
Scn10a	sodium channel, voltage-gated, type X, alpha	Channel	Sodium	0.0288987	0	1	0
Scn11a	sodium channel, voltage-gated, type XI, alpha	Channel	Sodium	5.50531	0.168575	3	2
Scn1a	sodium channel, voltage-gated, type I, alpha	Channel	Sodium	0.1295	0	2	0
Scn1b	sodium channel, voltage-gated, type I, beta	Channel	Sodium	13.0543	5.46146	4	3
Scn2a1	sodium channel, voltage-gated, type II, alpha 1	Channel	Sodium	2.88293	1.61136	12	7
Scn2b	sodium channel, voltage-gated, type II, beta	Channel	Sodium	4.49043	0.521285	2	2
Scn3a	sodium channel, voltage-gated, type III, alpha	Channel	Sodium	4.01395	0.163498	9	4
Scn3b	sodium channel, voltage-gated, type III, beta	Channel	Sodium	2.78051	0.1422	5	1
Scn4a	sodium channel, voltage-gated, type IV, alpha	Channel	Sodium	0.155417	0.160593	3	3
Scn4b	sodium channel, type IV, beta	Channel	Sodium	0.0637717	0.0429833	1	1
Scn5a	sodium channel, voltage-gated, type V, alpha	Channel	Sodium	4.24721	0.190632	6	3
Scn7a	sodium channel, voltage-gated, type VII, alpha	Channel	Sodium	29.7115	1.82873	4	4
Scn8a	sodium channel, voltage-gated, type VIII, alpha	Channel	Sodium	0.462561	0.037809	5	1
Scn9a	sodium channel, voltage-gated, type IX, alpha	Channel	Sodium	3.66749	0.0818175	4	1
Scnn1a	sodium channel, nonvoltage-gated 1 alpha	Channel	Sodium	3.79269	3.51191	4	3
Scnn1b	sodium channel, nonvoltage-gated 1 beta	Channel	Sodium	0	0	0	0
Scnn1g	sodium channel, nonvoltage-gated 1 gamma	Channel	Sodium	0	0	0	0
Slc24a2	solute carrier family 24 (sodium/potassium/calcium exchanger), member 2	Channel	Calcium	0.485349	0	5	0
Snap25	synaptosomal-associated protein 25	Channel	Potassium	66.2633	2.58926	7	6
Stim1	stromal interaction molecule 1	Channel	Calcium	36.5362	30.7696	6	5
Stim2	stromal interaction molecule 2	Channel	Calcium	6.7623	4.16454	7	7
Tmem37	transmembrane protein 37	Channel	Calcium	1.83975	0.670923	1	1
Tmem38a	transmembrane protein 38a	Channel	Cation, potassium	25.9301	26.8903	1	1
Tmem38b	transmembrane protein 38b	Channel	Cation, potassium	23.1594	23.5164	1	1
Tmem66	transmembrane protein 66	Channel	Calcium	55.2574	43.7111	1	1
Tomm40	translocase of outer mitochondrial membrane 40 homolog (yeast)	Channel	Anion	15.7754	21.2736	2	2
Tomm40l	translocase of outer mitochondrial membrane 40 homolog-like (yeast)	Channel	Anion	16.3888	24.0452	2	2
Tpcn1	two pore channel 1	Channel	Ion, calcium	31.6739	22.4162	2	2
Tpcn2	two pore channel 2	Channel	Ion, calcium	2.35031	3.68525	7	8
Tpte	transmembrane phosphatase with tensin homology	Channel	Ion	0	0	0	0
Trpa1	transient receptor potential cation channel, subfamily A, member 1	Channel	Calcium	0	0	0	0
Trpc1	transient receptor potential cation channel, subfamily C, member 1	Channel	Calcium	14.1517	11.3472	10	9
Trpc2	transient receptor potential cation channel, subfamily C, member 2	Channel	Calcium	4.01442	4.20004	12	10
Trpc3	transient receptor potential cation channel, subfamily C, member 3	Channel	Cation	13.7837	19.0908	8	8
Trpc4	transient receptor potential cation channel, subfamily C, member 4	Channel	Calcium	15.0741	16.0141	5	5
Trpc5	transient receptor potential cation channel, subfamily C, member 5	Channel	Calcium	0.0278527	0	1	0
Trpc6	transient receptor potential cation channel, subfamily C, member 6	Channel	Calcium	3.5172	1.17289	8	6
Trpc7	transient receptor potential cation channel, subfamily C, member 7	Channel	Calcium	0.8765	0.0391364	6	1
Trpm1	transient receptor potential cation channel, subfamily M, member 1	Channel	Cation	0	0	0	0
Trpm3	transient receptor potential cation channel, subfamily M, member 3	Channel	Cation	1.38922	0.0893649	9	2
Trpm4	transient receptor potential cation channel, subfamily M, member 4	Channel	Cation, calcium	4.40391	3.74265	2	3
Trpm5	transient receptor potential cation channel, subfamily M, member 5	Channel	Cation, calcium	0.0668106	0.0904298	1	2
Trpm6	transient receptor potential cation channel, subfamily M, member 6	Channel	Cation, calcium	0.0264079	0	1	0
Trpm7	transient receptor potential cation channel, subfamily M, member 7	Channel	Cation, calcium	27.0529	23.0581	7	6
Trpm8	transient receptor potential cation channel, subfamily M, member 8	Channel	Cation, calcium	0	0	0	0
Trpv1	transient receptor potential cation channel, subfamily V, member 1	Channel	Cation, calcium	0.0704721	0	2	0
Trpv2	transient receptor potential cation channel, subfamily V, member 2	Channel	Cation, calcium	16.2569	26.3583	4	3
Trpv3	transient receptor potential cation channel, subfamily V, member 3	Channel	Cation, calcium	0.0733999	0	2	0
Trpv4	transient receptor potential cation channel, subfamily V, member 4	Channel	Cation, calcium	1.40635	0.310158	7	3
Trpv5	transient receptor potential cation channel, subfamily V, member 5	Channel	Calcium	0	0	0	0
Trpv6	transient receptor potential cation channel, subfamily V, member 6	Channel	Calcium	0.130662	0.0320162	1	1
Ttyh1	tweety homolog 1 (Drosophila)	Channel	Ion, chloride	8.51708	0.720224	3	2
Ttyh2	tweety homolog 2 (Drosophila)	Channel	Ion, chloride	2.92017	0.805715	2	1
Ttyh3	tweety homolog 3 (Drosophila)	Channel	Ion, chloride	11.1863	5.49632	5	4
Vdac1	voltage-dependent anion channel 1	Channel	Anion	169.314	131.083	1	1
Vdac2	voltage-dependent anion channel 2	Channel	Anion	103.834	98.2597	3	3
Vdac3	voltage-dependent anion channel 3	Channel	Anion	54.4764	38.8762	3	3
Aqp2	aquaporin 2	Channel/Transporter	Water	0	0	0	0
Aqp3	aquaporin 3	Channel/Transporter	Water	0.0284423	0	1	0
Aqp4	aquaporin 4	Channel/Transporter	Water	0	0	0	0
Aqp5	aquaporin 5	Channel/Transporter	Water	0	0	0	0
Aqp6	aquaporin 6	Channel/Transporter	Water	0.0288278	0.173777	1	2
Aqp7	aquaporin 7	Channel/Transporter	Water	0.807995	0.256518	4	3
Aqp8	aquaporin 8	Channel/Transporter	Water	0	0	0	0
Aqp9	aquaporin 9	Channel/Transporter	Water	0.034017	0	1	0
Clcn4-2	chloride channel 4-2	Channel/Transporter	Chloride	33.3787	19.4284	10	8
Clcn5	chloride channel 5	Channel/Transporter	Chloride	1.75442	0.586625	5	3
Clcn6	chloride channel 6	Channel/Transporter	Chloride	6.80436	4.2386	8	8
Clcn7	chloride channel 7	Channel/Transporter	Chloride	13.67	14.3138	2	2
Grid1	glutamate receptor, ionotropic, delta 1	Channel/Transporter	Ion	1.02788	0.094624	2	1
Grid2	glutamate receptor, ionotropic, delta 2	Channel/Transporter	Ion	1.40975	0.0918537	4	1
Grin1	glutamate receptor, ionotropic, NMDA1 (zeta 1)	Channel/Transporter	Cation, calcium	3.5998	0.354026	5	2
Grin2a	glutamate receptor, ionotropic, NMDA2A (epsilon 1)	Channel/Transporter	Cation, calcium	0.0281876	0	1	0
Grin2b	glutamate receptor, ionotropic, NMDA2B (epsilon 2)	Channel/Transporter	Cation, calcium	0	0	0	0
Grin2d	glutamate receptor, ionotropic, NMDA2D (epsilon 4)	Channel/Transporter	Cation	0.921588	0.772508	8	9
Grin3b	glutamate receptor, ionotropic, NMDA3B	Channel/Transporter	Cation	0.341782	0.233549	1	1
Mcu	mitochondrial calcium uniporter	Channel/Transporter	Calcium	0	0	0	0
Mip	major intrinsic protein of eye lens fiber	Channel/Transporter	Water	0	0	0	0
Slc17a3	solute carrier family 17 (sodium phosphate), member 3	Channel/transporter	Anion	0	0	0	0
Slc1a4	solute carrier family 1 (glutamate/neutral amino acid transporter), member 4	Channel/transporter	Chloride	4.09787	6.28657	2	2
Slc26a7	solute carrier family 26, member 7	Channel/transporter	Anion, chloride, bicarbonate, oxalate, sulphate	0.213351	0.0930057	3	2
Slc26a8	solute carrier family 26, member 8	Channel/transporter	Anion, chloride, oxalate, sulphate	0	0	0	0
Slc8a1	solute carrier family 8 (sodium/calcium exchanger), member 1	Channel/transporter	Sodium, calcium	52.6696	55.4764	8	8
Slc9a10	solute carrier family 9, member 10	Channel/transporter	Sodium, hydrogen	0	0	0	0
Slc9c1	solute carrier family 9, subfamily C (Na+-transporting carboxylic acid decarboxylase), member 1	Channel/transporter	Ion, hydrogen	0	0	0	0
Trpm2	transient receptor potential cation channel, subfamily M, member 2	Channel/transporter	Manganese	1.24229	0.555962	5	4
Zp3	zona pellucida glycoprotein 3	Channel/transporter	Clcium, manganese	0.030681	0	1	0
Aqp11	aquaporin 11	Transporter	Water	0.40699	0.109971	1	1
Atp12a	ATPase, H+/K+ transporting, nongastric, alpha polypeptide	Transporter	Cation, hydrogen, potassium	0.0887056	0.0347699	1	1
Atp13a1	ATPase type 13A1	Transporter	Ion, cation	11.3464	16.3471	5	5
Atp13a2	ATPase type 13A2	Transporter	Ion, cation	10.6816	10.2686	4	4
Atp13a3	ATPase type 13A3	Transporter	Ion, cation	23.7479	19.0292	4	4
Atp13a4	ATPase type 13A4	Transporter	Ion, cation	0	0.0280637	0	1
Atp13a5	ATPase type 13A5	Transporter	Ion, cation	0	0	0	0
Atp1a1	ATPase, Na+/K+ transporting, alpha 1 polypeptide	Transporter	Cation, sodium, potassium	274.77	162.823	4	5
Atp1a2	ATPase, Na+/K+ transporting, alpha 2 polypeptide	Transporter	Cation, sodium, potassium	48.0148	34.2422	5	6
Atp1a3	ATPase, Na+/K+ transporting, alpha 3 polypeptide	Transporter	Cation, sodium, potassium	12.0177	0.856017	2	2
Atp1a4	ATPase, Na+/K+ transporting, alpha 4 polypeptide	Transporter	Cation, sodium, potassium	0.0535328	0	1	0
Atp2a1	ATPase, Ca++ transporting, cardiac muscle, fast twitch 1	Transporter	Calcium	0.0769802	0.0328189	1	1
Atp2a2	ATPase, Ca++ transporting, cardiac muscle, slow twitch 2	Transporter	Calcium	337.24	273.641	6	6
Atp2a3	ATPase, Ca++ transporting, ubiquitous	Transporter	Calcium	101.475	34.7003	4	4
Atp2b1	ATPase, Ca++ transporting, plasma membrane 1	Transporter	Calcium	41.0198	17.5007	2	2
Atp2b2	ATPase, Ca++ transporting, plasma membrane 2	Transporter	Calcium	3.67074	0.11931	7	1
Atp2b4	ATPase, Ca++ transporting, plasma membrane 4	Transporter	Calcium	255.73	265.171	12	10
Atp2c1	ATPase, Ca++-sequestering	Transporter	Calcium, manganese	50.9858	35.9845	5	5
Atp2c2	ATPase, Ca++ transporting, type 2C, member 2	Transporter	Calcium	0.159974	0	3	0
Atp4a	ATPase, H+/K+ exchanging, gastric, alpha polypeptide	Transporter	Hydrogen, potassium	0.0331776	0	1	0
Atp4b	ATPase, H+/K+ exchanging, beta polypeptide	Transporter	Hydrogen, sodium, potassium	0	0	0	0
Atp5a1	ATP synthase, H+ transporting, mitochondrial F1 complex, alpha subunit 1	Transporter	Hydrogen	406.847	434.712	3	3
Atp5b	ATP synthase, H+ transporting mitochondrial F1 complex, beta subunit	Transporter	Hydrogen	843.326	918.073	2	2
Atp5c1	ATP synthase, H+ transporting, mitochondrial F1 complex, gamma polypeptide 1	Transporter	Hydrogen	236.725	233.146	4	5
Atp5d	ATP synthase, H+ transporting, mitochondrial F1 complex, delta subunit	Transporter	Hydrogen	130.979	199.452	1	1
Atp5e	ATP synthase, H+ transporting, mitochondrial F1 complex, epsilon subunit	Transporter	Hydrogen	230.969	240.387	1	1
Atp5f1	ATP synthase, H+ transporting, mitochondrial F0 complex, subunit B1	Transporter	Hydrogen	185.789	151.726	5	3
Atp5g1	ATP synthase, H+ transporting, mitochondrial F0 complex, subunit c1 (subunit 9)	Transporter	Hydrogen	110.301	167.032	3	3
Atp5g3	ATP synthase, H+ transporting, mitochondrial F0 complex, subunit C3 (subunit 9)	Transporter	Hydrogen	447.329	477.038	2	3
Atp5h	ATP synthase, H+ transporting, mitochondrial F0 complex, subunit d	Transporter	Hydrogen	241.845	263.279	1	1
Atp5j	ATP synthase, H+ transporting, mitochondrial F0 complex, subunit F	Transporter	Hydrogen	242.359	187.599	3	3
Atp5k	ATP synthase, H+ transporting, mitochondrial F1F0 complex, subunit e	Transporter	Hydrogen	420.645	433.939	1	1
Atp5l	ATP synthase, H+ transporting, mitochondrial F0 complex, subunit g	Transporter	Hydrogen	293.59	319.455	1	1
Atp5o	ATP synthase, H+ transporting, mitochondrial F1 complex, O subunit	Transporter	Hydrogen	227.303	298.57	1	1
Atp6v0a1	ATPase, H+ transporting, lysosomal V0 subunit A1	Transporter	Hydrogen	28.8459	25.1463	5	4
Atp6v0a2	ATPase, H+ transporting, lysosomal V0 subunit A2	Transporter	Hydrogen	13.4226	16.4093	3	3
Atp6v0a4	ATPase, H+ transporting, lysosomal V0 subunit A4	Transporter	Hydrogen	2.8721	0.351823	2	2
Atp6v0b	ATPase, H+ transporting, lysosomal V0 subunit B	Transporter	Hydrogen	66.5987	74.0983	2	2
Atp6v0c	ATPase, H+ transporting, lysosomal V0 subunit C	Transporter	Hydrogen	168.417	161.969	1	1
Atp6v0d1	ATPase, H+ transporting, lysosomal V0 subunit D1	Transporter	Hydrogen	52.5278	59.1959	1	1
Atp6v0d2	ATPase, H+ transporting, lysosomal V0 subunit D2	Transporter	Hydrogen	0.146216	0.118735	2	1
Atp6v0e	ATPase, H+ transporting, lysosomal V0 subunit E	Transporter	Hydrogen	50.0304	50.2285	1	1
Atp6v0e2	ATPase, H+ transporting, lysosomal V0 subunit E2	Transporter	Hydrogen	52.6821	46.4689	1	1
Atp6v1a	ATPase, H+ transporting, lysosomal V1 subunit A	Transporter	Hydrogen	41.4855	20.6979	4	5
Atp6v1b1	ATPase, H+ transporting, lysosomal V1 subunit B1	Transporter	Hydrogen	0	0	0	0
Atp6v1c1	ATPase, H+ transporting, lysosomal V1 subunit C1	Transporter	Hydrogen	29.8733	20.7011	5	2
Atp6v1c2	ATPase, H+ transporting, lysosomal V1 subunit C2	Transporter	Hydrogen	0	0	0	0
Atp6v1d	ATPase, H+ transporting, lysosomal V1 subunit D	Transporter	Hydrogen	29.1879	25.2536	2	2
Atp6v1e1	ATPase, H+ transporting, lysosomal V1 subunit E1	Transporter	Hydrogen	53.7662	36.7874	4	4
Atp6v1e2	ATPase, H+ transporting, lysosomal V1 subunit E2	Transporter	Hydrogen	0	0	0	0
Atp6v1f	ATPase, H+ transporting, lysosomal V1 subunit F	Transporter	Hydrogen	56.7813	50.703	1	1
Atp6v1g1	ATPase, H+ transporting, lysosomal V1 subunit G1	Transporter	Hydrogen	74.4553	68.6335	1	1
Atp6v1g2	ATPase, H+ transporting, lysosomal V1 subunit G2	Transporter	Hydrogen	4.80687	1.53906	1	1
Atp6v1g3	ATPase, H+ transporting, lysosomal V1 subunit G3	Transporter	Hydrogen	0	0	0	0
Atp6v1h	ATPase, H+ transporting, lysosomal V1 subunit H	Transporter	Hydrogen	31.157	22.1798	6	7
Atp7a	ATPase, Cu++ transporting, alpha polypeptide	Transporter	Copper	5.99988	3.90258	3	3
Atp7b	ATPase, Cu++ transporting, beta polypeptide	Transporter	Copper	0.0567956	0.0375288	2	1
Hrh1	histamine receptor H1	Transporter	Calcium	0.167238	0.0255891	2	1
Magt1	magnesium transporter 1	Transporter	Magnesium	7.12836	3.51819	3	3
Mlc1	megalencephalic leukoencephalopathy with subcortical cysts 1 homolog (human)	Transporter	Ion	0	0	0	0
Mmgt1	membrane magnesium transporter 1	Transporter	Cation, magnesium, cobalt, ferrous	16.756	11.9532	3	3
Mmgt2	membrane magnesium transporter 2	Transporter	Cation, magnesium, cobalt, nickel, manganese, copper	11.7984	6.35301	7	5
Nhedc1	Na+/H+ exchanger domain containing 1	Transporter	Hydrogen	0.0277376	0	1	0
Nhedc2	Na+/H+ exchanger domain containing 2	Transporter	Hydrogen	1.02935	0.651478	6	5
Nipa1	non imprinted in Prader-Willi/Angelman syndrome 1 homolog (human)	Transporter	Magnesium	8.57893	5.22497	2	2
Nipa2	non imprinted in Prader-Willi/Angelman syndrome 2 homolog (human)	Transporter	Magnesium	8.18168	8.08429	2	2
Nipal1	NIPA-like domain containing 1	Transporter	Magnesium	0	0	0	0
Nipal2	NIPA-like domain containing 2	Transporter	Magnesium	2.22878	2.1889	4	4
Nipal3	NIPA-like domain containing 3	Transporter	Magnesium	32.4337	16.5434	1	1
Nipal4	NIPA-like domain containing 4	Transporter	Magnesium	4.51468	13.9167	3	4
Slc10a1	solute carrier family 10 (sodium/bile acid cotransporter family), member 1	Transporter	Sodium	0.0659092	0.289993	2	3
Slc10a2	solute carrier family 10 (sodium/bile acid cotransporter family), member 2	Transporter	Sodium	0.030746	0	1	0
Slc10a3	solute carrier family 10 (sodium/bile acid cotransporter family), member 3	Transporter	Sodium	1.5564	0.950643	2	2
Slc10a4	solute carrier family 10 (sodium/bile acid cotransporter family), member 4	Transporter	Sodium	20.3828	1.27845	2	1
Slc10a5	solute carrier family 10 (sodium/bile acid cotransporter family), member 5	Transporter	Sodium	0	0	0	0
Slc10a6	solute carrier family 10 (sodium/bile acid cotransporter family), member 6	Transporter	Sodium	4.28692	8.06833	4	5
Slc10a7	solute carrier family 10 (sodium/bile acid cotransporter family), member 7	Transporter	Sodium	4.19042	3.57827	1	1
Slc11a1	solute carrier family 11 (proton-coupled divalent metal ion transporters), member 1	Transporter	Manganese	1.12605	1.11554	5	4
Slc11a2	solute carrier family 11 (proton-coupled divalent metal ion transporters), member 2	Transporter	Cation, hydrogen, cadmium, cobalt, copper, ferrous, nickel, vanadium, zinc	10.1696	11.3547	6	5
Slc12a1	solute carrier family 12, member 1	Transporter	Cation, sodium, potassium, chloride, rubidium	0	0	0	0
Slc12a2	solute carrier family 12, member 2	Transporter	Cation, sodium, potassium, chloride, ammonia	75.5547	33.8388	3	3
Slc12a3	solute carrier family 12, member 3	Transporter	Cation, sodium, chloride	0.0361653	0	1	0
Slc12a4	solute carrier family 12, member 4	Transporter	Cation, potassium, chloride	17.7023	31.3194	7	6
Slc12a5	solute carrier family 12, member 5	Transporter	Cation, potassium, chloride, ammonia	0.255085	0.140229	2	3
Slc12a6	solute carrier family 12, member 6	Transporter	Cation, potassium, chloride	11.3664	4.46038	5	3
Slc12a7	solute carrier family 12, member 7	Transporter	Caton, potassium, chloride	17.5751	16.1578	4	4
Slc12a8	solute carrier family 12 (potassium/chloride transporters), member 8	Transporter	Ion, potassium	0.0785182	0.261908	1	4
Slc13a1	solute carrier family 13 (sodium/sulfate symporters), member 1	Transporter	Sodium, sultphate	0.0499967	0	1	0
Slc13a2	solute carrier family 13 (sodium-dependent dicarboxylate transporter), member 2	Transporter	Ion, sodium	0.0603334	0.0268003	1	1
Slc13a3	solute carrier family 13 (sodium-dependent dicarboxylate transporter), member 3	Transporter	Sodium	0.173131	0.0599913	3	1
Slc13a5	solute carrier family 13 (sodium-dependent citrate transporter), member 5	Transporter	Sodium	0.390151	0.148681	5	2
Slc17a1	solute carrier family 17 (sodium phosphate), member 1	Transporter	Phosphate	0	0	0	0
Slc17a2	solute carrier family 17 (sodium phosphate), member 2	Transporter	Ion, sodium	0	0	0	0
Slc17a4	solute carrier family 17 (sodium phosphate), member 4	Transporter	Ion, sodium	0	0	0	0
Slc17a6	solute carrier family 17 (sodium-dependent inorganic phosphate cotransporter), member 6	Transporter	Ion, sodium	0.735811	0	2	0
Slc17a7	solute carrier family 17 (sodium-dependent inorganic phosphate cotransporter), member 7	Transporter	Sodium, phosphate	0.0272699	0.0275934	1	1
Slc17a8	solute carrier family 17 (sodium-dependent inorganic phosphate cotransporter), member 8	Transporter	Ion, sodium	0	0	0	0
Slc1a1	solute carrier family 1 (neuronal/epithelial high affinity glutamate transporter, system Xag), member 1	Transporter	Sodium	2.08703	1.69756	5	3
Slc1a2	solute carrier family 1 (glial high affinity glutamate transporter), member 2	Transporter	Sodium	0.293716	0.0384783	2	1
Slc1a3	solute carrier family 1 (glial high affinity glutamate transporter), member 3	Transporter	Sodium	0.583825	0.316246	3	2
Slc1a6	solute carrier family 1 (high affinity aspartate/glutamate transporter), member 6	Transporter	Sodium	0.543406	0.403075	4	4
Slc1a7	solute carrier family 1 (glutamate transporter), member 7	Transporter	Sodium	0.565439	0	3	0
Slc20a1	solute carrier family 20, member 1	Transporter	Sodium, phosphate	6.33261	8.22867	5	6
Slc20a2	solute carrier family 20, member 2	Transporter	Sodium, phosphate	34.6282	38.0853	2	2
Slc22a1	solute carrier family 22 (organic cation transporter), member 1	Transporter	Cation	0	0.0306026	0	1
Slc22a18	solute carrier family 22 (organic cation transporter), member 18	Transporter	Anion	0.644802	0.0688795	1	1
Slc22a19	solute carrier family 22 (organic anion transporter), member 19	Transporter	Anion	0	0	0	0
Slc22a2	solute carrier family 22 (organic cation transporter), member 2	Transporter	Cation	0	0	0	0
Slc22a20	solute carrier family 22 (organic anion transporter), member 20	Transporter	Anion	0	0	0	0
Slc22a3	solute carrier family 22 (organic cation transporter), member 3	Transporter	Cation	0.454065	0.208653	2	3
Slc22a4	solute carrier family 22 (organic cation transporter), member 4	Transporter	Cation	0.321431	0.204535	4	3
Slc22a5	solute carrier family 22 (organic cation transporter), member 5	Transporter	Ion	12.1047	9.46357	6	5
Slc22a6	solute carrier family 22 (organic anion transporter), member 6	Transporter	Anion	0	0	0	0
Slc22a7	solute carrier family 22 (organic anion transporter), member 7	Transporter	Anion	0	0	0	0
Slc22a8	solute carrier family 22 (organic anion transporter), member 8	Transporter	Anion	0	0	0	0
Slc23a1	solute carrier family 23 (nucleobase transporters), member 1	Transporter	Sodium	0	0.0325608	0	1
Slc23a2	solute carrier family 23 (nucleobase transporters), member 2	Transporter	Sodium	8.21143	4.82634	2	2
Slc24a3	solute carrier family 24 (sodium/potassium/calcium exchanger), member 3	Transporter	Calcium, potassium, sodium	131.706	155.851	2	2
Slc24a4	solute carrier family 24 (sodium/potassium/calcium exchanger), member 4	Transporter	Calcium, potassium, sodium	0.173728	0	2	0
Slc24a5	solute carrier family 24, member 5	Transporter	Calcium, potassium, sodium	0.187569	0.0313957	1	1
Slc24a6	solute carrier family 24 (sodium/potassium/calcium exchanger), member 6	Transporter	Calcium, sodium	8.39367	8.10843	3	3
Slc26a1	solute carrier family 26 (sulfate transporter), member 1	Transporter	Chloride, sulphate, oxalate	0.0796208	0.110228	1	1
Slc26a11	solute carrier family 26, member 11	Transporter	Anion, sulphate	3.69462	4.18484	3	3
Slc26a3	solute carrier family 26, member 3	Transporter	Anion, sulphate	0.743212	0.092984	3	2
Slc26a4	solute carrier family 26, member 4	Transporter	Anion, chloride, sulphate, iodide	0.719255	0	6	0
Slc26a6	solute carrier family 26, member 6	Transporter	Anion, chloride	1.3504	2.75045	4	3
Slc26a9	solute carrier family 26, member 9	Transporter	Anion, bicarbonate, sulphate	0	0	0	0
Slc28a1	solute carrier family 28 (sodium-coupled nucleoside transporter), member 1	Transporter	Sodium	0.0741352	0.272747	2	2
Slc28a2	solute carrier family 28 (sodium-coupled nucleoside transporter), member 2	Transporter	Sodium	0.634963	0.0535646	3	1
Slc28a3	solute carrier family 28 (sodium-coupled nucleoside transporter), member 3	Transporter	Sodium	0	0.0874263	0	2
Slc30a1	solute carrier family 30 (zinc transporter), member 1	Transporter	Cation, zinc	6.67533	4.53989	2	2
Slc30a10	solute carrier family 30, member 10	Transporter	Cation	0.0593033	0	1	0
Slc30a2	solute carrier family 30 (zinc transporter), member 2	Transporter	Cation, zinc	0.0781049	0.0398205	2	1
Slc30a3	solute carrier family 30 (zinc transporter), member 3	Transporter	Cation	0	0	0	0
Slc30a4	solute carrier family 30 (zinc transporter), member 4	Transporter	Cation, zinc	11.1296	8.5842	4	3
Slc30a5	solute carrier family 30 (zinc transporter), member 5	Transporter	Cation, zinc	16.2184	11.0996	4	3
Slc30a6	solute carrier family 30 (zinc transporter), member 6	Transporter	Cation, zinc	3.10876	4.40086	3	4
Slc30a7	solute carrier family 30 (zinc transporter), member 7	Transporter	Cation, zinc	8.84891	5.72784	2	2
Slc30a8	solute carrier family 30 (zinc transporter), member 8	Transporter	Cation, zinc	0	0	0	0
Slc30a9	solute carrier family 30 (zinc transporter), member 9	Transporter	Cation	21.607	16.5927	3	4
Slc31a1	solute carrier family 31, member 1	Transporter	Copper	1.1298	0.777047	1	1
Slc31a2	solute carrier family 31, member 2	Transporter	Copper	11.8104	6.0156	2	2
Slc32a1	solute carrier family 32 (GABA vesicular transporter), member 1	Transporter	Hydrogen	0	0	0	0
Slc34a1	solute carrier family 34 (sodium phosphate), member 1	Transporter	Sodium, phosphate	0	0	0	0
Slc34a2	solute carrier family 34 (sodium phosphate), member 2	Transporter	Sodium, phosphate	0	0	0	0
Slc34a3	solute carrier family 34 (sodium phosphate), member 3	Transporter	Sodium, phosphate	0	0	0	0
Slc35a1	solute carrier family 35 (CMP-sialic acid transporter), member 1	Transporter	Hydrogen	13.6147	11.5714	3	3
Slc35a2	solute carrier family 35 (UDP-galactose transporter), member A2	Transporter	Hydrogen	9.01128	10.254	2	2
Slc35a3	solute carrier family 35 (UDP-N-acetylglucosamine (UDP-GlcNAc) transporter), member 3	Transporter	Hydrogen	6.62252	5.67528	5	4
Slc35a4	solute carrier family 35, member A4	Transporter	Hydrogen	17.4006	17.7965	2	2
Slc35a5	solute carrier family 35, member A5	Transporter	Hydrogen	8.02532	5.30621	2	1
Slc36a1	solute carrier family 36 (proton/amino acid symporter), member 1	Transporter	Hydrogen	10.6965	3.85026	4	5
Slc36a2	solute carrier family 36 (proton/amino acid symporter), member 2	Transporter	Hydrogen	0.193246	0	3	0
Slc38a1	solute carrier family 38, member 1	Transporter	Ion, sodium	34.0124	44.9575	5	6
Slc38a2	solute carrier family 38, member 2	Transporter	Ion, sodium	60.1247	56.7438	6	5
Slc38a3	solute carrier family 38, member 3	Transporter	Ion, sodium	0.188574	0.520478	1	4
Slc38a4	solute carrier family 38, member 4	Transporter	Ion, sodium	3.01608	4.60014	1	1
Slc38a7	solute carrier family 38, member 7	Transporter	Ion, sodium	8.07311	10.3246	7	8
Slc39a1	solute carrier family 39 (zinc transporter), member 1	Transporter	Zinc	41.8366	46.8263	1	1
Slc39a10	solute carrier family 39 (zinc transporter), member 10	Transporter	Metal	7.34616	3.48872	4	5
Slc39a11	solute carrier family 39 (zinc transporter), member 11	Transporter	Metal	2.30774	1.93421	6	7
Slc39a12	solute carrier family 39 (zinc transporter), member 12	Transporter	Metal	0.262616	0.0265909	1	1
Slc39a13	solute carrier family 39 (zinc transporter), member 13	Transporter	Zinc	13.3918	18.1418	6	7
Slc39a14	solute carrier family 39 (zinc transporter), member 14	Transporter	Zinc, ferrous, metal	7.99958	9.08638	5	5
Slc39a2	solute carrier family 39 (zinc transporter), member 2	Transporter	Zinc	0	0.589419	0	3
Slc39a3	solute carrier family 39 (zinc transporter), member 3	Transporter	Zinc	16.1163	15.084	3	3
Slc39a4	solute carrier family 39 (zinc transporter), member 4	Transporter	Zinc	1.97248	0.310687	4	1
Slc39a5	solute carrier family 39 (zinc transporter), member 5	Transporter	Metal	2.10818	3.52391	2	3
Slc39a6	solute carrier family 39 (zinc transporter), member 6	Transporter	Zinc	10.0666	5.38762	1	1
Slc39a7	solute carrier family 39 (zinc transporter), member 7	Transporter	Metal	31.7082	47.7258	2	2
Slc39a8	solute carrier family 39 (zinc transporter), member 8	Transporter	Metal	6.45817	0.417447	4	4
Slc39a9	solute carrier family 39 (zinc transporter), member 9	Transporter	Metal	12.3398	8.61331	2	2
Slc41a1	solute carrier family 41, member 1	Transporter	Cation	10.0419	9.83444	4	4
Slc41a2	solute carrier family 41, member 2	Transporter	Cation	1.9925	0.244434	5	3
Slc41a3	solute carrier family 41, member 3	Transporter	Cation	3.1245	2.96591	2	2
Slc47a1	solute carrier family 47, member 1	Transporter	Cation, hydrogen	0.24052	0.0287706	5	1
Slc4a1	solute carrier family 4 (anion exchanger), member 1	Transporter	Anion, chloride	0	0	0	0
Slc4a10	solute carrier family 4, sodium bicarbonate cotransporter-like, member 10	Transporter	Anion	0.371684	0	5	0
Slc4a11	solute carrier family 4, sodium bicarbonate transporter-like, member 11	Transporter	Sodium, hydrogen, anion, bicarbonate	0.152039	0.4639	3	5
Slc4a2	solute carrier family 4 (anion exchanger), member 2	Transporter	Anion, chloride	19.2121	25.4099	4	4
Slc4a3	solute carrier family 4 (anion exchanger), member 3	Transporter	Anion	14.6688	24.3808	12	9
Slc4a4	solute carrier family 4 (anion exchanger), member 4	Transporter	Sodium, anion, bicarbonate	11.7663	0.876358	6	2
Slc4a8	solute carrier family 4 (anion exchanger), member 8	Transporter	Anion	4.69266	0.414421	5	4
Slc4a9	solute carrier family 4, sodium bicarbonate cotransporter, member 9	Transporter	Anion	0.0457077	0	1	0
Slc5a10	solute carrier family 5 (sodium/glucose cotransporter), member 10	Transporter	Ion, sodium	0	0	0	0
Slc5a11	solute carrier family 5 (sodium/glucose cotransporter), member 11	Transporter	Ion, sodium	0.034884	0.0315412	1	1
Slc5a12	solute carrier family 5 (sodium/glucose cotransporter), member 12	Transporter	Ion, sodium	0.0278371	0	1	0
Slc5a2	solute carrier family 5 (sodium/glucose cotransporter), member 2	Transporter	Sodium	0.035471	0.104792	1	1
Slc5a3	solute carrier family 5 (inositol transporters), member 3	Transporter	Ion, sodium	2.12623	0.339586	1	1
Slc5a4a	solute carrier family 5, member 4a	Transporter	Hydrogen	0	0	0	0
Slc5a5	solute carrier family 5 (sodium iodide symporter), member 5	Transporter	Sodium, iodide	1.0525	0.721057	7	5
Slc5a6	solute carrier family 5 (sodium-dependent vitamin transporter), member 6	Transporter	Sodium	2.79497	2.03505	4	4
Slc5a7	solute carrier family 5 (choline transporter), member 7	Transporter	Sodium	12.1515	0.580614	5	5
Slc5a8	solute carrier family 5 (iodide transporter), member 8	Transporter	Ion, sodium	0	0	0	0
Slc5a9	solute carrier family 5 (sodium/glucose cotransporter), member 9	Transporter	Ion, sodium	0	0	0	0
Slc6a1	solute carrier family 6 (neurotransmitter transporter, GABA), member 1	Transporter	Sodium	0.0309292	0	1	0
Slc6a11	solute carrier family 6 (neurotransmitter transporter, GABA), member 11	Transporter	Sodium	0.0616504	0	1	0
Slc6a12	solute carrier family 6 (neurotransmitter transporter, GABA), member 12	Transporter	Sodium	0.25461	0.0364406	2	1
Slc6a13	solute carrier family 6 (neurotransmitter transporter, GABA), member 13	Transporter	Sodium	0.0389259	0.0733541	1	1
Slc6a14	solute carrier family 6 (neurotransmitter transporter, GABA), member 14	Transporter	Sodium	0.216444	0	2	0
Slc6a15	solute carrier family 6 (neurotransmitter transporter, GABA), member 15	Transporter	Sodium	4.4218	0.421861	5	3
Slc6a17	solute carrier family 6, member 16	Transporter	Sodium	9.7616	26.441	6	4
Slc6a18	solute carrier family 6 (neurotransmitter transporter, GABA), member 17	Transporter	Sodium	0	0	0	0
Slc6a19	solute carrier family 6 (neurotransmitter transporter, GABA), member 18	Transporter	Sodium	0.430555	0.0524024	2	1
Slc6a2	solute carrier family 6 (neurotransmitter transporter, noradrenalin), member 2	Transporter	Sodium	0.0449879	0	1	0
Slc6a20a	solute carrier family 6 (neurotransmitter transporter), member 20A	Transporter	Sodium	0.0314076	0	1	0
Slc6a20b	solute carrier family 6 (neurotransmitter transporter), member 20B	Transporter	Sodium	0	0	0	0
Slc6a3	solute carrier family 6 (neurotransmitter transporter, dopamine), member 3	Transporter	Sodium	0.0761137	0	1	0
Slc6a4	solute carrier family 6 (neurotransmitter transporter, serotonin), member 4	Transporter	Sodium	0.399321	0	2	0
Slc6a5	solute carrier family 6 (neurotransmitter transporter, glycine), member 5	Transporter	Sodium	0	0	0	0
Slc6a6	solute carrier family 6 (neurotransmitter transporter, taurine), member 6	Transporter	Sodium	33.9718	22.1911	5	6
Slc6a7	solute carrier family 6 (neurotransmitter transporter, L-proline), member 7	Transporter	Sodium	0	0	0	0
Slc6a8	solute carrier family 6 (neurotransmitter transporter, creatine), member 8	Transporter	Sodium	44.5879	47.9923	2	2
Slc6a9	solute carrier family 6 (neurotransmitter transporter, glycine), member 9	Transporter	Sodium	16.8461	23.4401	1	1
Slc8a2	solute carrier family 8 (sodium/calcium exchanger), member 2	Transporter	Sodium, calcium	17.1735	12.4954	4	3
Slc8a3	solute carrier family 8 (sodium/calcium exchanger), member 3	Transporter	Cation, sodium, calcium	7.01112	1.53344	6	3
Slc9a1	solute carrier family 9 (sodium/hydrogen exchanger), member 1	Transporter	Sodium, hydrogen	18.4401	19.763	1	1
Slc9a2	solute carrier family 9 (sodium/hydrogen exchanger), member 2	Transporter	Sodium, hydrogen	0.136698	0.0634749	1	1
Slc9a3	solute carrier family 9 (sodium/hydrogen exchanger), member 3	Transporter	Sodium, hydrogen	0	0	0	0
Slc9a4	solute carrier family 9 (sodium/hydrogen exchanger), member 4	Transporter	Sodium, hydrogen	0	0	0	0
Slc9a5	solute carrier family 9 (sodium/hydrogen exchanger), member 5	Transporter	Sodium, hydrogen	0.697886	1.47937	9	12
Slc9a6	solute carrier family 9 (sodium/hydrogen exchanger), member 6	Transporter	Sodium, hydrogen	12.706	6.26749	2	2
Slc9a7	solute carrier family 9 (sodium/hydrogen exchanger), member 7	Transporter	Sodium, hydrogen, potassium	2.09687	0.237133	4	3
Slc9a8	solute carrier family 9 (sodium/hydrogen exchanger), member 8	Transporter	Sodium, hydrogen, potassium	5.37905	7.34325	10	7
Slc9a9	solute carrier family 9 (sodium/hydrogen exchanger), member 9	Transporter	Sodium, hydrogen	2.48283	0.291887	4	3
Slco1a1	solute carrier organic anion transporter family, member 1a1	Transporter	Anion	0	0	0	0
Slco1a4	solute carrier organic anion transporter family, member 1a4	Transporter	Anion	0.188788	0.0322495	2	1
Slco1a5	solute carrier organic anion transporter family, member 1a5	Transporter	Anion	0	0	0	0
Slco1a6	solute carrier organic anion transporter family, member 1a6	Transporter	Ion	0	0	0	0
Slco1b2	solute carrier organic anion transporter family, member 1b2	Transporter	Anion	0	0	0	0
Slco1c1	solute carrier organic anion transporter family, member 1c1	Transporter	Ion	0.0746173	0.0475092	2	1
Slco2b1	solute carrier organic anion transporter family, member 2b1	Transporter	Anion	2.35211	0.426864	3	2
Slco3a1	solute carrier organic anion transporter family, member 3a1	Transporter	Anion	27.4232	17.3265	2	2
Slco4a1	solute carrier organic anion transporter family, member 4a1	Transporter	Anion	0	0.0265882	0	1
Slco4c1	solute carrier organic anion transporter family, member 4C1	Transporter	Anion	0.0358154	0	1	0
Slco6b1	solute carrier organic anion transporter family, member 6b1	Transporter	Anion	0	0	0	0
Slco6c1	solute carrier organic anion transporter family, member 6c1	Transporter	Anion	0	0	0	0
