# Supplementary material for: Smooth Muscle Cell Genome Browser: Enabling the Identification of Novel Serum Response Factor Target Genes
Source: PLoS One. 2015 Aug 4;10(8):e0133751. doi: 10.1371/journal.pone.0133751 (PMC4524680; doi:10.1371/journal.pone.0133751)
Supplement: S9 Table — (XLSX) [file pone.0133751.s018.xlsx]

## Sheet: Sheet1
S9 Table. Expression levels of ion channel and transporter genes in colonic SMCs.
Gene		Function		Gene expression (FPKM)		# of splice varaints
Symbol	Full name	Activity	Ion	Colon	CSMCs	Colon	CSMCs
Abcc8	ATP-binding cassette, sub-family C (CFTR/MRP), member 8	Channel	Potassium	3.29742	0.555091	9	4
Abcc9	ATP-binding cassette, sub-family C (CFTR/MRP), member 9	Channel	Potassium	74.0161	74.718	8	7
Abp1	amiloride binding protein 1	Channel	Cation	1.23591	0	2	0
Accn1	amiloride-sensitive cation channel 1, neuronal (degenerin)	Channel	Cation, sodium	8.08723	0.599661	4	2
Accn2	amiloride-sensitive cation channel 2, neuronal	Channel	Cation, sodium	1.17057	0.116555	1	1
Accn3	amiloride-sensitive cation channel 3	Channel	Cation, sodium	0.0293147	0.143628	1	2
Accn4	amiloride-sensitive cation channel 4, pituitary	Channel	Sodium	3.81147	0.430542	3	3
Accn5	amiloride-sensitive cation channel 5, intestinal	Channel	Cation, sodium, hydrogen	0	0	0	0
Ano1	anoctamin 1, calcium activated chloride channel	Channel	Chloride	71.4419	3.79717	10	9
Ano10	anoctamin 10	Channel	Chloride	29.9181	39.31	3	3
Ano2	anoctamin 2	Channel	Chloride	3.49068	0.0473064	6	1
Ano3	anoctamin 3	Channel	Chloride	0.367152	1.37838	2	4
Ano5	anoctamin 5	Channel	Chloride	3.56347	0.0752652	8	2
Ano6	anoctamin 6	Channel	Cation, chloride	34.3714	26.7362	5	5
Ano7	anoctamin 7	Channel	Chloride	0.102011	0	2	0
Ano8	anoctamin 8	Channel	Chloride	6.49503	6.56839	3	3
Ano9	anoctamin 9	Channel	Chloride	0.811644	0.0290027	7	1
Aoc3	amine oxidase, copper containing 3	Channel	Cation, calcium	128.516	218.403	2	2
Aqp1	aquaporin 1	Channel	Potassium, water	42.908	57.5979	2	2
Asic1	acid-sensing (proton-gated) ion channel 1	Channel	Cation, sodium	0	0	0	0
Asic2	acid-sensing (proton-gated) ion channel 2	Channel	Cation, sodium	0	0	0	0
Asic3	acid-sensing (proton-gated) ion channel 3	Channel	Sodium	0	0	0	0
Asic4	acid-sensing (proton-gated) ion channel 4	Channel	Sodium	0	0	0	0
Asic5	acid-sensing (proton-gated) ion channel 5	Channel	Hydrogen, sodium	0	0	0	0
Best1	bestrophin 1	Channel	Chloride	0.577885	0.283065	2	2
Best2	bestrophin 2	Channel	Chloride	0.42116	0	3	0
Best3	bestrophin 3	Channel	Chloride	0.232566	0.193171	2	4
Cacfd1	calcium channel flower domain containing	Channel	Calcium	0	0	0	0
Cacna1a	calcium channel, voltage-dependent, P/Q type, alpha 1A subunit	Channel	Calcium	8.62747	4.0446	13	12
Cacna1b	calcium channel, voltage-dependent, N type, alpha 1B subunit	Channel	Calcium	8.53675	0.463365	11	7
Cacna1c	calcium channel, voltage-dependent, L type, alpha 1C subunit	Channel	Calcium	24.5754	36.0994	20	19
Cacna1d	calcium channel, voltage-dependent, L type, alpha 1D subunit	Channel	Calcium	8.87826	2.65408	8	7
Cacna1e	calcium channel, voltage-dependent, R type, alpha 1E subunit	Channel	Calcium	11.3745	10.8767	13	15
Cacna1f	calcium channel, voltage-dependent, alpha 1F subunit	Channel	Calcium	0	0	0	0
Cacna1g	calcium channel, voltage-dependent, T type, alpha 1G subunit	Channel	Calcium	7.55396	0.783852	9	6
Cacna1h	calcium channel, voltage-dependent, T type, alpha 1H subunit	Channel	Calcium	36.8562	59.384	7	7
Cacna1i	calcium channel, voltage-dependent, alpha 1I subunit	Channel	Calcium	0.120347	0	2	0
Cacna1s	calcium channel, voltage-dependent, L type, alpha 1S subunit	Channel	Calcium	0	0	0	0
Cacna2d1	calcium channel, voltage-dependent, alpha2/delta subunit 1	Channel	Calcium	58.2756	54.825	11	11
Cacna2d2	calcium channel, voltage-dependent, alpha2/delta subunit 2	Channel	Calcium	3.94812	0.438938	7	4
Cacna2d3	calcium channel, voltage-dependent, alpha2/delta subunit 3	Channel	Calcium	4.89913	4.27473	7	4
Cacna2d4	calcium channel, voltage-dependent, alpha2/delta subunit 4	Channel	Calcium	0	0	0	0
Cacnb1	calcium channel, voltage-dependent, beta 1 subunit	Channel	Calcium	12.0392	6.35528	9	8
Cacnb2	calcium channel, voltage-dependent, beta 2 subunit	Channel	Calcium	13.7492	17.5526	4	4
Cacnb3	calcium channel, voltage-dependent, beta 3 subunit	Channel	Calcium	30.7729	42.8319	2	2
Cacnb4	calcium channel, voltage-dependent, beta 4 subunit	Channel	Calcium	1.63487	0.457237	8	4
Cacng1	calcium channel, voltage-dependent, gamma subunit 1	Channel	Calcium	0	0	0	0
Cacng2	calcium channel, voltage-dependent, gamma subunit 2	Channel	Calcium	0.103615	0	1	0
Cacng3	calcium channel, voltage-dependent, gamma subunit 3	Channel	Calcium	0.217383	0	1	0
Cacng4	calcium channel, voltage-dependent, gamma subunit 4	Channel	Calcium	1.86916	0.17658	2	2
Cacng5	calcium channel, voltage-dependent, gamma subunit 5	Channel	Calcium	0.586398	0.0468263	2	1
Cacng6	calcium channel, voltage-dependent, gamma subunit 6	Channel	Calcium	0.0308462	0	1	0
Cacng7	calcium channel, voltage-dependent, gamma subunit 7	Channel	Calcium	14.5831	14.8901	3	3
Cacng8	calcium channel, voltage-dependent, gamma subunit 8	Channel	Calcium	0.141122	0.0257034	2	1
Catsper1	cation channel, sperm associated 1	Channel	Calcium	0	0	0	0
Catsper2	cation channel, sperm associated 2	Channel	Calcium	0.469474	0.335548	4	4
Catsper3	cation channel, sperm associated 3	Channel	Cation, calcium	0.10214	0.0819873	2	1
Catsper4	cation channel, sperm associated 4	Channel	Cation, calcium	0.0307168	0	1	0
Cftr	cystic fibrosis transmembrane conductance regulator	Channel	Chloride	0.26871	0	3	0
Chrm5	cholinergic receptor, muscarinic 5	Channel	Chloride	0.0485037	0	1	0
Chrna1	cholinergic receptor, nicotinic, alpha polypeptide 1 (muscle)	Channel	Cation	0.0317135	0.0250059	1	1
Chrna10	cholinergic receptor, nicotinic, alpha polypeptide 10	Channel	Cation	0	0	0	0
Chrna2	cholinergic receptor, nicotinic, alpha polypeptide 2 (neuronal)	Channel	Cation	0	0	0	0
Chrna3	cholinergic receptor, nicotinic, alpha polypeptide 3	Channel	Cation	30.3998	1.87523	2	2
Chrna4	cholinergic receptor, nicotinic, alpha polypeptide 4	Channel	Cation	0.473398	0	3	0
Chrna5	cholinergic receptor, nicotinic, alpha polypeptide 5	Channel	Cation	2.36989	0.103442	2	1
Chrna6	cholinergic receptor, nicotinic, alpha polypeptide 6	Channel	Cation	1.48041	0.0957666	3	2
Chrna7	cholinergic receptor, nicotinic, alpha polypeptide 7	Channel	Cation	4.80902	0.174254	2	2
Chrna9	cholinergic receptor, nicotinic, alpha polypeptide 9	Channel	Cation	0	0	0	0
Chrnb1	cholinergic receptor, nicotinic, beta polypeptide 1 (muscle)	Channel	Cation	10.619	2.51207	6	6
Chrnb2	cholinergic receptor, nicotinic, beta polypeptide 2 (neuronal)	Channel	Cation	2.35847	0.349736	2	1
Chrnb3	cholinergic receptor, nicotinic, beta 3 (neuronal)	Channel	Cation	0.193771	0.0762094	3	2
Chrnb4	cholinergic receptor, nicotinic, beta 4 (neuronal)	Channel	Cation	12.1975	1.17961	3	1
Chrnd	cholinergic receptor, nicotinic, delta polypeptide	Channel	Cation	0	0	0	0
Chrne	cholinergic receptor, nicotinic, epsilon polypeptide	Channel	Cation	0.0473194	0	1	0
Chrng	cholinergic receptor, nicotinic, gamma polypeptide	Channel	Cation	0	0	0	0
Clca1	chloride channel calcium activated 1	Channel	Chloride	3.09089	0.173343	6	4
Clca2	chloride channel calcium activated 2	Channel	Chloride	0.381534	0.0341115	2	1
Clca3	chloride channel calcium activated 3	Channel	Chloride	6.97898	0.258494	2	3
Clca5	chloride channel calcium activated 5	Channel	Chloride	0.505934	0.0262312	5	1
Clca6	chloride channel calcium activated 6	Channel	Chloride	1.43711	0	2	0
Clcc1	chloride channel CLIC-like 1	Channel	Chloride	10.4595	8.48455	3	3
Clcn1	chloride channel 1	Channel	Chloride	0	0	0	0
Clcn2	chloride channel 2	Channel	Chloride	3.22675	2.25912	3	3
Clcn3	chloride channel 3	Channel	Chloride	8.18559	4.07018	6	6
Clcn4-1	chloride channel 4-1	Channel	Chloride	0	0	0	0
Clcnka	chloride channel Ka	Channel	Chloride	0	0	0	0
Clcnkb	chloride channel Kb	Channel	Chloride	0	0.0403797	0	1
Clic1	chloride intracellular channel 1	Channel	Chloride	64.5036	65.0399	4	4
Clic3	chloride intracellular channel 3	Channel	Chloride	0.460661	0.0404515	1	1
Clic4	chloride intracellular channel 4 (mitochondrial)	Channel	Chloride	121.982	138.762	2	2
Clic5	chloride intracellular channel 5	Channel	Chloride	3.46236	0.39153	1	1
Clic6	chloride intracellular channel 6	Channel	Chloride	0.238456	0	1	0
Cnga1	cyclic nucleotide gated channel alpha 1	Channel	Cation	0	0	0	0
Cnga2	cyclic nucleotide gated channel alpha 2	Channel	Cation, potassium	0	0.027694	0	1
Cnga3	cyclic nucleotide gated channel alpha 3	Channel	Cation	2.56271	0.145888	6	2
Cnga4	cyclic nucleotide gated channel alpha 4	Channel	Cation	0.0295638	0.0385889	1	1
Cngb1	cyclic nucleotide gated channel beta 1	Channel	Cation	1.73696	0.132429	7	2
Cngb3	cyclic nucleotide gated channel beta 3	Channel	Cation	0	0	0	0
Cybb	cytochrome b-245, beta polypeptid	Channel	Ion	1.96314	0.0660699	3	1
Fxyd1	FXYD domain-containing ion transport regulator 1	Channel	Chloride	170.187	246.191	4	4
Fxyd2	FXYD domain-containing ion transport regulator 2	Channel	Sodium, potassium	1.08472	0.929036	5	3
Fxyd3	FXYD domain-containing ion transport regulator 3	Channel	Chloride	7.11002	0.427895	1	1
Fxyd4	FXYD domain-containing ion transport regulator 4	Channel	Potassium	0.750626	0	3	0
Fxyd5	FXYD domain-containing ion transport regulator 5	Channel	Ion	8.51683	1.18128	9	4
Fxyd6	FXYD domain-containing ion transport regulator 6	Channel	Ion	147.359	257.935	3	3
Fxyd7	FXYD domain-containing ion transport regulator 7	Channel	Ion	12.4986	2.30167	1	1
Gabra1	gamma-aminobutyric acid (GABA) A receptor, subunit alpha 1	Channel	Chloride	0.232401	0.198526	2	2
Gabra2	gamma-aminobutyric acid (GABA) A receptor, subunit alpha 2	Channel	Chloride	0.309711	0.0258686	1	1
Gabra3	gamma-aminobutyric acid (GABA) A receptor, subunit alpha 3	Channel	Chloride	3.62221	1.23388	3	2
Gabra4	gamma-aminobutyric acid (GABA) A receptor, subunit alpha 4	Channel	Chloride	0.133945	0	1	0
Gabra5	gamma-aminobutyric acid (GABA) A receptor, subunit alpha 5	Channel	Chloride	0.0476788	0	1	0
Gabra6	gamma-aminobutyric acid (GABA) A receptor, subunit alpha 6	Channel	Chloride	0	0	0	0
Gabrb1	gamma-aminobutyric acid (GABA) A receptor, subunit beta 1	Channel	Chloride, anion	0.264921	0	2	0
Gabrb2	gamma-aminobutyric acid (GABA) A receptor, subunit beta 2	Channel	Chloride	0.277129	0.159939	1	2
Gabrb3	gamma-aminobutyric acid (GABA) A receptor, subunit beta 3	Channel	Chloride	5.33638	0.328316	3	3
Gabrd	gamma-aminobutyric acid (GABA) A receptor, subunit delta	Channel	Chloride	0.109167	0	1	0
Gabre	gamma-aminobutyric acid (GABA) A receptor, subunit epsilon	Channel	Ion	1.72795	0.578133	5	4
Gabrg1	gamma-aminobutyric acid (GABA) A receptor, subunit gamma 1	Channel	Chloride	0.155093	0	1	0
Gabrg2	gamma-aminobutyric acid (GABA) A receptor, subunit gamma 2	Channel	Chloride	1.42655	0.0640496	3	2
Gabrg3	gamma-aminobutyric acid (GABA) A receptor, subunit gamma 3	Channel	Chloride	3.00813	0.11717	3	2
Gabrp	gamma-aminobutyric acid (GABA) A receptor, pi	Channel	Chloride	0	0	0	0
Gabrq	gamma-aminobutyric acid (GABA) A receptor, subunit theta	Channel	Chloride	0.377006	0	3	0
Gabrr1	gamma-aminobutyric acid (GABA) C receptor, subunit rho 1	Channel	Chloride	0.0301195	0.0335468	1	1
Gabrr2	gamma-aminobutyric acid (GABA) C receptor, subunit rho 2	Channel	Chloride	0.0572456	0	1	0
Gabrr3	gamma-aminobutyric acid (GABA) receptor, rho 3	Channel	Ion	0	0	0	0
Gas6	growth arrest specific 6	Channel	Calcium	96.5202	197.987	3	3
Gjc1	gap junction protein, gamma 1	Channel	Ion	26.5453	24.4759	8	7
Gjd3	gap junction protein, delta 3	Channel	Ion	0	0	0	0
Glra1	glycine receptor, alpha 1 subunit	Channel	Chloride	0.0422957	0	1	0
Glra2	glycine receptor, alpha 2 subunit	Channel	Chloride	0.266371	0	2	0
Glra3	glycine receptor, alpha 3 subunit	Channel	Chloride	0	0	0	0
Glra4	glycine receptor, alpha 4 subunit	Channel	Chloride	0	0	0	0
Glrb	glycine receptor, beta subunit	Channel	Chloride	7.3508	1.2567	5	4
Gpm6a	glycoprotein m6a	Channel	Calcium	28.7505	0.928634	4	2
Gpr89	G protein-coupled receptor 89	Channel	Ion	3.27253	2.48748	3	3
Gria1	glutamate receptor, ionotropic, AMPA1 (alpha 1)	Channel	Ion	2.70988	0.560326	3	3
Gria2	glutamate receptor, ionotropic, AMPA2 (alpha 2)	Channel	Ion	5.26452	0.343131	10	4
Gria3	glutamate receptor, ionotropic, AMPA3 (alpha 3)	Channel	Ion	10.1554	13.0279	9	9
Gria4	glutamate receptor, ionotropic, AMPA4 (alpha 4)	Channel	Ion	5.83166	0.257049	8	2
Grik1	glutamate receptor, ionotropic, kainate 1	Channel	Ion	3.67222	0.399647	6	4
Grik2	glutamate receptor, ionotropic, kainate 2 (beta 2)	Channel	Ion	3.98197	0.396189	7	4
Grik3	glutamate receptor, ionotropic, kainate 3	Channel	Ion	5.50845	0.302637	1	1
Grik4	glutamate receptor, ionotropic, kainate 4	Channel	Ion	2.9545	1.27401	6	6
Grik5	glutamate receptor, ionotropic, kainate 5 (gamma 2)	Channel	Ion	15.147	14.8433	3	3
Grin2c	glutamate receptor, ionotropic, NMDA2C (epsilon 3)	Channel	Cation	0	0	0	0
Grin3a	glutamate receptor, ionotropic, NMDA3A	Channel	Calcium	1.76899	0.108339	3	2
Grm7	glutamate receptor, metabotropic 7	Channel	Calcium	3.29699	0.227673	5	1
Hcn1	hyperpolarization-activated, cyclic nucleotide-gated K+ 1	Channel	Potassium, sodium	0.760344	0	2	0
Hcn2	hyperpolarization-activated, cyclic nucleotide-gated K+ 2	Channel	Potassium, sodium	4.82627	1.48144	3	3
Hcn3	hyperpolarization-activated, cyclic nucleotide-gated K+ 3	Channel	Potassium, sodium	3.01318	0.41916	8	3
Hcn4	hyperpolarization-activated, cyclic nucleotide-gated K+ 4	Channel	Cation	0.444505	0.161431	2	2
Hpn	hepsin	Channel	Potassium	0.250551	0	3	0
Htr2b	5-hydroxytryptamine (serotonin) receptor 2B	Channel	Calcium	18.8474	17.435	2	2
Htr3a	5-hydroxytryptamine (serotonin) receptor 3A	Channel	Cation, potassium	33.8089	2.47425	5	4
Htr3b	5-hydroxytryptamine (serotonin) receptor 3B	Channel	Cation	3.98547	0.283959	3	3
Hvcn1	hydrogen voltage-gated channel 1	Channel	Hydrogen	2.49802	1.09835	4	4
Il1rapl1	interleukin 1 receptor accessory protein-like 1	Channel	Calcium	0.196883	0.0901774	1	1
Itgav	integrin alpha V	Channel	Calcium	34.2577	25.1531	5	4
Itpr1	inositol 1,4,5-trisphosphate receptor 1	Channel	Calcium	34.9514	22.2605	4	4
Itpr2	inositol 1,4,5-trisphosphate receptor 2	Channel	Calcium	1.82757	0.773274	6	3
Itpr3	inositol 1,4,5-trisphosphate receptor 3	Channel	Calcium	7.81252	0.766852	6	6
Jph2	junctophilin 2	Channel	Calcium	109.607	258.319	4	5
Jph3	junctophilin 3	Channel	Calcium	5.1753	0.315103	1	1
Kcna1	potassium voltage-gated channel, shaker-related subfamily, member 1	Channel	Potassium	2.52771	0.138897	1	1
Kcna10	potassium voltage-gated channel, shaker-related subfamily, member 10	Channel	Potassium	0	0	0	0
Kcna2	potassium voltage-gated channel, shaker-related subfamily, member 2	Channel	Potassium	10.2919	1.09062	6	4
Kcna3	potassium voltage-gated channel, shaker-related subfamily, member 3	Channel	Potassium	0	0	0	0
Kcna4	potassium voltage-gated channel, shaker-related subfamily, member 4	Channel	Potassium	0.522341	0.0458878	1	1
Kcna5	potassium voltage-gated channel, shaker-related subfamily, member 5	Channel	Potassium	3.24792	0.876477	1	1
Kcna6	potassium voltage-gated channel, shaker-related subfamily, member 6	Channel	Potassium	9.13981	0.599217	4	3
Kcna7	potassium voltage-gated channel, shaker-related subfamily, member 7	Channel	Potassium	0	0	0	0
Kcnab1	potassium voltage-gated channel, shaker-related subfamily, beta member 1	Channel	Potassium	10.5136	0.780034	5	3
Kcnab2	potassium voltage-gated channel, shaker-related subfamily, beta member 2	Channel	Potassium	11.0406	1.5869	5	4
Kcnab3	potassium voltage-gated channel, shaker-related subfamily, beta member 3	Channel	Potassium	0.733874	0.391255	5	3
Kcnb1	potassium voltage gated channel, Shab-related subfamily, member 1	Channel	Potassium	10.3007	7.40593	4	3
Kcnb2	potassium voltage gated channel, Shab-related subfamily, member 2	Channel	Potassium	3.50436	0.231213	3	2
Kcnc1	potassium voltage gated channel, Shaw-related subfamily, member 1	Channel	Potassium	1.39914	0.109165	3	2
Kcnc2	potassium voltage gated channel, Shaw-related subfamily, member 2	Channel	Potassium	2.83519	0.200675	6	3
Kcnc3	potassium voltage gated channel, Shaw-related subfamily, member 3	Channel	Potassium	3.25471	0.625658	12	7
Kcnc4	potassium voltage gated channel, Shaw-related subfamily, member 4	Channel	Potassium	3.03008	0.324184	4	2
Kcnd1	potassium voltage-gated channel, Shal-related family, member 1	Channel	Potassium	1.58825	1.24096	3	5
Kcnd2	potassium voltage-gated channel, Shal-related family, member 2	Channel	Potassium	3.12012	0.182398	4	3
Kcnd3	potassium voltage-gated channel, Shal-related family, member 3	Channel	Potassium	10.5187	9.96887	4	4
Kcne1	potassium voltage-gated channel, Isk-related subfamily, member 1	Channel	Potassium	0	0	0	0
Kcne1l	potassium voltage-gated channel, Isk-related family, member 1-like, pseudogene	Channel	Potassium	1.08709	0.515646	1	1
Kcne2	potassium voltage-gated channel, Isk-related subfamily, gene 2	Channel	Potassium	0	0	0	0
Kcne3	potassium voltage-gated channel, Isk-related subfamily, gene 3	Channel	Potassium	0.886738	0.0803142	4	2
Kcne4	potassium voltage-gated channel, Isk-related subfamily, gene 4	Channel	Potassium	9.99158	16.9091	1	1
Kcnf1	potassium voltage-gated channel, subfamily F, member 1	Channel	Potassium	9.80358	27.0171	1	1
Kcng1	potassium voltage-gated channel, subfamily G, member 1	Channel	Potassium	2.66142	3.65832	2	2
Kcng2	potassium voltage-gated channel, subfamily G, member 2	Channel	Potassium	2.57358	1.20785	6	4
Kcng3	potassium voltage-gated channel, subfamily G, member 3	Channel	Potassium	1.93574	0.0680008	2	1
Kcng4	potassium voltage-gated channel, subfamily G, member 4	Channel	Potassium	5.12183	2.95892	3	3
Kcnh1	potassium voltage-gated channel, subfamily H (eag-related), member 1	Channel	Potassium	1.04116	0.0333542	3	1
Kcnh2	potassium voltage-gated channel, subfamily H (eag-related), member 2	Channel	Potassium	29.5166	32.6677	6	7
Kcnh3	potassium voltage-gated channel, subfamily H (eag-related), member 3	Channel	Ion	0.424407	0.0707863	2	2
Kcnh4	potassium voltage-gated channel, subfamily H (eag-related), member 4	Channel	Ion	0	0	0	0
Kcnh5	potassium voltage-gated channel, subfamily H (eag-related), member 5	Channel	Potassium	0.0311235	0	1	0
Kcnh6	potassium voltage-gated channel, subfamily H (eag-related), member 6	Channel	Potassium	0.591067	0.066489	7	2
Kcnh7	potassium voltage-gated channel, subfamily H (eag-related), member 7	Channel	Potassium	0.17997	0	2	0
Kcnh8	potassium voltage-gated channel, subfamily H (eag-related), member 8	Channel	Potassium	0.362137	0.0368382	2	1
Kcnip1	Kv channel-interacting protein 1	Channel	Potassium	17.1316	14.9991	4	4
Kcnip2	Kv channel-interacting protein 2	Channel	Potassium	1.9467	7.73493	6	6
Kcnip3	Kv channel-interacting protein 3, calsenilin	Channel	Potassium	1.7879	2.07906	6	4
Kcnip4	Kv channel-interacting protein 4	Channel	Potassium	20.5427	11.9745	5	3
Kcnj1	potassium inwardly-rectifying channel, subfamily J, member 1	Channel	Potassium	0	0	0	0
Kcnj10	potassium inwardly-rectifying channel, subfamily J, member 10	Channel	Potassium	6.03359	0.521927	2	1
Kcnj11	potassium inwardly-rectifying channel, subfamily J, member 11	Channel	Potassium	1.97847	0.406413	3	2
Kcnj12	potassium inwardly-rectifying channel, subfamily J, member 12	Channel	Potassium	4.48645	0.480708	2	3
Kcnj13	potassium inwardly-rectifying channel, subfamily J, member 13	Channel	Potassium	0.0731847	0.0423462	1	1
Kcnj14	potassium inwardly-rectifying channel, subfamily J, member 14	Channel	Potassium	0.0730773	0	1	0
Kcnj15	potassium inwardly-rectifying channel, subfamily J, member 15	Channel	Potassium	0.584083	0.371678	4	4
Kcnj16	potassium inwardly-rectifying channel, subfamily J, member 16	Channel	Potassium	0.0621267	0	1	0
Kcnj2	potassium inwardly-rectifying channel, subfamily J, member 2	Channel	Potassium	1.23319	0.114785	1	1
Kcnj3	potassium inwardly-rectifying channel, subfamily J, member 3	Channel	Potassium	2.37313	0.0630293	4	1
Kcnj4	potassium inwardly-rectifying channel, subfamily J, member 4	Channel	Potassium	0.0387852	0.0259141	1	1
Kcnj5	potassium inwardly-rectifying channel, subfamily J, member 5	Channel	Potassium	4.23285	0.182344	3	3
Kcnj6	potassium inwardly-rectifying channel, subfamily J, member 6	Channel	Potassium	0.421575	0.0318195	2	1
Kcnj8	potassium inwardly-rectifying channel, subfamily J, member 8	Channel	Potassium	42.0851	95.9854	4	6
Kcnj9	potassium inwardly-rectifying channel, subfamily J, member 9	Channel	Potassium	0.42523	0	3	0
Kcnk1	potassium channel, subfamily K, member 1	Channel	Potassium	0.81384	0.172254	3	2
Kcnk10	potassium channel, subfamily K, member 10	Channel	Potassium	0.52286	0.0559954	3	1
Kcnk12	potassium channel, subfamily K, member 12	Channel	Ion	0.148289	0	1	0
Kcnk13	potassium channel, subfamily K, member 13	Channel	Potassium	0.261463	0	4	0
Kcnk15	potassium channel, subfamily K, member 15	Channel	Ion	0.0280477	0	1	0
Kcnk16	potassium channel, subfamily K, member 16	Channel	Potassium	0	0	0	0
Kcnk18	potassium channel, subfamily K, member 18	Channel	Potassium	0	0	0	0
Kcnk2	potassium channel, subfamily K, member 2	Channel	Potassium	6.08476	0.413641	4	2
Kcnk3	potassium channel, subfamily K, member 3	Channel	Potassium	18.2246	19.5867	2	3
Kcnk4	potassium channel, subfamily K, member 4	Channel	Potassium	0.281466	0.202379	4	2
Kcnk5	potassium channel, subfamily K, member 5	Channel	Ion	2.0695	0.223065	3	1
Kcnk6	potassium channel, subfamily K, member 6	Channel	Potassium	1.29895	0.242905	4	2
Kcnk7	potassium channel, subfamily K, member 7	Channel	Potassium	0	0	0	0
Kcnk9	potassium channel, subfamily K, member 9	Channel	Potassium	0.907844	0.0447082	3	1
Kcnma1	potassium large conductance calcium-activated channel, subfamily M, alpha member 1	Channel	Potassium	42.5387	32.7527	9	9
Kcnmb1	potassium large conductance calcium-activated channel, subfamily M, beta member 1	Channel	Potassium	34.0641	85.7657	3	3
Kcnmb2	potassium large conductance calcium-activated channel, subfamily M, beta member 2	Channel	Potassium	2.04065	0.403021	3	3
Kcnmb3	potassium large conductance calcium-activated channel, subfamily M, beta member 3	Channel	Potassium	0	0	0	0
Kcnmb4	potassium large conductance calcium-activated channel, subfamily M, beta member 4	Channel	Potassium	2.25984	0.364359	4	3
Kcnn1	potassium intermediate/small conductance calcium-activated channel, subfamily N, member 1	Channel	Potassium	1.70702	1.68555	8	7
Kcnn2	potassium intermediate/small conductance calcium-activated channel, subfamily N, member 2	Channel	Potassium	8.27306	6.82324	4	4
Kcnn3	potassium intermediate/small conductance calcium-activated channel, subfamily N, member 3	Channel	Potassium	23.6101	0.758189	2	2
Kcnn4	potassium intermediate/small conductance calcium-activated channel, subfamily N, member 4	Channel	Potassium	0.460898	0.0487215	3	1
Kcnq1	potassium voltage-gated channel, subfamily Q, member 1	Channel	Potassium	0.30334	0	2	0
Kcnq2	potassium voltage-gated channel, subfamily Q, member 2	Channel	Potassium	7.94201	0.505758	12	3
Kcnq3	potassium voltage-gated channel, subfamily Q, member 3	Channel	Potassium	6.56593	0.2429	2	1
Kcnq4	potassium voltage-gated channel, subfamily Q, member 4	Channel	Potassium	10.6238	22.4402	9	11
Kcnq5	potassium voltage-gated channel, subfamily Q, member 5	Channel	Potassium	3.83869	1.15879	6	6
Kcns1	K+ voltage-gated channel, subfamily S, 1	Channel	Potassium	1.90252	2.96179	3	3
Kcns2	K+ voltage-gated channel, subfamily S, 2	Channel	Potassium	0.150876	0	1	0
Kcns3	potassium voltage-gated channel, delayed-rectifier, subfamily S, member 3	Channel	Potassium	5.17948	2.61068	4	4
Kcnt1	potassium channel, subfamily T, member 1	Channel	Potassium	2.43643	0.282753	17	6
Kcnt2	potassium channel, subfamily T, member 2	Channel	Potassium	9.80933	0.991537	10	5
Kcnu1	potassium channel, subfamily U, member 1	Channel	Potassium	0.575886	0.104931	2	2
Kcnv1	potassium channel, subfamily V, member 1	Channel	Potassium	1.17616	0.0623424	3	1
Kcnv2	potassium channel, subfamily V, member 2	Channel	Potassium	0	0	0	0
Kctd11	potassium channel tetramerisation domain containing 11	Channel	Ion	3.54507	2.74077	1	1
Kctd12b	potassium channel tetramerisation domain containing 12b	Channel	Ion	7.60473	1.75136	3	4
Kctd14	potassium channel tetramerisation domain containing 14	Channel	Ion	0.469284	0.0508248	3	1
Kctd15	potassium channel tetramerisation domain containing 15	Channel	Ion	17.1061	34.0768	6	5
Kctd18	potassium channel tetramerisation domain containing 18	Channel	Ion	4.23675	3.03756	10	6
Kctd2	potassium channel tetramerisation domain containing 2	Channel	Ion	12.9454	9.20745	2	2
Kctd20	potassium channel tetramerisation domain containing 20	Channel	Ion	20.3651	18.095	5	5
Kctd21	potassium channel tetramerisation domain containing 21	Channel	Ion	3.44233	2.45206	2	2
Kctd6	potassium channel tetramerisation domain containing 6	Channel	Ion	6.8923	4.32286	4	3
Lrrc26	leucine rich repeat containing 26	Channel	Ion	0.238573	0	1	0
Lrrc38	leucine rich repeat containing 38	Channel	Ion	0	0	0	0
Lrrc52	leucine rich repeat containing 52	Channel	Ion	0.0376963	0	1	0
Lrrc55	leucine rich repeat containing 55	Channel	Ion	0.863098	0.0293328	2	1
Mcoln1	mucolipin 1	Channel	Cation	12.9402	11.2403	4	4
Mcoln2	mucolipin 2	Channel	Cation	0.242196	0	3	0
Mcoln3	mucolipin 3	Channel	Ion	0	0	0	0
Mtmr6	myotubularin related protein 6	Channel	Potassium	39.5631	22.642	3	3
Nalcn	sodium leak channel, non-selective	Channel	Sodium	4.68981	0.184527	4	3
Ncs1	neuronal calcium sensor 1	Channel	Calcium	10.1323	9.3684	1	1
Nmur2	neuromedin U receptor 2	Channel	Chloride	0.427748	0.0543677	2	1
Nox1	NADPH oxidase 1	Channel	Hydrogen	0.10554	0	1	0
Orai1	ORAI calcium release-activated calcium modulator 1	Channel	Calcium	16.5171	20.6873	2	2
P2rx1	purinergic receptor P2X, ligand-gated ion channel, 1	Channel	Cation	0.217785	2.41915	2	6
P2rx2	purinergic receptor P2X, ligand-gated ion channel, 2	Channel	Cation	19.9881	1.30146	7	3
P2rx3	purinergic receptor P2X, ligand-gated ion channel, 3	Channel	Cation	0.505951	0.0574787	2	1
P2rx4	purinergic receptor P2X, ligand-gated ion channel, 4	Channel	Cation	11.4551	4.58653	2	2
P2rx5	purinergic receptor P2X, ligand-gated ion channel, 5	Channel	Cation	0.862812	1.77625	4	3
P2rx6	purinergic receptor P2X, ligand-gated ion channel, 6	Channel	Cation	3.86554	4.33772	2	2
P2rx7	purinergic receptor P2X, ligand-gated ion channel, 7	Channel	Cation	4.77669	3.52192	4	5
Panx1	pannexin 1	Channel	Ion	6.31023	3.85153	4	3
Panx2	pannexin 2	Channel	Ion	1.02791	0.09325	3	1
Panx3	pannexin 3	Channel	Ion	0	0	0	0
Pex5l	peroxisomal biogenesis factor 5-like	Channel	Cation	1.91529	0.169978	8	3
Piezo1	piezo-type mechanosensitive ion channel component 1	Channel	Cation	0	0	0	0
Piezo2	piezo-type mechanosensitive ion channel component 2	Channel	Cation	0	0	0	0
Pkd1	polycystic kidney disease 1 homolog	Channel	Calcium	47.2369	49.3773	4	4
Pkd1l3	polycystic kidney disease 1 like 3	Channel	Ion	0.121173	0.214991	1	1
Pkd2	polycystic kidney disease 2	Channel	Calcium, potassium, sodium	57.0037	42.5593	4	4
Pkd2l1	polycystic kidney disease 2-like 1	Channel	Cation, potassium, sodium	0	0	0	0
Pkd2l2	polycystic kidney disease 2-like 2	Channel	Ion	0.0670632	0.130886	1	2
Pllp	plasma membrane proteolipid	Channel	Ion	1.10151	0.0997979	2	2
Psen1	presenilin 1	Channel	Calcium	15.8675	12.8706	2	2
Rasa3	RAS p21 protein activator 3	Channel	Calcium	24.2733	31.66	4	5
Rest	RE1-silencing transcription factor	Channel	Potassium	3.81891	3.51757	3	3
Ryr1	ryanodine receptor 1, skeletal muscle	Channel	Calcium	0.664924	0.0726084	4	2
Ryr2	ryanodine receptor 2, cardiac	Channel	Calcium	12.8942	14.4111	12	11
Ryr3	ryanodine receptor 3	Channel	Calcium	10.205	15.5756	12	11
Scn10a	sodium channel, voltage-gated, type X, alpha	Channel	Sodium	0	0	0	0
Scn11a	sodium channel, voltage-gated, type XI, alpha	Channel	Sodium	6.38671	0.385268	6	3
Scn1a	sodium channel, voltage-gated, type I, alpha	Channel	Sodium	0.211994	0.032074	2	1
Scn1b	sodium channel, voltage-gated, type I, beta	Channel	Sodium	16.6082	9.34418	4	4
Scn2a1	sodium channel, voltage-gated, type II, alpha 1	Channel	Sodium	3.69459	2.38062	11	8
Scn2b	sodium channel, voltage-gated, type II, beta	Channel	Sodium	5.57011	0.59925	1	1
Scn3a	sodium channel, voltage-gated, type III, alpha	Channel	Sodium	5.96392	0.242348	9	3
Scn3b	sodium channel, voltage-gated, type III, beta	Channel	Sodium	5.13535	0.381738	5	3
Scn4a	sodium channel, voltage-gated, type IV, alpha	Channel	Sodium	0.0529454	0.0327918	1	1
Scn4b	sodium channel, type IV, beta	Channel	Sodium	0.17255	0.0423819	1	1
Scn5a	sodium channel, voltage-gated, type V, alpha	Channel	Sodium	4.75207	0.392265	7	4
Scn7a	sodium channel, voltage-gated, type VII, alpha	Channel	Sodium	40.1061	1.70034	4	4
Scn8a	sodium channel, voltage-gated, type VIII, alpha	Channel	Sodium	0.571771	0.0309634	5	1
Scn9a	sodium channel, voltage-gated, type IX, alpha	Channel	Sodium	3.38804	0.117039	4	2
Scnn1a	sodium channel, nonvoltage-gated 1 alpha	Channel	Sodium	2.4598	2.09104	4	3
Scnn1b	sodium channel, nonvoltage-gated 1 beta	Channel	Sodium	0.0840994	0	2	0
Scnn1g	sodium channel, nonvoltage-gated 1 gamma	Channel	Sodium	0.105915	0	2	0
Slc24a2	solute carrier family 24 (sodium/potassium/calcium exchanger), member 2	Channel	Calcium	1.18929	0.0881828	5	1
Snap25	synaptosomal-associated protein 25	Channel	Potassium	91.459	4.5063	7	5
Stim1	stromal interaction molecule 1	Channel	Calcium	24.3412	24.6759	5	5
Stim2	stromal interaction molecule 2	Channel	Calcium	11.973	6.72968	7	6
Tmem37	transmembrane protein 37	Channel	Calcium	1.88851	0.425911	1	1
Tmem38a	transmembrane protein 38a	Channel	Cation, potassium	20.8206	24.6465	1	1
Tmem38b	transmembrane protein 38b	Channel	Cation, potassium	19.2651	18.848	1	1
Tmem66	transmembrane protein 66	Channel	Calcium	59.195	46.949	1	1
Tomm40	translocase of outer mitochondrial membrane 40 homolog (yeast)	Channel	Anion	13.9552	15.4314	2	2
Tomm40l	translocase of outer mitochondrial membrane 40 homolog-like (yeast)	Channel	Anion	14.7582	21.6988	2	2
Tpcn1	two pore channel 1	Channel	Ion, calcium	23.1326	17.4523	2	2
Tpcn2	two pore channel 2	Channel	Ion, calcium	3.48176	5.03765	7	6
Tpte	transmembrane phosphatase with tensin homology	Channel	Ion	0	0	0	0
Trpa1	transient receptor potential cation channel, subfamily A, member 1	Channel	Calcium	0	0	0	0
Trpc1	transient receptor potential cation channel, subfamily C, member 1	Channel	Calcium	8.60947	6.64578	11	9
Trpc2	transient receptor potential cation channel, subfamily C, member 2	Channel	Calcium	4.62681	3.94968	12	11
Trpc3	transient receptor potential cation channel, subfamily C, member 3	Channel	Cation	5.51818	3.9958	8	6
Trpc4	transient receptor potential cation channel, subfamily C, member 4	Channel	Calcium	5.35923	3.97405	5	5
Trpc5	transient receptor potential cation channel, subfamily C, member 5	Channel	Calcium	0.0959474	0	1	0
Trpc6	transient receptor potential cation channel, subfamily C, member 6	Channel	Calcium	2.23051	0.219244	7	3
Trpc7	transient receptor potential cation channel, subfamily C, member 7	Channel	Calcium	0.770111	0.0362008	5	1
Trpm1	transient receptor potential cation channel, subfamily M, member 1	Channel	Cation	0	0	0	0
Trpm3	transient receptor potential cation channel, subfamily M, member 3	Channel	Cation	2.57315	0.278258	12	5
Trpm4	transient receptor potential cation channel, subfamily M, member 4	Channel	Cation, calcium	4.83905	4.99415	2	3
Trpm5	transient receptor potential cation channel, subfamily M, member 5	Channel	Cation, calcium	0.356728	0.0313924	5	1
Trpm6	transient receptor potential cation channel, subfamily M, member 6	Channel	Cation, calcium	0.373056	0	4	0
Trpm7	transient receptor potential cation channel, subfamily M, member 7	Channel	Cation, calcium	25.1787	18.5552	7	6
Trpm8	transient receptor potential cation channel, subfamily M, member 8	Channel	Cation, calcium	0	0	0	0
Trpv1	transient receptor potential cation channel, subfamily V, member 1	Channel	Cation, calcium	0.0961605	0.0480745	2	1
Trpv2	transient receptor potential cation channel, subfamily V, member 2	Channel	Cation, calcium	20.1435	41.3012	4	5
Trpv3	transient receptor potential cation channel, subfamily V, member 3	Channel	Cation, calcium	0.175739	0.034536	3	1
Trpv4	transient receptor potential cation channel, subfamily V, member 4	Channel	Cation, calcium	1.52	0.305155	9	5
Trpv5	transient receptor potential cation channel, subfamily V, member 5	Channel	Calcium	0	0	0	0
Trpv6	transient receptor potential cation channel, subfamily V, member 6	Channel	Calcium	0.253486	0	1	0
Ttyh1	tweety homolog 1 (Drosophila)	Channel	Ion, chloride	13.5004	1.43637	3	2
Ttyh2	tweety homolog 2 (Drosophila)	Channel	Ion, chloride	5.05122	0.845994	2	2
Ttyh3	tweety homolog 3 (Drosophila)	Channel	Ion, chloride	14.5259	10.3462	5	5
Vdac1	voltage-dependent anion channel 1	Channel	Anion	126.371	114.834	1	1
Vdac2	voltage-dependent anion channel 2	Channel	Anion	78.7868	70.4903	3	3
Vdac3	voltage-dependent anion channel 3	Channel	Anion	50.2805	26.8427	2	2
Aqp2	aquaporin 2	Channel/Transporter	Water	0	0	0	0
Aqp3	aquaporin 3	Channel/Transporter	Water	0	0	0	0
Aqp4	aquaporin 4	Channel/Transporter	Water	0.379294	0	1	0
Aqp5	aquaporin 5	Channel/Transporter	Water	0.059008	0	1	0
Aqp6	aquaporin 6	Channel/Transporter	Water	0	0.086081	0	1
Aqp7	aquaporin 7	Channel/Transporter	Water	0.86278	0.0377581	4	1
Aqp8	aquaporin 8	Channel/Transporter	Water	2.552	0	2	0
Aqp9	aquaporin 9	Channel/Transporter	Water	0.0636507	0.0289452	1	1
Clcn4-2	chloride channel 4-2	Channel/Transporter	Chloride	34.5441	19.0979	11	9
Clcn5	chloride channel 5	Channel/Transporter	Chloride	2.93824	0.729192	6	4
Clcn6	chloride channel 6	Channel/Transporter	Chloride	8.29493	4.52093	8	8
Clcn7	chloride channel 7	Channel/Transporter	Chloride	13.0599	14.1419	2	2
Grid1	glutamate receptor, ionotropic, delta 1	Channel/Transporter	Ion	1.85049	0.171283	3	3
Grid2	glutamate receptor, ionotropic, delta 2	Channel/Transporter	Ion	2.63224	0.0850733	5	2
Grin1	glutamate receptor, ionotropic, NMDA1 (zeta 1)	Channel/Transporter	Cation, calcium	5.26231	0.624603	7	3
Grin2a	glutamate receptor, ionotropic, NMDA2A (epsilon 1)	Channel/Transporter	Cation, calcium	0.0347487	0	1	0
Grin2b	glutamate receptor, ionotropic, NMDA2B (epsilon 2)	Channel/Transporter	Cation, calcium	0	0	0	0
Grin2d	glutamate receptor, ionotropic, NMDA2D (epsilon 4)	Channel/Transporter	Cation	0.87703	0.845485	7	8
Grin3b	glutamate receptor, ionotropic, NMDA3B	Channel/Transporter	Cation	0.166307	0.140734	1	1
Mcu	mitochondrial calcium uniporter	Channel/Transporter	Calcium	0	0	0	0
Mip	major intrinsic protein of eye lens fiber	Channel/Transporter	Water	0	0	0	0
Slc17a3	solute carrier family 17 (sodium phosphate), member 3	Channel/transporter	Anion	0	0	0	0
Slc1a4	solute carrier family 1 (glutamate/neutral amino acid transporter), member 4	Channel/transporter	Chloride	6.76907	6.94169	2	2
Slc26a7	solute carrier family 26, member 7	Channel/transporter	Anion, chloride, bicarbonate, oxalate, sulphate	1.85722	3.34345	5	3
Slc26a8	solute carrier family 26, member 8	Channel/transporter	Anion, chloride, oxalate, sulphate	0	0	0	0
Slc8a1	solute carrier family 8 (sodium/calcium exchanger), member 1	Channel/transporter	Sodium, calcium	42.5563	41.4264	8	7
Slc9a10	solute carrier family 9, member 10	Channel/transporter	Sodium, hydrogen	0	0	0	0
Slc9c1	solute carrier family 9, subfamily C (Na+-transporting carboxylic acid decarboxylase), member 1	Channel/transporter	Ion, hydrogen	0	0	0	0
Trpm2	transient receptor potential cation channel, subfamily M, member 2	Channel/transporter	Manganese	0.627741	0.270174	6	3
Zp3	zona pellucida glycoprotein 3	Channel/transporter	Clcium, manganese	0	0	0	0
Aqp11	aquaporin 11	Transporter	Water	0.506753	0.0853169	2	1
Atp12a	ATPase, H+/K+ transporting, nongastric, alpha polypeptide	Transporter	Cation, hydrogen, potassium	4.45286	3.03673	3	3
Atp13a1	ATPase type 13A1	Transporter	Ion, cation	10.9068	13.9352	5	4
Atp13a2	ATPase type 13A2	Transporter	Ion, cation	11.8164	10.7596	4	4
Atp13a3	ATPase type 13A3	Transporter	Ion, cation	20.9482	15.7418	4	4
Atp13a4	ATPase type 13A4	Transporter	Ion, cation	0	0	0	0
Atp13a5	ATPase type 13A5	Transporter	Ion, cation	0	0	0	0
Atp1a1	ATPase, Na+/K+ transporting, alpha 1 polypeptide	Transporter	Cation, sodium, potassium	200.415	90.8885	3	3
Atp1a2	ATPase, Na+/K+ transporting, alpha 2 polypeptide	Transporter	Cation, sodium, potassium	34.9776	21.9339	4	5
Atp1a3	ATPase, Na+/K+ transporting, alpha 3 polypeptide	Transporter	Cation, sodium, potassium	8.51725	0.775904	2	1
Atp1a4	ATPase, Na+/K+ transporting, alpha 4 polypeptide	Transporter	Cation, sodium, potassium	0.0996034	0	1	0
Atp2a1	ATPase, Ca++ transporting, cardiac muscle, fast twitch 1	Transporter	Calcium	0.0844541	0	1	0
Atp2a2	ATPase, Ca++ transporting, cardiac muscle, slow twitch 2	Transporter	Calcium	206.109	170.018	6	6
Atp2a3	ATPase, Ca++ transporting, ubiquitous	Transporter	Calcium	82.7186	24.8831	4	4
Atp2b1	ATPase, Ca++ transporting, plasma membrane 1	Transporter	Calcium	33.229	15.2405	3	2
Atp2b2	ATPase, Ca++ transporting, plasma membrane 2	Transporter	Calcium	3.14249	0.197233	6	2
Atp2b4	ATPase, Ca++ transporting, plasma membrane 4	Transporter	Calcium	231.63	298.428	12	11
Atp2c1	ATPase, Ca++-sequestering	Transporter	Calcium, manganese	29.5467	20.255	5	5
Atp2c2	ATPase, Ca++ transporting, type 2C, member 2	Transporter	Calcium	0.43552	0	4	0
Atp4a	ATPase, H+/K+ exchanging, gastric, alpha polypeptide	Transporter	Hydrogen, potassium	0.0858665	0.0777096	1	1
Atp4b	ATPase, H+/K+ exchanging, beta polypeptide	Transporter	Hydrogen, sodium, potassium	0	0	0	0
Atp5a1	ATP synthase, H+ transporting, mitochondrial F1 complex, alpha subunit 1	Transporter	Hydrogen	252.495	295.487	3	4
Atp5b	ATP synthase, H+ transporting mitochondrial F1 complex, beta subunit	Transporter	Hydrogen	452.293	590.23	2	2
Atp5c1	ATP synthase, H+ transporting, mitochondrial F1 complex, gamma polypeptide 1	Transporter	Hydrogen	136.312	144.033	5	5
Atp5d	ATP synthase, H+ transporting, mitochondrial F1 complex, delta subunit	Transporter	Hydrogen	88.2838	139.399	1	1
Atp5e	ATP synthase, H+ transporting, mitochondrial F1 complex, epsilon subunit	Transporter	Hydrogen	165.359	169.007	1	1
Atp5f1	ATP synthase, H+ transporting, mitochondrial F0 complex, subunit B1	Transporter	Hydrogen	124.576	96.0619	5	4
Atp5g1	ATP synthase, H+ transporting, mitochondrial F0 complex, subunit c1 (subunit 9)	Transporter	Hydrogen	70.8563	102.944	3	3
Atp5g3	ATP synthase, H+ transporting, mitochondrial F0 complex, subunit C3 (subunit 9)	Transporter	Hydrogen	268.816	314.727	2	2
Atp5h	ATP synthase, H+ transporting, mitochondrial F0 complex, subunit d	Transporter	Hydrogen	154.744	164.352	1	1
Atp5j	ATP synthase, H+ transporting, mitochondrial F0 complex, subunit F	Transporter	Hydrogen	154.652	115.054	3	3
Atp5k	ATP synthase, H+ transporting, mitochondrial F1F0 complex, subunit e	Transporter	Hydrogen	258.429	266.028	1	1
Atp5l	ATP synthase, H+ transporting, mitochondrial F0 complex, subunit g	Transporter	Hydrogen	188.924	193.064	1	1
Atp5o	ATP synthase, H+ transporting, mitochondrial F1 complex, O subunit	Transporter	Hydrogen	126.662	174.169	1	2
Atp6v0a1	ATPase, H+ transporting, lysosomal V0 subunit A1	Transporter	Hydrogen	31.5462	21.9023	5	4
Atp6v0a2	ATPase, H+ transporting, lysosomal V0 subunit A2	Transporter	Hydrogen	11.7021	13.5356	3	2
Atp6v0a4	ATPase, H+ transporting, lysosomal V0 subunit A4	Transporter	Hydrogen	2.04529	0.155469	2	2
Atp6v0b	ATPase, H+ transporting, lysosomal V0 subunit B	Transporter	Hydrogen	60.9755	55.9933	2	2
Atp6v0c	ATPase, H+ transporting, lysosomal V0 subunit C	Transporter	Hydrogen	175.58	150.999	1	1
Atp6v0d1	ATPase, H+ transporting, lysosomal V0 subunit D1	Transporter	Hydrogen	51.2119	51.9116	1	1
Atp6v0d2	ATPase, H+ transporting, lysosomal V0 subunit D2	Transporter	Hydrogen	0.194024	0.0596092	2	1
Atp6v0e	ATPase, H+ transporting, lysosomal V0 subunit E	Transporter	Hydrogen	51.2405	61.7375	1	1
Atp6v0e2	ATPase, H+ transporting, lysosomal V0 subunit E2	Transporter	Hydrogen	52.794	54.4943	1	1
Atp6v1a	ATPase, H+ transporting, lysosomal V1 subunit A	Transporter	Hydrogen	44.8314	19.8702	4	5
Atp6v1b1	ATPase, H+ transporting, lysosomal V1 subunit B1	Transporter	Hydrogen	0	0	0	0
Atp6v1c1	ATPase, H+ transporting, lysosomal V1 subunit C1	Transporter	Hydrogen	29.305	17.918	5	3
Atp6v1c2	ATPase, H+ transporting, lysosomal V1 subunit C2	Transporter	Hydrogen	0	0	0	0
Atp6v1d	ATPase, H+ transporting, lysosomal V1 subunit D	Transporter	Hydrogen	27.805	17.986	1	2
Atp6v1e1	ATPase, H+ transporting, lysosomal V1 subunit E1	Transporter	Hydrogen	49.2965	26.0177	5	4
Atp6v1e2	ATPase, H+ transporting, lysosomal V1 subunit E2	Transporter	Hydrogen	0.0308143	0	1	0
Atp6v1f	ATPase, H+ transporting, lysosomal V1 subunit F	Transporter	Hydrogen	58.3345	46.5215	1	1
Atp6v1g1	ATPase, H+ transporting, lysosomal V1 subunit G1	Transporter	Hydrogen	66.8446	50.9238	1	1
Atp6v1g2	ATPase, H+ transporting, lysosomal V1 subunit G2	Transporter	Hydrogen	6.15733	1.59834	1	1
Atp6v1g3	ATPase, H+ transporting, lysosomal V1 subunit G3	Transporter	Hydrogen	0	0	0	0
Atp6v1h	ATPase, H+ transporting, lysosomal V1 subunit H	Transporter	Hydrogen	29.7146	17.7414	8	7
Atp7a	ATPase, Cu++ transporting, alpha polypeptide	Transporter	Copper	7.42671	4.95666	3	3
Atp7b	ATPase, Cu++ transporting, beta polypeptide	Transporter	Copper	0.0455905	0	1	0
Hrh1	histamine receptor H1	Transporter	Calcium	0.258457	0.0372254	3	1
Magt1	magnesium transporter 1	Transporter	Magnesium	9.0858	3.54054	3	2
Mlc1	megalencephalic leukoencephalopathy with subcortical cysts 1 homolog (human)	Transporter	Ion	0	0	0	0
Mmgt1	membrane magnesium transporter 1	Transporter	Cation, magnesium, cobalt, ferrous	15.5964	10.9644	3	3
Mmgt2	membrane magnesium transporter 2	Transporter	Cation, magnesium, cobalt, nickel, manganese, copper	10.9648	5.84653	7	5
Nhedc1	Na+/H+ exchanger domain containing 1	Transporter	Hydrogen	0.0302369	0.0427543	1	1
Nhedc2	Na+/H+ exchanger domain containing 2	Transporter	Hydrogen	1.04164	0.71497	5	8
Nipa1	non imprinted in Prader-Willi/Angelman syndrome 1 homolog (human)	Transporter	Magnesium	8.58385	5.44917	3	3
Nipa2	non imprinted in Prader-Willi/Angelman syndrome 2 homolog (human)	Transporter	Magnesium	7.50025	7.57687	2	2
Nipal1	NIPA-like domain containing 1	Transporter	Magnesium	0.128533	0	1	0
Nipal2	NIPA-like domain containing 2	Transporter	Magnesium	1.76521	2.06537	3	4
Nipal3	NIPA-like domain containing 3	Transporter	Magnesium	24.8692	14.7946	1	1
Nipal4	NIPA-like domain containing 4	Transporter	Magnesium	5.5262	23.5468	3	3
Slc10a1	solute carrier family 10 (sodium/bile acid cotransporter family), member 1	Transporter	Sodium	0.0508152	0.164451	2	2
Slc10a2	solute carrier family 10 (sodium/bile acid cotransporter family), member 2	Transporter	Sodium	0.0849054	0	1	0
Slc10a3	solute carrier family 10 (sodium/bile acid cotransporter family), member 3	Transporter	Sodium	2.26778	2.1009	2	2
Slc10a4	solute carrier family 10 (sodium/bile acid cotransporter family), member 4	Transporter	Sodium	19.3837	1.76998	2	2
Slc10a5	solute carrier family 10 (sodium/bile acid cotransporter family), member 5	Transporter	Sodium	0	0	0	0
Slc10a6	solute carrier family 10 (sodium/bile acid cotransporter family), member 6	Transporter	Sodium	1.25602	0.193482	3	2
Slc10a7	solute carrier family 10 (sodium/bile acid cotransporter family), member 7	Transporter	Sodium	4.32186	3.29103	1	1
Slc11a1	solute carrier family 11 (proton-coupled divalent metal ion transporters), member 1	Transporter	Manganese	1.21182	0.586025	7	3
Slc11a2	solute carrier family 11 (proton-coupled divalent metal ion transporters), member 2	Transporter	Cation, hydrogen, cadmium, cobalt, copper, ferrous, nickel, vanadium, zinc	8.77757	11.3024	4	4
Slc12a1	solute carrier family 12, member 1	Transporter	Cation, sodium, potassium, chloride, rubidium	0	0	0	0
Slc12a2	solute carrier family 12, member 2	Transporter	Cation, sodium, potassium, chloride, ammonia	59.1018	22.0393	3	3
Slc12a3	solute carrier family 12, member 3	Transporter	Cation, sodium, chloride	0.0252695	0	1	0
Slc12a4	solute carrier family 12, member 4	Transporter	Cation, potassium, chloride	20.1102	31.5265	7	5
Slc12a5	solute carrier family 12, member 5	Transporter	Cation, potassium, chloride, ammonia	0.299116	0.0815473	2	2
Slc12a6	solute carrier family 12, member 6	Transporter	Cation, potassium, chloride	12.723	5.34254	5	4
Slc12a7	solute carrier family 12, member 7	Transporter	Caton, potassium, chloride	13.1839	15.9362	3	4
Slc12a8	solute carrier family 12 (potassium/chloride transporters), member 8	Transporter	Ion, potassium	0.395617	0.248177	5	2
Slc13a1	solute carrier family 13 (sodium/sulfate symporters), member 1	Transporter	Sodium, sultphate	0	0	0	0
Slc13a2	solute carrier family 13 (sodium-dependent dicarboxylate transporter), member 2	Transporter	Ion, sodium	0.476989	0	2	0
Slc13a3	solute carrier family 13 (sodium-dependent dicarboxylate transporter), member 3	Transporter	Sodium	0.196853	0	2	0
Slc13a5	solute carrier family 13 (sodium-dependent citrate transporter), member 5	Transporter	Sodium	0.627455	0.0352869	4	1
Slc17a1	solute carrier family 17 (sodium phosphate), member 1	Transporter	Phosphate	0	0	0	0
Slc17a2	solute carrier family 17 (sodium phosphate), member 2	Transporter	Ion, sodium	0	0	0	0
Slc17a4	solute carrier family 17 (sodium phosphate), member 4	Transporter	Ion, sodium	0.0632929	0	2	0
Slc17a6	solute carrier family 17 (sodium-dependent inorganic phosphate cotransporter), member 6	Transporter	Ion, sodium	1.61855	0.0571089	2	1
Slc17a7	solute carrier family 17 (sodium-dependent inorganic phosphate cotransporter), member 7	Transporter	Sodium, phosphate	0.046892	0	1	0
Slc17a8	solute carrier family 17 (sodium-dependent inorganic phosphate cotransporter), member 8	Transporter	Ion, sodium	0	0	0	0
Slc1a1	solute carrier family 1 (neuronal/epithelial high affinity glutamate transporter, system Xag), member 1	Transporter	Sodium	1.98142	4.24423	4	5
Slc1a2	solute carrier family 1 (glial high affinity glutamate transporter), member 2	Transporter	Sodium	0.331525	0.0316579	2	1
Slc1a3	solute carrier family 1 (glial high affinity glutamate transporter), member 3	Transporter	Sodium	1.17683	0.362061	5	4
Slc1a6	solute carrier family 1 (high affinity aspartate/glutamate transporter), member 6	Transporter	Sodium	0.711249	0.403477	4	4
Slc1a7	solute carrier family 1 (glutamate transporter), member 7	Transporter	Sodium	0.330826	0.0568491	4	1
Slc20a1	solute carrier family 20, member 1	Transporter	Sodium, phosphate	8.85046	6.24078	5	5
Slc20a2	solute carrier family 20, member 2	Transporter	Sodium, phosphate	13.5324	13.1695	2	2
Slc22a1	solute carrier family 22 (organic cation transporter), member 1	Transporter	Cation	0.0508949	0.0285246	1	1
Slc22a18	solute carrier family 22 (organic cation transporter), member 18	Transporter	Anion	0.87475	0.121003	3	2
Slc22a19	solute carrier family 22 (organic anion transporter), member 19	Transporter	Anion	0	0	0	0
Slc22a2	solute carrier family 22 (organic cation transporter), member 2	Transporter	Cation	0	0	0	0
Slc22a20	solute carrier family 22 (organic anion transporter), member 20	Transporter	Anion	0	0	0	0
Slc22a3	solute carrier family 22 (organic cation transporter), member 3	Transporter	Cation	0.360027	0.145096	2	1
Slc22a4	solute carrier family 22 (organic cation transporter), member 4	Transporter	Cation	0.988176	0.345368	4	3
Slc22a5	solute carrier family 22 (organic cation transporter), member 5	Transporter	Ion	10.2452	7.38914	6	6
Slc22a6	solute carrier family 22 (organic anion transporter), member 6	Transporter	Anion	0	0	0	0
Slc22a7	solute carrier family 22 (organic anion transporter), member 7	Transporter	Anion	0	0	0	0
Slc22a8	solute carrier family 22 (organic anion transporter), member 8	Transporter	Anion	0	0	0	0
Slc23a1	solute carrier family 23 (nucleobase transporters), member 1	Transporter	Sodium	0	0	0	0
Slc23a2	solute carrier family 23 (nucleobase transporters), member 2	Transporter	Sodium	8.44911	4.34196	2	2
Slc24a3	solute carrier family 24 (sodium/potassium/calcium exchanger), member 3	Transporter	Calcium, potassium, sodium	101.256	124.673	2	2
Slc24a4	solute carrier family 24 (sodium/potassium/calcium exchanger), member 4	Transporter	Calcium, potassium, sodium	0.642152	0.0590245	2	2
Slc24a5	solute carrier family 24, member 5	Transporter	Calcium, potassium, sodium	0.354593	0	1	0
Slc24a6	solute carrier family 24 (sodium/potassium/calcium exchanger), member 6	Transporter	Calcium, sodium	7.63553	5.47735	3	3
Slc26a1	solute carrier family 26 (sulfate transporter), member 1	Transporter	Chloride, sulphate, oxalate	0.135657	0.167417	1	1
Slc26a11	solute carrier family 26, member 11	Transporter	Anion, sulphate	3.40465	3.73528	3	3
Slc26a3	solute carrier family 26, member 3	Transporter	Anion, sulphate	4.42088	0.0255978	4	1
Slc26a4	solute carrier family 26, member 4	Transporter	Anion, chloride, sulphate, iodide	0.836313	0.0509328	5	1
Slc26a6	solute carrier family 26, member 6	Transporter	Anion, chloride	1.17461	1.83002	4	4
Slc26a9	solute carrier family 26, member 9	Transporter	Anion, bicarbonate, sulphate	0	0	0	0
Slc28a1	solute carrier family 28 (sodium-coupled nucleoside transporter), member 1	Transporter	Sodium	0	0	0	0
Slc28a2	solute carrier family 28 (sodium-coupled nucleoside transporter), member 2	Transporter	Sodium	0.557328	0.0695277	3	1
Slc28a3	solute carrier family 28 (sodium-coupled nucleoside transporter), member 3	Transporter	Sodium	0.037003	0	1	0
Slc30a1	solute carrier family 30 (zinc transporter), member 1	Transporter	Cation, zinc	6.91804	4.63984	2	2
Slc30a10	solute carrier family 30, member 10	Transporter	Cation	0.345822	0	3	0
Slc30a2	solute carrier family 30 (zinc transporter), member 2	Transporter	Cation, zinc	0.0615972	0	1	0
Slc30a3	solute carrier family 30 (zinc transporter), member 3	Transporter	Cation	0.031884	0	1	0
Slc30a4	solute carrier family 30 (zinc transporter), member 4	Transporter	Cation, zinc	12.1573	7.93349	4	4
Slc30a5	solute carrier family 30 (zinc transporter), member 5	Transporter	Cation, zinc	18.2673	11.9656	3	3
Slc30a6	solute carrier family 30 (zinc transporter), member 6	Transporter	Cation, zinc	2.92008	3.91808	3	4
Slc30a7	solute carrier family 30 (zinc transporter), member 7	Transporter	Cation, zinc	8.89835	6.50257	2	2
Slc30a8	solute carrier family 30 (zinc transporter), member 8	Transporter	Cation, zinc	0	0	0	0
Slc30a9	solute carrier family 30 (zinc transporter), member 9	Transporter	Cation	22.2779	14.8025	3	3
Slc31a1	solute carrier family 31, member 1	Transporter	Copper	1.27934	0.800546	1	1
Slc31a2	solute carrier family 31, member 2	Transporter	Copper	13.0305	6.38205	2	2
Slc32a1	solute carrier family 32 (GABA vesicular transporter), member 1	Transporter	Hydrogen	0	0	0	0
Slc34a1	solute carrier family 34 (sodium phosphate), member 1	Transporter	Sodium, phosphate	0	0	0	0
Slc34a2	solute carrier family 34 (sodium phosphate), member 2	Transporter	Sodium, phosphate	0.114451	0	2	0
Slc34a3	solute carrier family 34 (sodium phosphate), member 3	Transporter	Sodium, phosphate	0	0	0	0
Slc35a1	solute carrier family 35 (CMP-sialic acid transporter), member 1	Transporter	Hydrogen	15.0748	9.13968	3	2
Slc35a2	solute carrier family 35 (UDP-galactose transporter), member A2	Transporter	Hydrogen	9.80437	9.36316	2	2
Slc35a3	solute carrier family 35 (UDP-N-acetylglucosamine (UDP-GlcNAc) transporter), member 3	Transporter	Hydrogen	7.58868	5.5044	5	5
Slc35a4	solute carrier family 35, member A4	Transporter	Hydrogen	17.7986	18.9202	2	2
Slc35a5	solute carrier family 35, member A5	Transporter	Hydrogen	7.70638	4.61149	1	1
Slc36a1	solute carrier family 36 (proton/amino acid symporter), member 1	Transporter	Hydrogen	13.7744	4.17504	3	3
Slc36a2	solute carrier family 36 (proton/amino acid symporter), member 2	Transporter	Hydrogen	0.504908	0.0464996	3	1
Slc38a1	solute carrier family 38, member 1	Transporter	Ion, sodium	39.3449	63.6701	6	6
Slc38a2	solute carrier family 38, member 2	Transporter	Ion, sodium	57.3179	53.7946	6	7
Slc38a3	solute carrier family 38, member 3	Transporter	Ion, sodium	0.0919935	0.0607469	2	1
Slc38a4	solute carrier family 38, member 4	Transporter	Ion, sodium	3.60202	3.09156	1	1
Slc38a7	solute carrier family 38, member 7	Transporter	Ion, sodium	9.09335	12.0577	9	9
Slc39a1	solute carrier family 39 (zinc transporter), member 1	Transporter	Zinc	44.9946	48.1711	1	1
Slc39a10	solute carrier family 39 (zinc transporter), member 10	Transporter	Metal	8.77831	3.33487	4	4
Slc39a11	solute carrier family 39 (zinc transporter), member 11	Transporter	Metal	3.71911	1.78338	6	7
Slc39a12	solute carrier family 39 (zinc transporter), member 12	Transporter	Metal	0.245459	0.152173	1	2
Slc39a13	solute carrier family 39 (zinc transporter), member 13	Transporter	Zinc	12.7708	22.0237	6	6
Slc39a14	solute carrier family 39 (zinc transporter), member 14	Transporter	Zinc, ferrous, metal	8.60144	11.4707	7	5
Slc39a2	solute carrier family 39 (zinc transporter), member 2	Transporter	Zinc	0.110099	0.495254	2	3
Slc39a3	solute carrier family 39 (zinc transporter), member 3	Transporter	Zinc	14.525	15.1846	3	3
Slc39a4	solute carrier family 39 (zinc transporter), member 4	Transporter	Zinc	1.99685	0.119595	4	3
Slc39a5	solute carrier family 39 (zinc transporter), member 5	Transporter	Metal	1.97851	2.21233	2	3
Slc39a6	solute carrier family 39 (zinc transporter), member 6	Transporter	Zinc	13.6303	5.96059	1	1
Slc39a7	solute carrier family 39 (zinc transporter), member 7	Transporter	Metal	37.5671	50.9971	2	2
Slc39a8	solute carrier family 39 (zinc transporter), member 8	Transporter	Metal	4.20018	0.148237	3	1
Slc39a9	solute carrier family 39 (zinc transporter), member 9	Transporter	Metal	12.4061	8.26892	2	2
Slc41a1	solute carrier family 41, member 1	Transporter	Cation	10.5692	9.20597	4	4
Slc41a2	solute carrier family 41, member 2	Transporter	Cation	3.89532	0.697258	5	4
Slc41a3	solute carrier family 41, member 3	Transporter	Cation	4.08527	3.51349	3	2
Slc47a1	solute carrier family 47, member 1	Transporter	Cation, hydrogen	0.403304	0.0637173	7	1
Slc4a1	solute carrier family 4 (anion exchanger), member 1	Transporter	Anion, chloride	0.0255264	0	1	0
Slc4a10	solute carrier family 4, sodium bicarbonate cotransporter-like, member 10	Transporter	Anion	0.355753	0	4	0
Slc4a11	solute carrier family 4, sodium bicarbonate transporter-like, member 11	Transporter	Sodium, hydrogen, anion, bicarbonate	0.0978833	0.283938	2	4
Slc4a2	solute carrier family 4 (anion exchanger), member 2	Transporter	Anion, chloride	19.6883	29.5657	3	4
Slc4a3	solute carrier family 4 (anion exchanger), member 3	Transporter	Anion	14.0087	24.5843	11	9
Slc4a4	solute carrier family 4 (anion exchanger), member 4	Transporter	Sodium, anion, bicarbonate	6.12584	0.763666	4	5
Slc4a8	solute carrier family 4 (anion exchanger), member 8	Transporter	Anion	4.3752	0.294494	5	4
Slc4a9	solute carrier family 4, sodium bicarbonate cotransporter, member 9	Transporter	Anion	0	0	0	0
Slc5a10	solute carrier family 5 (sodium/glucose cotransporter), member 10	Transporter	Ion, sodium	0	0	0	0
Slc5a11	solute carrier family 5 (sodium/glucose cotransporter), member 11	Transporter	Ion, sodium	0.131219	0	3	0
Slc5a12	solute carrier family 5 (sodium/glucose cotransporter), member 12	Transporter	Ion, sodium	0	0	0	0
Slc5a2	solute carrier family 5 (sodium/glucose cotransporter), member 2	Transporter	Sodium	0	0.0459836	0	1
Slc5a3	solute carrier family 5 (inositol transporters), member 3	Transporter	Ion, sodium	2.68964	0.37863	1	1
Slc5a4a	solute carrier family 5, member 4a	Transporter	Hydrogen	0	0	0	0
Slc5a5	solute carrier family 5 (sodium iodide symporter), member 5	Transporter	Sodium, iodide	0.694207	0.295553	5	2
Slc5a6	solute carrier family 5 (sodium-dependent vitamin transporter), member 6	Transporter	Sodium	2.94392	1.77334	4	5
Slc5a7	solute carrier family 5 (choline transporter), member 7	Transporter	Sodium	12.8873	0.604781	5	3
Slc5a8	solute carrier family 5 (iodide transporter), member 8	Transporter	Ion, sodium	0.97316	0	2	0
Slc5a9	solute carrier family 5 (sodium/glucose cotransporter), member 9	Transporter	Ion, sodium	0	0	0	0
Slc6a1	solute carrier family 6 (neurotransmitter transporter, GABA), member 1	Transporter	Sodium	0.394281	0.0370271	5	1
Slc6a11	solute carrier family 6 (neurotransmitter transporter, GABA), member 11	Transporter	Sodium	0.135976	0	2	0
Slc6a12	solute carrier family 6 (neurotransmitter transporter, GABA), member 12	Transporter	Sodium	0.371096	0.0473781	4	1
Slc6a13	solute carrier family 6 (neurotransmitter transporter, GABA), member 13	Transporter	Sodium	0.109387	0.0302057	2	1
Slc6a14	solute carrier family 6 (neurotransmitter transporter, GABA), member 14	Transporter	Sodium	2.6429	0.0947682	2	2
Slc6a15	solute carrier family 6 (neurotransmitter transporter, GABA), member 15	Transporter	Sodium	5.77986	0.366425	5	3
Slc6a17	solute carrier family 6, member 16	Transporter	Sodium	13.5958	40.0849	7	7
Slc6a18	solute carrier family 6 (neurotransmitter transporter, GABA), member 17	Transporter	Sodium	0	0	0	0
Slc6a19	solute carrier family 6 (neurotransmitter transporter, GABA), member 18	Transporter	Sodium	0.35071	0.0635828	2	2
Slc6a2	solute carrier family 6 (neurotransmitter transporter, noradrenalin), member 2	Transporter	Sodium	0.093198	0.0402177	1	1
Slc6a20a	solute carrier family 6 (neurotransmitter transporter), member 20A	Transporter	Sodium	0.03779	0.046713	1	1
Slc6a20b	solute carrier family 6 (neurotransmitter transporter), member 20B	Transporter	Sodium	0	0.0353659	0	1
Slc6a3	solute carrier family 6 (neurotransmitter transporter, dopamine), member 3	Transporter	Sodium	0.0697285	0.0269509	1	1
Slc6a4	solute carrier family 6 (neurotransmitter transporter, serotonin), member 4	Transporter	Sodium	0.57387	0	4	0
Slc6a5	solute carrier family 6 (neurotransmitter transporter, glycine), member 5	Transporter	Sodium	0	0	0	0
Slc6a6	solute carrier family 6 (neurotransmitter transporter, taurine), member 6	Transporter	Sodium	22.4553	17.4209	5	5
Slc6a7	solute carrier family 6 (neurotransmitter transporter, L-proline), member 7	Transporter	Sodium	0	0	0	0
Slc6a8	solute carrier family 6 (neurotransmitter transporter, creatine), member 8	Transporter	Sodium	29.2864	40.9997	1	2
Slc6a9	solute carrier family 6 (neurotransmitter transporter, glycine), member 9	Transporter	Sodium	10.8001	9.17542	1	1
Slc8a2	solute carrier family 8 (sodium/calcium exchanger), member 2	Transporter	Sodium, calcium	16.2715	19.7994	4	3
Slc8a3	solute carrier family 8 (sodium/calcium exchanger), member 3	Transporter	Cation, sodium, calcium	4.52556	2.26212	6	4
Slc9a1	solute carrier family 9 (sodium/hydrogen exchanger), member 1	Transporter	Sodium, hydrogen	15.6826	17.0907	1	1
Slc9a2	solute carrier family 9 (sodium/hydrogen exchanger), member 2	Transporter	Sodium, hydrogen	2.32564	1.18496	3	4
Slc9a3	solute carrier family 9 (sodium/hydrogen exchanger), member 3	Transporter	Sodium, hydrogen	0.306026	0	2	0
Slc9a4	solute carrier family 9 (sodium/hydrogen exchanger), member 4	Transporter	Sodium, hydrogen	0	0	0	0
Slc9a5	solute carrier family 9 (sodium/hydrogen exchanger), member 5	Transporter	Sodium, hydrogen	1.02362	1.03419	11	6
Slc9a6	solute carrier family 9 (sodium/hydrogen exchanger), member 6	Transporter	Sodium, hydrogen	16.0265	7.50168	2	2
Slc9a7	solute carrier family 9 (sodium/hydrogen exchanger), member 7	Transporter	Sodium, hydrogen, potassium	3.12716	0.315026	4	3
Slc9a8	solute carrier family 9 (sodium/hydrogen exchanger), member 8	Transporter	Sodium, hydrogen, potassium	6.45345	6.5308	9	8
Slc9a9	solute carrier family 9 (sodium/hydrogen exchanger), member 9	Transporter	Sodium, hydrogen	2.53986	0.123285	4	3
Slco1a1	solute carrier organic anion transporter family, member 1a1	Transporter	Anion	0	0	0	0
Slco1a4	solute carrier organic anion transporter family, member 1a4	Transporter	Anion	0.195291	0	3	0
Slco1a5	solute carrier organic anion transporter family, member 1a5	Transporter	Anion	0.0254997	0	1	0
Slco1a6	solute carrier organic anion transporter family, member 1a6	Transporter	Ion	0	0	0	0
Slco1b2	solute carrier organic anion transporter family, member 1b2	Transporter	Anion	0	0	0	0
Slco1c1	solute carrier organic anion transporter family, member 1c1	Transporter	Ion	0.133081	0.105865	3	3
Slco2b1	solute carrier organic anion transporter family, member 2b1	Transporter	Anion	3.51487	0.205109	3	3
Slco3a1	solute carrier organic anion transporter family, member 3a1	Transporter	Anion	29.8552	28.6801	2	2
Slco4a1	solute carrier organic anion transporter family, member 4a1	Transporter	Anion	0.0293205	0	1	0
Slco4c1	solute carrier organic anion transporter family, member 4C1	Transporter	Anion	0.0893121	0	1	0
Slco6b1	solute carrier organic anion transporter family, member 6b1	Transporter	Anion	0	0	0	0
Slco6c1	solute carrier organic anion transporter family, member 6c1	Transporter	Anion	0	0	0	0
