# Supplementary material for: Smooth Muscle Cell Genome Browser: Enabling the Identification of Novel Serum Response Factor Target Genes
Source: PLoS One. 2015 Aug 4;10(8):e0133751. doi: 10.1371/journal.pone.0133751 (PMC4524680; doi:10.1371/journal.pone.0133751)
Supplement: S11 Table — (XLS) [file pone.0133751.s020.xls]

## Sheet: Table S8
S11 Table. Oligonucleotides used in this study.
Name	Forward (5' to 3')	Reverse (5' to 3')	Gene	Region1	Size(bp)2	Varient3
Acta1-1/2-1r	GTGGAGAAGCCCAGCCAGTC	GACAATGGCTCTGGGCTCTGTAAG	Acta2	E1a-E2S	112/735	V735
Acta1-2/2-1r	GCTCCTTTCAGAGCTTAATAAGACAA	GACAATGGCTCTGGGCTCTGTAAG	Acta2	E1b-E2L	194/629	V629
Acta2-1/3-1r	CTACAGTAGCTTCTCGCTCGCTG	CCAGACATCAGGGAGTAATGGTTG	Acta2	E2L-E3L	197/294	V294
Acta3-1/5-1r	CTGTCTTCGTGTGGCCCCTGAAG	GTGGCTATTCAGGCTGTGCTGTC	Acta2	E3S-E5	147/776	V776
Cnn1-1/1-1r	CTGTTGCGCTTGTCTGTGTCATC	CATCGGGAACAACTTCATGGATGG	Cnn1	E1a-E2S	215/849	V849
Cnn1-2/1-1r	AGCAGGGCTGGGGCCAGCT	CATCGGGAACAACTTCATGGATGG	Cnn1	E1b-E2S	112/423	V423
Cnn1-3/1-1r	GAGCAAGCCAGGAGGGAGATAAG	CATCGGGAACAACTTCATGGATGG	Cnn1	E1c-E2S	127/317	V317
Cnn1-4/1-1r	GACAGTCAAGGGTTTGGAGGCTG	CATCGGGAACAACTTCATGGATGG	Cnn1	E1d-E2S	115/667	V667
Cnn1-5/1-1r	CATCGGGAACAACTTCATGGATGG	CATCGGGAACAACTTCATGGATGG	Cnn1	E2L-E2S	161/836	V836
Srf-va-1/v-1r	CACGACCTTCAGCAAGAGGAAGAC	GATCACCAGTGAGACCGGCAAG	Srf	E1a-E2	163/1664	V017
Srf-vb-1/v-1r	GAGCCGGAGGCCTATGAGCTG	GATCACCAGTGAGACCGGCAAG	Srf	E1b-E2	132/1618	V860
Srf-vc-1/v-1r	CTGTGGAAATCTCATGCTGCCTCG	GATCACCAGTGAGACCGGCAAG	Srf	E1c-E2	181/1058	V754
Srf-v-2/2r	CCACTGGCTTTGAAGAGCCAGATC	GTACCACCTCCACAATCCAGACAG	Srf	E2-E3	132/1997	All
1Region spaning exons
2Size of PCR products amplified from cDNA or gDNA
3 Transcriptional varient ID
